# Supplementary material for: Ultradian rhythms of AKT phosphorylation and gene expression emerge in the absence of the circadian clock components Per1 and Per2
Source: PLoS Biol. 2021 Dec 30;19(12):e3001492. doi: 10.1371/journal.pbio.3001492 (PMC8718012; doi:10.1371/journal.pbio.3001492)
Supplement: S1 Table — The file contains 3 tabs (A–C). Output files from JTK_CYCLE (A), harmonic regression (B), and RAIN (C) analyses. Tab B includes the Calculated Amplitude of each gene (calculated as fold change between maximum and minimum values of the cosine fit, as produced by this algorithm). See details in Methods section. WT, wild-type. (XLSX) [file pbio.3001492.s007.xlsx]

## Sheet: (A)
CycID	BH.Q	ADJ.P	PER	LAG	AMP	genotype
0610005C13Rik	1	0.536273	12	0	112.226	WT
0610007P14Rik	1	1	12	0	4.57059	WT
0610009B22Rik	1	0.193389	12	4	5.39692	WT
0610009O20Rik	0.917707	0.0807876	12	6	2.08607	WT
0610010K14Rik	1	1	12	0	1.96559	WT
0610011F06Rik	0.932903	0.0846445	12	4	48.7687	WT
0610012G03Rik	1	0.3079	12	4	1.36588	WT
0610030E20Rik	0.948201	0.106362	12	10	3.28281	WT
0610031O16Rik	1	0.356155	12	2	0.787311	WT
0610037L13Rik	1	1	12	2	1.47511	WT
0610040J01Rik	1	1	12	8	1.00821	WT
0610043K17Rik	1	0.343575	12	2	0.682149	WT
1110001J03Rik	1	1	12	10	15.1858	WT
1110004E09Rik	1	0.343575	12	6	3.88437	WT
1110004F10Rik	1	0.502328	12	6	3.69097	WT
1110007C09Rik	1	0.821893	12	10	5.06505	WT
1110008F13Rik	1	1	12	8	16.6985	WT
1110008L16Rik	1	0.264941	12	8	1.99326	WT
1110008P14Rik	1	1	12	0	1.01768	WT
1110012L19Rik	1	0.648176	12	0	2.09172	WT
1110020A21Rik	1	0.668335	12	2	1.08508	WT
1110028F11Rik	1	0.571875	12	4	2.06674	WT
1110032A03Rik	1	0.709973	12	0	0	WT
1110034G24Rik	1	1	12	0	1.41388	WT
1110037F02Rik	1	0.648176	12	0	0.687182	WT
1110038B12Rik	1	1	12	8	5.89441	WT
1110038F14Rik	1	0.519096	12	8	1.79115	WT
1110051M20Rik	1	1	12	0	0.396541	WT
1110059E24Rik	1	1	12	8	0.82664	WT
1110065P20Rik	1	0.753391	12	2	8.01151	WT
1190002N15Rik	1	1	12	10	0.568221	WT
1190007I07Rik	1	0.668335	12	6	2.81842	WT
1300002E11Rik	1	1	12	6	0.887947	WT
1300017J02Rik	1	0.753391	12	0	50.4225	WT
1500011B03Rik	0.78949	0.0214023	12	10	0.891433	WT
1500011K16Rik	1	0.356155	12	8	1.73219	WT
1500012F01Rik	1	0.775773	12	2	1.18937	WT
1500017E21Rik	1	0.668335	12	4	4.14136	WT
1600002H07Rik	1	1	12	2	28.3296	WT
1600002K03Rik	1	1	12	6	0.980352	WT
1600012H06Rik	1	0.36909	12	10	2.51199	WT
1600014C10Rik	0.936972	0.0886571	12	2	24.2285	WT
1600020E01Rik	1	0.285782	12	2	2.19613	WT
1700001C19Rik	1	0.218111	12	0	5.59779	WT
1700001L05Rik	1	1	12	2	0.0570757	WT
1700007L15Rik	0.948201	0.106362	12	10	0.855281	WT
1700008J07Rik	1	0.171003	12	2	0.923781	WT
1700012D01Rik	1	1	12	8	0.963755	WT
1700017B05Rik	1	0.3079	12	8	1.45276	WT
1700018L02Rik	1	0.285782	12	4	4.25345	WT
1700019G17Rik	1	0.798606	12	0	0.39859	WT
1700020I14Rik	1	0.845633	12	6	1.03103	WT
1700021F05Rik	1	1	12	6	0.406995	WT
1700021K19Rik	1	0.609166	12	8	2.41128	WT
1700024P16Rik	0.844479	0.0473412	12	10	1.84559	WT
1700029I15Rik	0.948201	0.0971688	12	2	1.1731	WT
1700030K09Rik	0.870925	0.0549856	12	0	0.876822	WT
1700037H04Rik	1	1	12	0	2.07028	WT
1700052K11Rik	1	0.571875	12	6	1.22778	WT
1700056E22Rik	1	0.945158	12	0	0.848126	WT
1700066M21Rik	1	0.731458	12	4	1.80042	WT
1700086O06Rik	1	0.3079	12	6	0.457896	WT
1700096K18Rik	1	1	12	8	0.753838	WT
1700113A16Rik	0.78949	0.0296734	12	0	2.60298	WT
1700119H24Rik	1	0.919591	12	8	0.491912	WT
1700123O20Rik	1	1	12	4	2.22817	WT
1810008I18Rik	1	1	12	0	8.78759	WT
1810010H24Rik	1	1	12	8	1.44685	WT
1810011O10Rik	1	0.201362	12	4	9.20812	WT
1810013L24Rik	1	0.536273	12	0	1.81257	WT
1810014B01Rik	1	1	12	0	0.469751	WT
1810019D21Rik	1	0.536273	12	2	13.1355	WT
1810021B22Rik	1	1	12	10	1.39881	WT
1810026J23Rik	1	0.609166	12	10	3.47263	WT
1810030O07Rik	1	0.164032	12	6	1.38188	WT
1810032O08Rik	1	0.919591	12	8	1.36134	WT
1810034E14Rik	1	1	12	2	1.29705	WT
1810037I17Rik	1	1	12	4	4.69531	WT
1810043G02Rik	1	0.821893	12	2	1.38012	WT
1810043H04Rik	1	0.628454	12	0	8.71213	WT
1810044D09Rik	1	0.171003	12	0	2.36272	WT
1810055G02Rik	1	1	12	10	25.3958	WT
1810058I24Rik	1	0.519096	12	4	30.3084	WT
1810062G17Rik	1	1	12	4	0.482763	WT
2010001A14Rik	0.704648	0.00744159	12	10	2.37205	WT
2010003K11Rik	1	0.536273	12	6	7.1241	WT
2010012O05Rik	1	0.86983	12	6	0.681368	WT
2010107E04Rik	1	0.209601	12	8	4.69172	WT
2010107G23Rik	1	1	12	0	0.345483	WT
2010111I01Rik	1	0.798606	12	2	3.17071	WT
2010315B03Rik	1	0.454441	12	0	2.00656	WT
2010320M18Rik	1	1	12	10	1.84517	WT
2200002D01Rik	1	0.193389	12	6	10.2936	WT
2210013O21Rik	1	0.382384	12	8	1.37645	WT
2210015D19Rik	1	0.296678	12	4	0.800746	WT
2210016L21Rik	1	1	12	0	2.578	WT
2210018M11Rik	1	0.201362	12	4	2.13429	WT
2210039B01Rik	1	0.688933	12	4	0.64215	WT
2210408F21Rik	1	0.971182	12	0	0	WT
2300009A05Rik	1	1	12	0	6.97084	WT
2310001H17Rik	1	0.396044	12	10	2.96204	WT
2310009A05Rik	1	0.609166	12	6	3.64415	WT
2310009B15Rik	1	1	12	10	3.66111	WT
2310010J17Rik	1	1	12	10	2.49291	WT
2310011J03Rik	1	0.209601	12	10	4.13117	WT
2310022A10Rik	1	1	12	10	0.98209	WT
2310022B05Rik	1	1	12	8	2.6389	WT
2310030G06Rik	1	1	12	4	2.31854	WT
2310033P09Rik	1	0.553864	12	0	5.1538	WT
2310035C23Rik	1	0.36909	12	0	0.413114	WT
2310036O22Rik	1	0.254984	12	0	12.2949	WT
2310039H08Rik	1	1	12	10	10.8631	WT
2310040G24Rik	1	0.454441	12	8	1.10158	WT
2310045N01Rik	1	1	12	2	1.54483	WT
2310047M10Rik	1	0.648176	12	6	1.12485	WT
2310061I04Rik	1	0.502328	12	4	3.57741	WT
2310067B10Rik	0.954353	0.116279	12	0	3.28449	WT
2410002F23Rik	0.844479	0.0450071	12	10	3.28571	WT
2410004B18Rik	1	1	12	6	0.49199	WT
2410006H16Rik	0.936972	0.0886571	12	0	14.3593	WT
2410015M20Rik	1	1	12	10	26.401	WT
2410016O06Rik	1	0.264941	12	0	1.6578	WT
2410089E03Rik	1	0.485966	12	10	0.656866	WT
2410131K14Rik	1	0.226898	12	2	0.916084	WT
2510002D24Rik	1	0.553864	12	4	0.097381	WT
2510009E07Rik	1	1	12	6	0.414651	WT
2510039O18Rik	0.704648	0.00322251	12	0	13.0638	WT
2610001J05Rik	1	0.86983	12	10	1.78273	WT
2610008E11Rik	1	1	12	10	0.337025	WT
2610015P09Rik	1	0.275204	12	6	0.697563	WT
2610020H08Rik	1	1	12	10	0.933285	WT
2610301B20Rik	1	0.821893	12	10	0.455917	WT
2610507B11Rik	0.78949	0.0281248	12	4	7.79168	WT
2610507I01Rik	1	1	12	8	2.85025	WT
2610528J11Rik	1	1	12	8	1.16595	WT
2700029M09Rik	0.936972	0.0886571	12	6	2.09119	WT
2700049A03Rik	1	1	12	8	0.496444	WT
2700060E02Rik	1	1	12	6	3.13014	WT
2700062C07Rik	1	1	12	0	2.01813	WT
2700094K13Rik	0.948201	0.111228	12	6	4.68453	WT
2700097O09Rik	1	0.775773	12	2	0.285446	WT
2810001G20Rik	1	0.209601	12	0	0.857626	WT
2810002D19Rik	0.948201	0.111228	12	6	0.698955	WT
2810004N23Rik	1	1	12	6	1.29255	WT
2810006K23Rik	1	1	12	4	1.00131	WT
2810013P06Rik	0.78949	0.0180915	12	10	2.69306	WT
2810025M15Rik	1	0.519096	12	6	1.73755	WT
2810403A07Rik	0.914899	0.0770816	12	0	6.56584	WT
2810408I11Rik	1	0.86983	12	6	2.15604	WT
2810428I15Rik	0.973532	0.132601	12	2	17.199	WT
2810459M11Rik	0.917707	0.0807876	12	0	7.75564	WT
2810474O19Rik	1	0.798606	12	8	0.736988	WT
2900005J15Rik	1	0.218111	12	0	1.16397	WT
2900008C10Rik	1	0.178215	12	4	1.97034	WT
2900026A02Rik	0.78949	0.0226197	12	8	16.7959	WT
2900076A07Rik	1	0.296678	12	8	0.543949	WT
3010026O09Rik	1	1	12	6	8.59569	WT
3110002H16Rik	1	0.997663	12	6	0.812998	WT
3110040N11Rik	1	0.731458	12	0	0	WT
3110056K07Rik	1	0.945158	12	10	0.358013	WT
3110057O12Rik	0.78949	0.0161456	12	4	1.38136	WT
3110082I17Rik	0.78949	0.0226197	12	4	7.32881	WT
3830406C13Rik	1	0.709973	12	0	0	WT
4632428N05Rik	1	0.470006	12	10	0.395397	WT
4831440E17Rik	0.241917	4.77771e-05	12	0	1.79279	WT
4833411C07Rik	0.696293	0.00263234	12	0	9.79556	WT
4833418N02Rik	1	0.571875	12	2	0.630441	WT
4833420G17Rik	1	1	12	4	0.427855	WT
4833439L19Rik	1	0.668335	12	6	3.5989	WT
4921524J17Rik	1	1	12	10	0.530298	WT
4921531C22Rik	1	1	12	0	0.0531955	WT
4930402H24Rik	1	0.536273	12	4	4.96862	WT
4930404H11Rik	1	1	12	0	0.473386	WT
4930430F08Rik	1	0.42448	12	6	0.68852	WT
4930453N24Rik	0.948201	0.0928302	12	6	4.69626	WT
4930481A15Rik	1	1	12	0	0.495318	WT
4930523C07Rik	1	0.553864	12	2	0.119045	WT
4930526I15Rik	1	0.36909	12	0	2.66802	WT
4930556M19Rik	1	0.945158	12	0	0.25676	WT
4930581F22Rik	1	0.150792	12	10	4.84977	WT
4931406C07Rik	1	0.454441	12	6	4.67796	WT
4931406P16Rik	1	0.275204	12	10	1.39516	WT
4931408D14Rik	1	1	12	10	4.74312	WT
4931414P19Rik	1	1	12	10	0.405215	WT
4931428F04Rik	1	1	12	8	0.648204	WT
4932438A13Rik	1	0.519096	12	0	0.447434	WT
4933427D14Rik	0.78949	0.0191406	12	0	1.00804	WT
4933434E20Rik	1	0.971182	12	4	3.58472	WT
4933439C10Rik	1	0.319453	12	2	1.07445	WT
5031425E22Rik	1	0.571875	12	6	1.64938	WT
5033403H07Rik	0.948201	0.106362	12	0	4.81207	WT
5033406O09Rik	1	0.709973	12	6	2.41417	WT
5430405H02Rik	0.948201	0.0971688	12	0	1.17716	WT
5430416N02Rik	1	0.245329	12	6	1.79139	WT
5730409E04Rik	1	0.668335	12	6	1.26743	WT
5730455P16Rik	1	0.36909	12	2	0.941354	WT
5730508B09Rik	1	0.209601	12	6	1.15275	WT
5830473C10Rik	1	1	12	8	13.2268	WT
6030458C11Rik	1	1	12	6	1.13569	WT
6330416G13Rik	1	0.254984	12	8	2.35322	WT
6330418K02Rik	1	0.590307	12	4	0.535826	WT
6430548M08Rik	1	0.485966	12	6	1.44297	WT
6430706D22Rik	1	0.86983	12	2	4.21927	WT
8430408G22Rik	1	0.731458	12	0	37.0283	WT
8430419L09Rik	1	1	12	8	1.81673	WT
9030617O03Rik	1	0.845633	12	0	3.79836	WT
9030619P08Rik	1	0.519096	12	6	1.14312	WT
9030624J02Rik	1	1	12	8	2.15954	WT
9130221H12Rik	1	1	12	8	0.865907	WT
9130401M01Rik	1	1	12	10	2.01365	WT
9130409I23Rik	1	0.410074	12	6	1.13211	WT
9330151L19Rik	1	0.553864	12	0	2.51525	WT
9330162012Rik	0.979198	0.13845	12	0	1.05134	WT
9430015G10Rik	1	1	12	0	0.293397	WT
9430016H08Rik	1	0.157297	12	6	2.9545	WT
9430020K01Rik	1	1	12	8	0.373373	WT
9430038I01Rik	0.948201	0.0971688	12	2	2.14764	WT
9530068E07Rik	0.825054	0.0406378	12	4	12.7425	WT
9830147E19Rik	1	0.454441	12	8	0.69175	WT
9930021J03Rik	1	0.410074	12	6	0.517986	WT
9930104L06Rik	1	0.997663	12	0	0.912221	WT
A1cf	1	0.193389	12	4	3.26427	WT
A230046K03Rik	1	0.648176	12	10	1.4058	WT
A230050P20Rik	1	1	12	6	19.0053	WT
A230072C01Rik	1	1	12	0	0	WT
A330040F15Rik	1	0.193389	12	10	0.846866	WT
A430005L14Rik	1	1	12	0	7.12799	WT
A730017L22Rik	1	0.42448	12	8	1.27063	WT
A830052D11Rik	1	1	12	0	0.716442	WT
A930001C03Rik	1	0.571875	12	2	0.7497	WT
A930005H10Rik	1	0.343575	12	6	0.654027	WT
A930013F10Rik	0.948201	0.0928302	12	4	0.820587	WT
AA415398	1	0.382384	12	0	1.56598	WT
AB124611	1	1	12	8	1.05368	WT
AF251705	1	1	12	10	1.02777	WT
AI182371	1	1	12	4	43.907	WT
AI314180	1	0.331342	12	8	4.64734	WT
AI317395	0.991029	0.144512	12	6	3.02682	WT
AI413582	0.844479	0.0473412	12	0	1.88143	WT
AI464131	1	0.971182	12	0	0	WT
AI597479	0.90142	0.070104	12	4	1.35796	WT
AI661453	1	0.753391	12	4	5.45999	WT
AI837181	1	0.668335	12	0	1.81429	WT
AI987944	1	0.845633	12	4	0.976793	WT
AK010878	1	1	12	10	0.510605	WT
AU019823	1	1	12	6	0.644123	WT
AU021092	1	0.971182	12	6	0.650102	WT
AU022252	1	0.485966	12	8	1.23809	WT
AU040320	1	1	12	6	2.12999	WT
AW112010	0.979198	0.13845	12	0	1.8126	WT
AW146154	1	1	12	0	0.15663	WT
AW209491	0.78949	0.0266479	12	0	3.27808	WT
AW549542	0.948201	0.101678	12	0	7.1809	WT
Aaas	1	0.971182	12	4	1.59219	WT
Aacs	1	1	12	8	10.1179	WT
Aadac	1	1	12	0	1.4773	WT
Aadat	1	0.845633	12	6	6.13906	WT
Aaed1	1	1	12	6	0.641267	WT
Aagab	1	0.971182	12	4	1.61156	WT
Aak1	1	1	12	10	0.577754	WT
Aamdc	1	1	12	6	0.251333	WT
Aamp	0.973532	0.132601	12	4	5.45771	WT
Aar2	1	1	12	4	1.39594	WT
Aars	1	0.319453	12	2	24.6856	WT
Aars2	1	1	12	0	1.05824	WT
Aarsd1	0.844479	0.0450071	12	4	8.91087	WT
Aasdh	1	1	12	8	0.636181	WT
Aasdhppt	1	1	12	6	0.145831	WT
Aass	1	0.319453	12	6	21.2142	WT
Aatf	1	1	12	10	0.528965	WT
Aatk	1	0.648176	12	2	5.51241	WT
Abat	1	0.410074	12	10	20.0961	WT
Abca1	1	0.919591	12	6	2.40054	WT
Abca2	1	0.485966	12	0	5.33465	WT
Abca3	1	1	12	4	4.69606	WT
Abca5	1	1	12	8	0.373529	WT
Abca6	1	1	12	4	1.44864	WT
Abca7	1	0.454441	12	0	1.26454	WT
Abca8a	1	0.553864	12	4	11.6675	WT
Abca8b	1	1	12	2	1.74806	WT
Abcb10	1	1	12	2	2.89092	WT
Abcb11	1	0.86983	12	4	19.3122	WT
Abcb1a	1	0.821893	12	2	1.13777	WT
Abcb4	1	0.86983	12	2	7.3883	WT
Abcb6	0.870925	0.0577606	12	2	20.7457	WT
Abcb8	1	1	12	4	2.89133	WT
Abcc10	1	1	12	0	0.273687	WT
Abcc2	1	0.753391	12	4	4.91903	WT
Abcc3	0.78949	0.0161456	12	2	23.2529	WT
Abcc4	1	0.502328	12	10	0.4644	WT
Abcc5	1	0.201362	12	6	1.87271	WT
Abcc6	1	1	12	4	0.994676	WT
Abcd1	0.882943	0.0606558	12	2	3.76851	WT
Abcd3	1	0.571875	12	0	0	WT
Abcd4	1	0.536273	12	4	2.21716	WT
Abce1	0.870925	0.0577606	12	6	3.2112	WT
Abcf1	1	1	12	4	3.4207	WT
Abcf2	0.78949	0.0312965	12	6	1.67945	WT
Abcf3	1	1	12	4	2.86835	WT
Abcg2	0.936972	0.0886571	12	6	4.01754	WT
Abcg5	1	1	12	0	20.475	WT
Abcg8	1	1	12	10	33.3751	WT
Abhd1	1	0.356155	12	0	1.39828	WT
Abhd10	1	0.628454	12	0	0.117504	WT
Abhd11	1	0.178215	12	4	3.88848	WT
Abhd12	1	1	12	10	2.07443	WT
Abhd14a	0.948201	0.106362	12	0	2.71469	WT
Abhd14b	1	1	12	2	14.7648	WT
Abhd15	1	0.185676	12	2	6.49623	WT
Abhd16a	1	0.331342	12	2	8.29855	WT
Abhd17a	1	0.150792	12	4	16.9356	WT
Abhd17b	1	0.648176	12	2	3.31239	WT
Abhd17c	1	0.296678	12	0	8.29454	WT
Abhd3	0.936972	0.0886571	12	8	2.67235	WT
Abhd4	1	0.536273	12	0	7.86952	WT
Abhd5	1	0.42448	12	8	1.64448	WT
Abhd6	1	0.396044	12	2	25.0043	WT
Abhd8	1	0.36909	12	8	1.36842	WT
Abi1	1	1	12	10	1.09869	WT
Abl1	1	1	12	2	1.53485	WT
Abl2	1	0.821893	12	4	1.01945	WT
Ablim1	0.905141	0.0735219	12	10	5.61848	WT
Ablim2	1	0.382384	12	8	1.09359	WT
Ablim3	1	0.821893	12	2	3.5422	WT
Abr	1	1	12	6	0.901011	WT
Abracl	1	0.42448	12	8	4.02229	WT
Abtb1	1	0.971182	12	0	0	WT
Abtb2	1	1	12	4	5.95025	WT
Acaa1a	1	0.688933	12	6	2.9084	WT
Acaa1b	1	0.648176	12	0	0	WT
Acaa2	1	0.709973	12	2	52.0431	WT
Acaca	1	0.193389	12	6	6.7974	WT
Acacb	1	1	12	4	12.2185	WT
Acad10	1	1	12	0	0	WT
Acad11	1	0.201362	12	4	35.5994	WT
Acad12	1	0.945158	12	10	0.514194	WT
Acad8	1	0.798606	12	0	1.56591	WT
Acadl	1	1	12	4	6.30709	WT
Acadm	1	1	12	2	4.46273	WT
Acads	1	0.571875	12	2	5.76903	WT
Acadsb	1	1	12	10	2.47381	WT
Acadvl	1	0.157297	12	2	49.8175	WT
Acap1	1	1	12	4	0.312672	WT
Acap2	1	0.226898	12	10	1.53313	WT
Acap3	1	1	12	0	0.734856	WT
Acat1	1	0.235969	12	2	2.6382	WT
Acat2	1	1	12	2	7.5043	WT
Acat3	1	0.185676	12	0	22.6172	WT
Acbd3	1	0.3079	12	10	1.09075	WT
Acbd4	1	0.42448	12	2	15.6397	WT
Acbd5	1	1	12	6	4.30887	WT
Acbd6	1	1	12	2	5.90317	WT
Acd	1	1	12	2	1.42691	WT
Acer2	1	1	12	6	0.445148	WT
Acin1	0.78949	0.0281248	12	0	6.17214	WT
Acly	1	1	12	2	47.9901	WT
Acnat1	1	0.536273	12	10	0.893786	WT
Acnat2	1	0.775773	12	8	1.52931	WT
Aco1	1	0.553864	12	2	46.1825	WT
Aco2	1	0.688933	12	2	33.2965	WT
Acot1	1	0.150792	12	2	25.0465	WT
Acot11	1	0.845633	12	6	0.15331	WT
Acot12	1	1	12	8	3.90328	WT
Acot13	0.948201	0.111228	12	6	6.46482	WT
Acot2	1	0.382384	12	2	0.413193	WT
Acot3	1	0.821893	12	2	2.80765	WT
Acot4	0.844479	0.0473412	12	2	9.96949	WT
Acot7	0.966611	0.121521	12	6	3.19497	WT
Acot8	1	1	12	10	2.09712	WT
Acot9	1	0.919591	12	0	0.617458	WT
Acox1	1	0.396044	12	4	119.122	WT
Acox2	1	0.753391	12	8	14.0489	WT
Acox3	1	0.254984	12	4	4.72508	WT
Acp1	0.797618	0.0329972	12	8	1.22963	WT
Acp2	1	1	12	8	0.724327	WT
Acp5	1	1	12	4	2.70248	WT
Acp6	1	0.254984	12	2	7.25412	WT
Acrbp	0.991029	0.144512	12	2	1.22894	WT
Acsf2	1	0.235969	12	4	1.70094	WT
Acsf3	1	1	12	8	2.00494	WT
Acsl1	1	0.396044	12	2	70.8957	WT
Acsl3	1	0.150792	12	8	0.705563	WT
Acsl4	1	1	12	6	2.4118	WT
Acsl5	1	1	12	6	9.79742	WT
Acsm1	0.914899	0.0770816	12	2	67.3788	WT
Acsm3	0.817458	0.0366435	12	6	3.44546	WT
Acsm5	1	1	12	10	2.81985	WT
Acss2	1	1	12	4	18.4428	WT
Actb	1	0.519096	12	0	257.572	WT
Actl6a	1	0.454441	12	4	2.39819	WT
Actn1	1	1	12	0	7.38365	WT
Actn4	1	1	12	10	2.97492	WT
Actr1a	1	0.396044	12	4	4.50182	WT
Actr1b	1	0.590307	12	2	7.11491	WT
Actr2	1	0.185676	12	6	10.5257	WT
Actr3	1	1	12	8	2.86718	WT
Actr5	0.979198	0.13845	12	2	2.03269	WT
Actr6	1	0.731458	12	4	0.617618	WT
Actr8	1	0.485966	12	2	2.08314	WT
Acvr1	1	1	12	6	1.48952	WT
Acvr2b	1	0.201362	12	2	2.13959	WT
Acy1	1	1	12	0	4.64886	WT
Acy3	1	0.454441	12	4	4.35432	WT
Acyp1	1	1	12	4	2.11912	WT
Acyp2	1	0.396044	12	6	1.2392	WT
Adal	1	0.343575	12	6	0.738402	WT
Adam10	1	1	12	4	0.788105	WT
Adam11	0.835443	0.0427738	12	10	4.29752	WT
Adam15	0.835443	0.0427738	12	10	2.04687	WT
Adam17	1	0.798606	12	8	1.68683	WT
Adam9	1	1	12	6	1.6766	WT
Adamdec1	1	0.845633	12	6	0.443127	WT
Adamts1	1	0.226898	12	8	1.29167	WT
Adamts10	1	1	12	0	0.641505	WT
Adamts7	0.704648	0.00616928	12	0	3.49425	WT
Adamtsl4	1	0.798606	12	10	0.721164	WT
Adap1	1	0.3079	12	10	0.759022	WT
Adap2	1	1	12	2	2.7183	WT
Adar	0.905141	0.0735219	12	8	3.38765	WT
Adarb1	1	0.753391	12	6	0.987417	WT
Adat2	0.761732	0.0120727	12	6	1.29421	WT
Adck1	1	1	12	0	0.891868	WT
Adck3	1	0.894482	12	0	1.59368	WT
Adck4	1	0.502328	12	0	3.49238	WT
Adck5	1	0.845633	12	0	4.63291	WT
Adcy4	1	0.971182	12	4	1.56396	WT
Adcy6	1	1	12	10	8.45674	WT
Adcy9	1	1	12	10	4.62972	WT
Add1	1	1	12	8	2.4274	WT
Add3	1	1	12	2	1.11143	WT
Adgra2	1	0.150792	12	6	2.86037	WT
Adgra3	0.835443	0.0427738	12	6	2.44044	WT
Adgre1	1	0.590307	12	10	0.39993	WT
Adgre5	1	1	12	4	2.8334	WT
Adgrf1	1	0.775773	12	8	1.29225	WT
Adgrf5	1	0.209601	12	4	1.29286	WT
Adgrg1	0.917707	0.0807876	12	4	2.40281	WT
Adgrg3	1	1	12	8	0.628384	WT
Adgrl1	1	1	12	2	0.803342	WT
Adgrl2	1	1	12	8	2.82736	WT
Adgrl4	0.948201	0.111228	12	8	1.43217	WT
Adgrv1	0.817458	0.0366435	12	6	1.19335	WT
Adh1	1	0.157297	12	2	710.831	WT
Adh4	1	1	12	10	15.0777	WT
Adh5	1	1	12	0	35.1348	WT
Adh6-ps1	1	1	12	4	2.20917	WT
Adh7	1	0.319453	12	10	1.26034	WT
Adi1	1	0.245329	12	4	20.8931	WT
Adipor1	1	0.609166	12	6	1.70922	WT
Adipor2	1	0.254984	12	6	41.0727	WT
Adk	1	1	12	2	29.1529	WT
Ado	1	0.356155	12	6	1.95231	WT
Adora1	1	0.275204	12	8	6.66624	WT
Adpgk	1	1	12	2	1.95953	WT
Adprh	1	1	12	8	0.392472	WT
Adprhl2	1	0.821893	12	4	0.666671	WT
Adprm	1	0.193389	12	6	2.68756	WT
Adra1b	1	0.731458	12	0	25.6619	WT
Adra2b	0.825054	0.0385955	12	10	1.60988	WT
Adrb3	0.954353	0.116279	12	0	1.17422	WT
Adrbk1	1	1	12	10	0.313333	WT
Adrbk2	1	0.410074	12	10	1.21818	WT
Adrm1	1	1	12	2	2.55298	WT
Adss	0.917707	0.0807876	12	8	3.52136	WT
Adssl1	1	0.536273	12	2	1.43062	WT
Adtrp	1	1	12	8	0.517775	WT
Aebp1	1	0.590307	12	6	0.880203	WT
Aebp2	1	0.590307	12	6	0.31172	WT
Aes	0.991029	0.144512	12	4	97.5395	WT
Afap1l1	1	0.218111	12	10	0.241446	WT
Aff1	1	1	12	8	1.93491	WT
Aff4	1	1	12	10	1.91439	WT
Afg3l1	1	0.382384	12	2	2.5635	WT
Afg3l2	1	0.285782	12	2	13.8686	WT
Afm	1	1	12	4	7.00051	WT
Afmid	1	0.209601	12	0	91.4694	WT
Afp	1	0.470006	12	10	0.629484	WT
Aftph	1	1	12	6	3.99845	WT
Aga	1	0.731458	12	8	2.27823	WT
Agap1	1	0.821893	12	6	0.0298804	WT
Agap3	0.850297	0.0497797	12	2	5.77751	WT
Agbl3	1	1	12	4	0.379289	WT
Agbl5	1	0.845633	12	4	0.0538479	WT
Agfg1	1	0.410074	12	0	0	WT
Agfg2	1	0.164032	12	2	6.24696	WT
Aggf1	1	1	12	2	1.9453	WT
Agk	1	1	12	10	0.17473	WT
Agmat	1	0.894482	12	6	25.3661	WT
Ago1	1	0.609166	12	4	0.416676	WT
Ago4	1	1	12	8	0.292909	WT
Agpat1	1	1	12	2	0.340295	WT
Agpat2	1	0.201362	12	6	42.7813	WT
Agpat3	1	1	12	0	7.52341	WT
Agpat6	1	1	12	2	37.7438	WT
Agpat9	1	0.86983	12	6	0.454795	WT
Agrn	1	0.410074	12	10	3.68874	WT
Agt	0.78949	0.0214023	12	2	60.4243	WT
Agtpbp1	1	1	12	6	0.592897	WT
Agtr1a	1	0.553864	12	10	11.0361	WT
Agtrap	1	0.609166	12	10	1.12575	WT
Agxt	1	0.668335	12	0	39.9188	WT
Agxt2	1	0.571875	12	4	3.16775	WT
Ahctf1	1	0.396044	12	2	8.37122	WT
Ahcy	1	0.86983	12	2	11.4506	WT
Ahcyl1	1	0.919591	12	10	0.579042	WT
Ahcyl2	1	0.798606	12	6	2.90942	WT
Ahdc1	0.979198	0.13845	12	2	2.84323	WT
Ahnak	1	0.454441	12	0	0	WT
Ahr	1	1	12	6	0.377263	WT
Ahsa1	1	0.668335	12	0	0	WT
Ahsa2	1	1	12	2	0.349958	WT
Ahsg	0.973532	0.132601	12	0	1308.94	WT
Aida	1	1	12	8	0.540575	WT
Aif1	1	0.235969	12	10	1.83997	WT
Aifm1	1	0.798606	12	6	4.56404	WT
Aifm2	1	0.971182	12	2	3.61934	WT
Aifm3	1	1	12	10	0.969797	WT
Aig1	1	0.798606	12	10	0.919434	WT
Aim1	1	0.454441	12	10	7.29745	WT
Aimp1	1	1	12	6	2.30667	WT
Aimp2	1	0.571875	12	8	4.24108	WT
Aip	1	1	12	0	1.74911	WT
Ajuba	1	0.845633	12	0	0	WT
Ak2	1	1	12	2	65.6256	WT
Ak3	1	0.296678	12	2	56.6081	WT
Ak4	1	0.945158	12	2	8.91764	WT
Ak6	0.78949	0.0214023	12	6	2.91487	WT
Akap1	1	0.218111	12	2	20.959	WT
Akap10	1	0.439267	12	8	1.3766	WT
Akap11	1	1	12	6	1.325	WT
Akap13	1	0.254984	12	10	8.90827	WT
Akap8	1	1	12	4	0.566374	WT
Akap8l	1	0.945158	12	0	2.75018	WT
Akap9	1	0.945158	12	6	1.13841	WT
Akip1	1	1	12	0	0	WT
Akirin1	1	0.470006	12	6	2.65835	WT
Akirin2	1	1	12	0	1.50917	WT
Akr1a1	1	1	12	6	5.86301	WT
Akr1b10	1	1	12	4	0.559485	WT
Akr1b8	1	1	12	4	0.617179	WT
Akr1c12	1	1	12	2	0.696049	WT
Akr1c13	1	0.254984	12	4	0.827014	WT
Akr1c14	1	0.226898	12	6	20.5852	WT
Akr1c19	1	1	12	10	0.409524	WT
Akr1c20	1	0.919591	12	2	1.00446	WT
Akr1c6	1	0.193389	12	4	141.172	WT
Akr1d1	1	1	12	0	10.892	WT
Akr1e1	1	0.356155	12	4	4.12326	WT
Akr7a5	1	0.536273	12	2	37.4339	WT
Akt1	1	1	12	0	3.31336	WT
Akt1s1	1	0.590307	12	4	2.76625	WT
Akt2	1	0.519096	12	2	1.76116	WT
Aktip	1	0.971182	12	10	0.25399	WT
Alad	1	1	12	8	1.69168	WT
Alas1	1	1	12	0	364.425	WT
Alas2	0.797618	0.0329972	12	4	36.5224	WT
Alb	1	1	12	2	1213.15	WT
Alcam	1	0.571875	12	8	1.34711	WT
Aldh16a1	1	0.185676	12	2	9.63369	WT
Aldh1a1	1	1	12	2	104.266	WT
Aldh1a7	1	1	12	4	10.7271	WT
Aldh1b1	1	0.648176	12	10	23.8915	WT
Aldh1l1	1	1	12	0	0	WT
Aldh2	1	0.894482	12	2	3.61298	WT
Aldh3a2	1	0.343575	12	2	139.046	WT
Aldh3b1	1	0.485966	12	10	0.593039	WT
Aldh4a1	0.954353	0.116279	12	4	28.6228	WT
Aldh5a1	1	1	12	2	0.570603	WT
Aldh6a1	1	1	12	8	5.84237	WT
Aldh8a1	1	1	12	0	8.55123	WT
Aldh9a1	0.979198	0.13845	12	2	13.8287	WT
Aldoa	1	0.753391	12	0	19.1566	WT
Aldob	0.890492	0.0636753	12	6	915.753	WT
Alg1	1	1	12	0	1.16768	WT
Alg11	1	0.454441	12	0	3.07081	WT
Alg12	0.704648	0.00579119	12	8	2.02817	WT
Alg13	1	1	12	0	0.186783	WT
Alg14	1	1	12	4	1.10394	WT
Alg2	1	0.235969	12	6	1.79749	WT
Alg3	1	1	12	4	0.343174	WT
Alg5	1	0.971182	12	2	2.26639	WT
Alg6	1	1	12	0	1.52156	WT
Alg9	1	1	12	10	0.619779	WT
Alkbh1	1	0.319453	12	10	1.3782	WT
Alkbh2	1	0.609166	12	2	1.48959	WT
Alkbh3	0.896593	0.0668232	12	0	5.95846	WT
Alkbh4	1	1	12	2	1.24881	WT
Alkbh6	1	1	12	8	1.47582	WT
Alkbh7	1	1	12	8	2.1099	WT
Alox5ap	1	0.226898	12	10	0.805433	WT
Alpl	1	1	12	2	1.55684	WT
Als2	1	1	12	2	10.6047	WT
Als2cl	0.78949	0.0152445	12	6	6.85325	WT
Alyref	1	1	12	2	0.710822	WT
Alyref2	1	1	12	4	0.922865	WT
Ambp	1	1	12	8	29.3604	WT
Ambra1	1	0.688933	12	4	2.72034	WT
Amdhd1	0.979198	0.13845	12	0	94.1636	WT
Amdhd2	0.825054	0.0385955	12	2	5.81207	WT
Amfr	1	1	12	4	11.3157	WT
Amigo2	1	0.553864	12	2	1.04076	WT
Ammecr1l	1	0.945158	12	4	0.668313	WT
Amn1	0.78949	0.0226197	12	10	2.74159	WT
Amotl1	1	0.894482	12	6	1.21917	WT
Amotl2	1	0.536273	12	2	0.885505	WT
Ampd2	1	0.971182	12	4	1.75844	WT
Amy1	1	0.919591	12	4	0.982928	WT
Amz2	1	0.285782	12	0	0.746858	WT
Anapc1	1	0.396044	12	0	1.12112	WT
Anapc13	1	1	12	4	3.51518	WT
Anapc15	1	0.997663	12	8	0.223887	WT
Anapc16	1	1	12	4	1.78454	WT
Anapc2	1	0.502328	12	4	0.896098	WT
Anapc4	1	0.688933	12	8	0.840839	WT
Anapc5	1	0.343575	12	0	4.2426	WT
Anapc7	1	0.753391	12	2	2.39965	WT
Ang	1	0.668335	12	0	29.3497	WT
Angel1	0.966611	0.12696	12	2	1.68672	WT
Angel2	1	0.798606	12	0	3.49266	WT
Angptl2	1	0.688933	12	6	0.702035	WT
Angptl3	1	1	12	2	5.01681	WT
Angptl4	1	1	12	10	37.0415	WT
Angptl6	0.973532	0.132601	12	4	4.98752	WT
Ank	1	0.36909	12	4	3.72478	WT
Ankfy1	1	0.753391	12	8	1.52072	WT
Ankhd1	1	1	12	0	0.315514	WT
Ankib1	1	1	12	4	1.856	WT
Ankle2	1	1	12	10	0.231116	WT
Ankmy2	0.991029	0.144512	12	10	1.53519	WT
Ankra2	1	0.171003	12	2	3.39078	WT
Ankrd10	1	0.753391	12	0	0.507569	WT
Ankrd12	1	0.821893	12	10	0.889605	WT
Ankrd13a	1	0.590307	12	10	2.44675	WT
Ankrd13b	0.797618	0.0329972	12	8	1.83046	WT
Ankrd13c	1	0.571875	12	10	0.850219	WT
Ankrd16	1	0.171003	12	0	1.65757	WT
Ankrd17	1	0.519096	12	10	0.659387	WT
Ankrd24	1	0.235969	12	0	1.1114	WT
Ankrd27	1	1	12	6	2.35861	WT
Ankrd28	1	1	12	6	0.647439	WT
Ankrd32	1	1	12	0	0.167883	WT
Ankrd33b	1	0.688933	12	2	2.97964	WT
Ankrd37	1	1	12	4	0.126707	WT
Ankrd39	1	0.343575	12	8	0.51876	WT
Ankrd40	1	1	12	6	2.10817	WT
Ankrd46	1	0.382384	12	2	3.30201	WT
Ankrd50	1	0.42448	12	4	0.967439	WT
Ankrd54	1	0.519096	12	0	2.01658	WT
Anks1	0.966611	0.12696	12	0	3.34466	WT
Anks3	1	0.553864	12	10	1.95028	WT
Anks4b	0.704648	0.00368064	12	8	9.82021	WT
Ankzf1	0.78949	0.0296734	12	0	4.9378	WT
Ano1	1	0.821893	12	2	0.387058	WT
Ano10	1	0.997663	12	6	1.21028	WT
Ano6	1	0.821893	12	6	3.05318	WT
Ano8	1	0.410074	12	4	0.948839	WT
Anp32a	1	1	12	4	0.756888	WT
Anp32b	1	0.86983	12	10	3.53431	WT
Anp32e	1	0.609166	12	6	2.32688	WT
Anpep	1	0.410074	12	4	7.07967	WT
Antxr2	1	0.571875	12	0	3.65533	WT
Anxa2	1	0.775773	12	10	2.38995	WT
Anxa3	1	0.178215	12	8	1.30401	WT
Anxa4	1	1	12	10	1.99275	WT
Anxa5	1	0.331342	12	6	31.1979	WT
Anxa6	1	1	12	10	9.23433	WT
Anxa7	1	0.821893	12	0	0	WT
Anxa9	1	0.590307	12	8	0.275156	WT
Aox1	1	0.356155	12	4	13.0681	WT
Aox3	1	0.343575	12	4	49.9729	WT
Ap1ar	1	1	12	0	0	WT
Ap1b1	1	0.798606	12	0	5.28375	WT
Ap1g1	1	1	12	4	2.58232	WT
Ap1g2	1	1	12	8	0.675554	WT
Ap1m1	0.979198	0.13845	12	2	3.10655	WT
Ap1s1	1	1	12	0	2.79957	WT
Ap2a1	1	0.410074	12	2	3.07287	WT
Ap2a2	1	1	12	0	3.53612	WT
Ap2b1	1	0.185676	12	6	2.59528	WT
Ap2m1	1	1	12	10	1.90484	WT
Ap2s1	1	0.519096	12	2	11.6999	WT
Ap3b1	1	1	12	6	2.89683	WT
Ap3d1	1	1	12	8	1.21216	WT
Ap3m1	0.850297	0.0497797	12	6	1.40076	WT
Ap3s1	1	1	12	0	0.616566	WT
Ap3s2	1	0.775773	12	0	0	WT
Ap4b1	1	1	12	10	0.688341	WT
Ap4e1	1	1	12	4	0.354019	WT
Ap4m1	1	0.150792	12	4	0.947967	WT
Ap4s1	0.979198	0.13845	12	0	5.30268	WT
Ap5b1	1	0.36909	12	4	0.919579	WT
Ap5m1	1	0.945158	12	8	0.419516	WT
Ap5s1	1	1	12	8	2.55186	WT
Ap5z1	1	0.343575	12	10	2.2315	WT
Apaf1	0.966611	0.12696	12	8	1.22716	WT
Apba3	1	1	12	0	1.51225	WT
Apbb1	0.979198	0.13845	12	2	0.740952	WT
Apbb1ip	0.844479	0.0473412	12	10	1.50691	WT
Apbb2	1	0.226898	12	10	1.71483	WT
Apbb3	1	1	12	0	3.12425	WT
Apcs	1	0.218111	12	0	1.51908	WT
Apeh	0.78949	0.0180915	12	6	6.43865	WT
Apex1	1	0.919591	12	4	9.49024	WT
Apex2	1	1	12	0	2.89611	WT
Aph1a	1	0.821893	12	4	1.66897	WT
Api5	1	1	12	4	1.27018	WT
Apip	1	0.668335	12	6	2.0247	WT
Aplp2	0.966611	0.12696	12	2	37.4216	WT
Apmap	1	0.894482	12	10	0.196291	WT
Apoa1	0.954353	0.116279	12	0	1353.47	WT
Apoa1bp	0.78949	0.0191406	12	2	15.3169	WT
Apoa2	1	0.382384	12	2	1946.35	WT
Apoa4	1	0.519096	12	6	11.5323	WT
Apoa5	1	0.971182	12	6	183.875	WT
Apob	1	1	12	8	32.1112	WT
Apobec1	1	1	12	4	3.70927	WT
Apobec3	1	1	12	10	1.47724	WT
Apoc1	1	0.971182	12	2	397.978	WT
Apoc3	1	1	12	8	254.192	WT
Apoc4	1	0.42448	12	0	411.847	WT
Apoe	0.78949	0.0252399	12	2	4352.16	WT
Apof	1	1	12	10	28.1577	WT
Apoh	1	1	12	0	82.9479	WT
Apol7a	1	1	12	0	24.1674	WT
Apol9a	1	0.798606	12	10	18.2556	WT
Apol9b	1	1	12	10	24.9387	WT
Apom	1	0.245329	12	0	0	WT
Apon	0.78949	0.0238981	12	2	38.2422	WT
Apoo	0.78949	0.0152445	12	6	1.08375	WT
Apopt1	1	1	12	4	2.12349	WT
App	0.917707	0.0807876	12	10	4.99673	WT
Appbp2	0.870925	0.0549856	12	8	2.31872	WT
Appl1	1	0.264941	12	8	0.538034	WT
Appl2	1	1	12	10	1.49118	WT
Aprt	1	1	12	8	10.9489	WT
Aqp1	0.90142	0.070104	12	6	13.7377	WT
Aqp11	1	1	12	0	7.94302	WT
Aqp8	1	1	12	4	92.6497	WT
Aqp9	1	0.296678	12	2	60.5561	WT
Aqr	1	1	12	6	1.27083	WT
Ar	0.870925	0.0577606	12	6	0.244726	WT
Araf	1	1	12	8	1.66507	WT
Arap1	1	0.628454	12	0	2.84825	WT
Arap2	1	1	12	0	0.249237	WT
Arap3	1	0.519096	12	10	0.59511	WT
Arcn1	0.948201	0.101678	12	8	7.87028	WT
Arel1	1	1	12	10	5.12268	WT
Arf1	1	1	12	4	5.75148	WT
Arf2	0.917707	0.0807876	12	6	2.57088	WT
Arf3	1	0.648176	12	2	3.32042	WT
Arf4	1	0.164032	12	6	21.4062	WT
Arf5	1	0.648176	12	2	30.5488	WT
Arf6	1	1	12	4	1.05575	WT
Arfgap1	0.948201	0.111228	12	4	4.04864	WT
Arfgap2	0.973532	0.132601	12	2	10.1518	WT
Arfgap3	1	0.845633	12	6	1.57616	WT
Arfgef1	1	0.775773	12	6	2.77929	WT
Arfgef2	1	0.296678	12	0	4.49936	WT
Arfip1	1	0.668335	12	8	0.818262	WT
Arfrp1	1	0.171003	12	10	2.53372	WT
Arg1	1	1	12	6	154.102	WT
Arglu1	1	0.731458	12	10	1.45575	WT
Arhgap1	1	1	12	6	0.47593	WT
Arhgap10	1	0.648176	12	10	0.0506723	WT
Arhgap17	1	0.296678	12	10	0.887471	WT
Arhgap19	1	0.945158	12	6	0.959089	WT
Arhgap21	1	0.571875	12	2	2.02797	WT
Arhgap23	1	0.485966	12	8	0.345759	WT
Arhgap24	1	1	12	0	0.596299	WT
Arhgap25	1	1	12	6	0.574252	WT
Arhgap27	1	1	12	6	0.0499044	WT
Arhgap29	0.948201	0.101678	12	8	6.59623	WT
Arhgap31	1	1	12	2	0.963929	WT
Arhgap35	1	1	12	10	5.78104	WT
Arhgap4	1	0.296678	12	10	2.50308	WT
Arhgap6	1	1	12	10	0.592379	WT
Arhgap9	1	1	12	6	0.59929	WT
Arhgdia	1	1	12	8	4.9149	WT
Arhgdib	1	1	12	6	2.71158	WT
Arhgef1	1	0.218111	12	2	4.43062	WT
Arhgef10l	1	1	12	2	0.982458	WT
Arhgef11	1	1	12	2	1.89707	WT
Arhgef12	1	1	12	0	2.96869	WT
Arhgef15	1	0.245329	12	0	1.32636	WT
Arhgef16	1	1	12	2	1.25514	WT
Arhgef18	1	0.275204	12	2	1.79686	WT
Arhgef19	1	0.218111	12	4	16.2006	WT
Arhgef2	1	0.845633	12	10	0.602651	WT
Arhgef25	1	0.410074	12	10	0.205609	WT
Arhgef26	1	1	12	10	1.89247	WT
Arhgef3	1	0.668335	12	4	1.128	WT
Arhgef40	0.966611	0.12696	12	0	2.2302	WT
Arhgef5	0.739528	0.00894655	12	6	2.44236	WT
Arhgef7	1	0.42448	12	0	1.22607	WT
Arid1a	1	1	12	8	1.55216	WT
Arid3b	0.948201	0.0928302	12	0	0.467804	WT
Arid4a	1	1	12	2	0.643766	WT
Arid4b	1	1	12	8	0.164432	WT
Arid5b	1	1	12	0	1.05706	WT
Arih2	1	0.945158	12	0	0	WT
Arl1	1	1	12	6	0.230669	WT
Arl13b	1	1	12	6	0.787296	WT
Arl14ep	1	0.454441	12	0	1.30221	WT
Arl15	1	1	12	4	0.753814	WT
Arl16	1	1	12	6	1.17681	WT
Arl2	0.966611	0.12696	12	4	2.53972	WT
Arl2bp	0.948201	0.0928302	12	8	3.28783	WT
Arl3	1	1	12	0	1.69799	WT
Arl4a	1	0.609166	12	0	0.921374	WT
Arl4d	0.948201	0.111228	12	0	4.63806	WT
Arl5a	1	1	12	4	0.819756	WT
Arl6	1	0.753391	12	10	0.0967801	WT
Arl6ip1	1	0.919591	12	10	20.3994	WT
Arl6ip4	1	1	12	8	2.68235	WT
Arl6ip5	1	0.454441	12	8	2.25936	WT
Arl6ip6	1	0.3079	12	6	1.33476	WT
Arl8a	1	0.821893	12	8	2.82	WT
Arl8b	1	0.285782	12	8	3.23407	WT
Armc1	1	1	12	2	0.786533	WT
Armc10	1	0.609166	12	0	0.567466	WT
Armc5	0.896593	0.0668232	12	8	2.93462	WT
Armc6	1	1	12	8	0.19675	WT
Armc8	1	1	12	0	1.59031	WT
Armt1	1	1	12	2	1.33118	WT
Arnt	1	0.971182	12	2	1.46999	WT
Arntl	1	1	12	2	2.23418	WT
Arpc1a	0.948201	0.111228	12	4	9.83958	WT
Arpc1b	1	1	12	8	1.87926	WT
Arpc2	1	0.845633	12	10	4.42832	WT
Arpc3	0.78949	0.0161456	12	8	8.89381	WT
Arpc4	1	0.275204	12	2	8.30256	WT
Arpc5	1	0.536273	12	8	5.67775	WT
Arpc5l	0.78949	0.0266479	12	8	6.75093	WT
Arpin	1	0.3079	12	8	1.58903	WT
Arrb1	1	0.42448	12	2	1.26592	WT
Arrb2	1	1	12	6	2.1051	WT
Arrdc1	0.948201	0.0971688	12	0	2.14287	WT
Arrdc2	1	1	12	0	1.89321	WT
Arrdc3	1	0.590307	12	4	5.3102	WT
Arrdc4	1	1	12	8	2.5365	WT
Arsa	1	1	12	10	16.1503	WT
Arsb	1	1	12	0	0.31128	WT
Arsg	1	0.753391	12	0	0.449531	WT
Arsk	1	1	12	8	0.312712	WT
Arv1	1	0.688933	12	4	0.525206	WT
Arvcf	1	0.164032	12	0	4.54009	WT
As3mt	1	1	12	6	4.07866	WT
Asah1	1	0.150792	12	8	5.12088	WT
Asap2	1	1	12	2	0.827722	WT
Asap3	1	0.845633	12	8	0.938564	WT
Asb1	1	1	12	6	0.391147	WT
Asb13	1	0.254984	12	8	3.63553	WT
Asb2	1	1	12	0	0.263013	WT
Asb6	1	1	12	8	0.159802	WT
Asb7	1	0.164032	12	0	1.20277	WT
Asb8	1	1	12	10	0.534433	WT
Ascc1	1	0.209601	12	0	5.41636	WT
Ascc2	0.954353	0.116279	12	6	1.87479	WT
Ascc3	1	1	12	8	0.499941	WT
Asgr1	0.835443	0.0427738	12	2	183.368	WT
Asgr2	1	1	12	8	27.8959	WT
Ash1l	1	1	12	6	1.93781	WT
Ash2l	1	1	12	8	1.5394	WT
Asic5	1	1	12	0	0.264766	WT
Asl	1	0.798606	12	10	106.676	WT
Asna1	1	0.553864	12	4	5.62314	WT
Asnsd1	1	0.753391	12	10	1.74447	WT
Aspdh	1	0.410074	12	2	28.3299	WT
Aspg	1	1	12	8	26.273	WT
Asph	0.948201	0.0928302	12	8	1.40367	WT
Aspscr1	1	1	12	0	5.06951	WT
Asrgl1	1	0.590307	12	10	0.8019	WT
Ass1	1	1	12	6	36.7487	WT
Aste1	1	0.894482	12	4	0.717936	WT
Asun	1	0.845633	12	8	0.915269	WT
Asxl1	0.797618	0.0329972	12	10	1.96589	WT
Atad1	1	0.894482	12	6	1.12809	WT
Atad2	1	0.470006	12	2	0.515975	WT
Atad2b	1	0.218111	12	10	0.315453	WT
Atad3a	1	1	12	2	5.39035	WT
Atad3aos	1	0.845633	12	10	0.672972	WT
Atat1	1	1	12	8	0.709416	WT
Ate1	1	1	12	2	0.886887	WT
Atf1	1	0.668335	12	6	2.75969	WT
Atf2	1	0.331342	12	8	1.13762	WT
Atf3	1	0.668335	12	10	0.374139	WT
Atf4	1	0.502328	12	8	15.1203	WT
Atf5	1	1	12	10	37.4234	WT
Atf6	0.415256	0.000424039	12	6	8.83356	WT
Atf6b	0.966611	0.12696	12	4	8.52353	WT
Atf7	1	0.775773	12	0	2.38279	WT
Atf7ip	1	0.628454	12	6	1.00962	WT
Atg10	0.948201	0.101678	12	6	1.13757	WT
Atg101	1	0.997663	12	0	6.98154	WT
Atg12	0.914899	0.0770816	12	6	5.37725	WT
Atg13	1	1	12	0	4.56143	WT
Atg14	0.917707	0.0807876	12	0	4.91287	WT
Atg16l1	1	0.709973	12	0	4.98962	WT
Atg16l2	1	0.648176	12	4	5.47401	WT
Atg2a	1	0.571875	12	2	0.84427	WT
Atg3	1	1	12	6	2.78895	WT
Atg4b	1	1	12	4	0.562955	WT
Atg4c	1	1	12	6	0.930186	WT
Atg5	1	0.919591	12	6	2.72186	WT
Atg7	1	0.356155	12	0	7.82484	WT
Atg9a	1	0.396044	12	4	0.668614	WT
Athl1	1	0.798606	12	2	1.74526	WT
Atic	1	1	12	0	0	WT
Atl2	1	0.454441	12	6	4.2102	WT
Atl3	1	0.254984	12	6	1.6601	WT
Atm	1	0.285782	12	8	0.687953	WT
Atmin	1	0.753391	12	4	0.415353	WT
Atn1	1	1	12	4	1.58436	WT
Atoh8	1	1	12	6	10.1724	WT
Atox1	1	0.275204	12	8	22.2151	WT
Atp11a	1	1	12	2	0.225132	WT
Atp11b	1	1	12	4	1.86889	WT
Atp11c	1	1	12	10	0.153746	WT
Atp13a1	1	0.235969	12	0	5.06954	WT
Atp13a2	1	0.845633	12	10	3.3186	WT
Atp13a3	1	1	12	10	3.48506	WT
Atp1a1	1	0.845633	12	10	19.5971	WT
Atp1b1	1	1	12	10	5.48075	WT
Atp1b3	1	0.553864	12	10	0.491515	WT
Atp2a2	1	1	12	6	9.07078	WT
Atp2b1	1	0.971182	12	10	0.285312	WT
Atp2b4	0.905141	0.0735219	12	0	0.476345	WT
Atp5a1	1	0.86983	12	6	27.8978	WT
Atp5b	1	0.997663	12	8	83.5018	WT
Atp5c1	1	0.218111	12	6	46.2463	WT
Atp5d	1	0.502328	12	4	19.8599	WT
Atp5e	1	1	12	10	87.5345	WT
Atp5f1	1	0.971182	12	2	53.0443	WT
Atp5g1	1	1	12	0	11.8378	WT
Atp5g2	1	0.382384	12	8	1.69471	WT
Atp5g3	1	1	12	10	51.0255	WT
Atp5h	1	0.609166	12	6	44.6411	WT
Atp5j	1	0.775773	12	2	31.7443	WT
Atp5j2	1	0.331342	12	8	48.5001	WT
Atp5k	1	0.470006	12	6	39.1284	WT
Atp5l	1	1	12	0	0.845385	WT
Atp5o	1	0.628454	12	2	40.7294	WT
Atp5s	1	0.454441	12	8	1.53751	WT
Atp5sl	1	1	12	0	2.95503	WT
Atp6ap1	0.415256	0.000285255	12	8	11.3917	WT
Atp6ap2	1	0.439267	12	8	3.30326	WT
Atp6v0a1	1	0.519096	12	0	8.5738	WT
Atp6v0a2	1	0.971182	12	4	1.28811	WT
Atp6v0b	1	1	12	2	3.93043	WT
Atp6v0d1	1	0.382384	12	6	9.09074	WT
Atp6v0e	0.817458	0.0366435	12	6	10.621	WT
Atp6v1a	1	0.971182	12	8	2.02309	WT
Atp6v1b2	1	1	12	8	2.53297	WT
Atp6v1c1	1	0.709973	12	8	1.90052	WT
Atp6v1d	1	1	12	2	4.69881	WT
Atp6v1e1	1	1	12	2	4.08098	WT
Atp6v1f	1	0.86983	12	0	8.45521	WT
Atp6v1g1	1	0.470006	12	0	5.02279	WT
Atp6v1h	1	0.356155	12	6	6.06223	WT
Atp7a	0.844479	0.0450071	12	10	0.353668	WT
Atp8b1	1	0.519096	12	8	2.46426	WT
Atp8b2	1	0.571875	12	8	0.271626	WT
Atp9a	0.78949	0.0238981	12	2	14.1657	WT
Atp9b	1	0.86983	12	2	1.5951	WT
Atpaf2	1	0.226898	12	2	3.4771	WT
Atpif1	1	0.709973	12	6	4.69832	WT
Atraid	1	1	12	2	5.54229	WT
Atrip	1	1	12	6	1.1979	WT
Atrn	1	1	12	6	4.27822	WT
Atrnl1	1	1	12	10	1.46512	WT
Atrx	1	0.731458	12	0	0.752069	WT
Atxn1	0.844479	0.0473412	12	6	5.3599	WT
Atxn10	1	1	12	10	3.72845	WT
Atxn1l	1	0.285782	12	8	2.2221	WT
Atxn2	1	1	12	2	1.02388	WT
Atxn2l	1	1	12	0	4.11164	WT
Atxn3	1	0.919591	12	10	1.07834	WT
Atxn7	0.415256	0.000458437	12	2	1.34377	WT
Atxn7l1	0.905141	0.0735219	12	8	0.852341	WT
Atxn7l3	1	0.331342	12	2	3.37346	WT
Atxn7l3b	1	1	12	10	0.512838	WT
Auh	1	0.42448	12	4	3.25842	WT
Aup1	1	1	12	4	6.21755	WT
Aurkaip1	1	1	12	4	8.55578	WT
Aven	1	0.971182	12	6	0.785265	WT
Avl9	1	0.185676	12	6	1.89078	WT
Avpi1	1	0.343575	12	4	15.8268	WT
Avpr1a	1	0.821893	12	0	0.180519	WT
Axin1	1	1	12	4	0.561687	WT
Axin2	1	0.502328	12	4	2.04132	WT
Axl	1	0.590307	12	10	1.32719	WT
Azgp1	1	0.609166	12	0	118.68	WT
Azi2	1	1	12	6	0.393969	WT
Azin1	0.932903	0.0846445	12	8	3.98844	WT
B230208H11Rik	1	1	12	4	0.49149	WT
B230219D22Rik	1	0.571875	12	0	0.45465	WT
B230307C23Rik	1	0.285782	12	10	1.17617	WT
B2m	1	0.470006	12	6	168.528	WT
B3galnt2	1	0.86983	12	4	3.60014	WT
B3galt1	0.948201	0.111228	12	10	2.37267	WT
B3gat3	1	0.821893	12	4	4.34534	WT
B3gnt2	1	1	12	4	0.914947	WT
B3gntl1	0.979198	0.13845	12	8	1.23177	WT
B4galnt1	1	0.590307	12	0	1.51745	WT
B4galt1	1	1	12	2	3.18127	WT
B4galt3	1	1	12	8	0.810796	WT
B4galt5	1	1	12	2	4.95371	WT
B4galt6	1	1	12	8	0.33561	WT
B4galt7	1	0.502328	12	10	0.748261	WT
B4gat1	1	0.201362	12	10	1.95808	WT
B630005N14Rik	1	0.209601	12	6	0.946713	WT
B630019K06Rik	1	0.439267	12	2	0.351464	WT
B9d2	1	0.178215	12	0	2.41864	WT
BC002163	1	0.997663	12	6	2.07656	WT
BC003331	1	1	12	4	2.23504	WT
BC003965	1	0.319453	12	2	1.55629	WT
BC004004	1	0.356155	12	8	0.798582	WT
BC005537	1	0.997663	12	6	0.287359	WT
BC005624	1	0.235969	12	0	2.50932	WT
BC017158	1	1	12	0	1.47875	WT
BC017643	1	0.997663	12	0	1.02786	WT
BC021614	0.905141	0.0735219	12	4	2.09215	WT
BC023829	0.948201	0.111228	12	2	2.15389	WT
BC024139	1	0.894482	12	0	2.67298	WT
BC024386	0.905141	0.0735219	12	0	88.6193	WT
BC024978	1	0.648176	12	6	0.977159	WT
BC026585	0.979198	0.13845	12	4	0.971736	WT
BC027231	1	0.36909	12	2	0.858673	WT
BC029214	1	1	12	0	8.13366	WT
BC029722	1	1	12	10	1.92739	WT
BC030336	1	1	12	4	0.728883	WT
BC031181	1	1	12	2	11.139	WT
BC037034	1	0.502328	12	10	1.67091	WT
BC048403	1	0.502328	12	0	1.05381	WT
BC051226	1	0.731458	12	8	0.576534	WT
BC052040	1	0.997663	12	8	0.624068	WT
BC068281	1	1	12	0	0	WT
BC089597	0.991029	0.144512	12	0	14.4956	WT
Baat	1	1	12	10	0.352899	WT
Babam1	1	1	12	10	4.81747	WT
Bace1	1	0.439267	12	0	2.43728	WT
Bach1	1	0.590307	12	0	0.702824	WT
Bach2	0.78949	0.0226197	12	6	2.7597	WT
Bad	0.78949	0.0252399	12	0	7.88124	WT
Bag1	0.844479	0.0473412	12	2	21.8656	WT
Bag2	1	1	12	8	0.635553	WT
Bag3	1	1	12	6	6.14149	WT
Bag4	1	1	12	2	0.175587	WT
Bag5	1	0.343575	12	2	2.05138	WT
Bag6	0.90142	0.070104	12	2	10.0973	WT
Bahcc1	1	0.775773	12	0	0.933564	WT
Bahd1	1	1	12	8	1.9117	WT
Baiap2	0.844479	0.0450071	12	2	14.7459	WT
Baiap2l1	1	1	12	10	1.52194	WT
Bak1	1	0.798606	12	2	2.33418	WT
Banf1	1	1	12	2	4.4522	WT
Bap1	1	0.485966	12	0	0	WT
Basp1	1	1	12	8	0.809416	WT
Batf3	0.815136	0.0347784	12	10	2.29199	WT
Bax	1	0.164032	12	0	6.63334	WT
Baz1a	1	1	12	6	0.319471	WT
Baz1b	1	1	12	0	9.81446	WT
Baz2a	1	1	12	0	1.11553	WT
Baz2b	1	0.821893	12	6	1.68495	WT
Bbc3	1	1	12	2	5.45141	WT
Bbox1	1	1	12	8	0.455722	WT
Bbs10	1	0.36909	12	10	1.15657	WT
Bbs2	0.817458	0.0366435	12	0	0.848412	WT
Bbs4	1	1	12	8	0.723908	WT
Bbs5	0.966611	0.12696	12	10	0.411745	WT
Bbs7	1	1	12	10	0.760858	WT
Bbs9	1	0.590307	12	0	1.57412	WT
Bbx	1	0.590307	12	6	1.01437	WT
Bcam	1	1	12	0	0.603636	WT
Bcap29	0.835443	0.0427738	12	10	0.987243	WT
Bcap31	1	1	12	0	10.8818	WT
Bcar1	1	1	12	4	3.35651	WT
Bcar3	1	1	12	2	10.8264	WT
Bcas2	1	1	12	2	2.7365	WT
Bcas3	1	0.201362	12	4	2.42727	WT
Bcat2	1	0.821893	12	0	0.323439	WT
Bccip	1	0.945158	12	8	2.60703	WT
Bcdin3d	1	1	12	4	1.32785	WT
Bckdha	0.870925	0.0577606	12	2	64.359	WT
Bckdhb	1	0.945158	12	0	0	WT
Bckdk	1	0.628454	12	4	0.209594	WT
Bcl10	1	0.235969	12	10	1.41241	WT
Bcl2	0.936972	0.0886571	12	0	0.734302	WT
Bcl2l1	1	0.502328	12	2	7.97742	WT
Bcl2l11	1	1	12	6	0.386877	WT
Bcl2l12	1	1	12	0	0.702097	WT
Bcl2l13	1	1	12	10	1.20055	WT
Bcl2l2	1	0.264941	12	8	2.69428	WT
Bcl3	1	0.590307	12	8	4.54359	WT
Bcl6	1	0.628454	12	0	7.78774	WT
Bcl7a	1	0.553864	12	2	1.0004	WT
Bcl7b	1	1	12	0	0.502564	WT
Bcl9	1	0.609166	12	10	0.488149	WT
Bcl9l	1	0.536273	12	2	6.56121	WT
Bco1	1	0.519096	12	8	1.78629	WT
Bco2	1	0.3079	12	2	2.84769	WT
Bcor	1	0.157297	12	0	1.20221	WT
Bcorl1	0.870925	0.0577606	12	4	1.03491	WT
Bcr	1	0.668335	12	0	3.33743	WT
Bcs1l	1	1	12	2	1.39901	WT
Bdh1	1	0.731458	12	2	2.17217	WT
Bdh2	1	1	12	0	4.96412	WT
Becn1	1	1	12	4	3.08446	WT
Bend3	1	0.356155	12	8	1.85063	WT
Bend7	1	0.731458	12	6	1.39281	WT
Bet1	0.870925	0.0549856	12	6	17.9862	WT
Bet1l	1	0.296678	12	0	8.60689	WT
Bfar	1	0.178215	12	8	7.70627	WT
Bgn	1	0.382384	12	8	16.7374	WT
Bhlhe40	0.844479	0.0450071	12	8	29.1807	WT
Bhmt	1	1	12	4	112.191	WT
Bhmt2	1	0.845633	12	0	21.0809	WT
Bicc1	1	0.36909	12	4	1.40593	WT
Bicd2	0.896593	0.0668232	12	8	1.97146	WT
Bid	0.753847	0.0100969	12	10	4.81466	WT
Bik	1	0.164032	12	2	3.77734	WT
Bin1	1	1	12	10	1.49911	WT
Bin2	1	0.821893	12	10	0.483211	WT
Bin3	0.78949	0.0226197	12	10	3.22891	WT
Birc2	1	1	12	2	1.31901	WT
Birc3	1	0.628454	12	8	0.999169	WT
Birc6	1	1	12	4	1.94649	WT
Bivm	1	0.382384	12	0	0.719427	WT
Blcap	1	1	12	0	3.11786	WT
Blmh	1	0.753391	12	0	7.61067	WT
Blnk	1	1	12	4	0.614937	WT
Bloc1s1	1	1	12	2	11.6275	WT
Bloc1s2	1	1	12	8	0.596896	WT
Bloc1s3	1	1	12	6	0.518237	WT
Bloc1s4	1	1	12	2	1.70523	WT
Bloc1s5	0.78949	0.0252399	12	8	4.24784	WT
Blvra	1	0.86983	12	6	2.3055	WT
Blvrb	0.858935	0.0523266	12	2	62.6277	WT
Bmf	1	0.648176	12	4	0.0639955	WT
Bmi1	1	0.519096	12	6	1.63968	WT
Bmp1	1	0.157297	12	2	24.672	WT
Bmp2	1	0.396044	12	10	0.179042	WT
Bmp4	0.788222	0.0143886	12	6	1.3279	WT
Bmpr1a	1	0.648176	12	10	0.869741	WT
Bms1	1	0.571875	12	0	2.01696	WT
Bmyc	1	0.226898	12	2	6.75552	WT
Bnip1	1	1	12	8	1.16598	WT
Bnip2	1	0.439267	12	2	0.65621	WT
Bnip3	1	0.245329	12	6	13.0067	WT
Bnip3l	1	0.382384	12	6	0.895177	WT
Bod1	1	0.331342	12	6	2.97634	WT
Bod1l	1	1	12	2	0.442944	WT
Bok	1	0.845633	12	10	2.65428	WT
Bola1	1	1	12	10	3.76237	WT
Bola2	1	0.264941	12	0	13.8482	WT
Bola3	1	0.396044	12	8	3.96227	WT
Bop1	1	1	12	2	4.03009	WT
Bpgm	1	0.343575	12	2	6.80551	WT
Bphl	1	0.519096	12	2	15.6888	WT
Bpnt1	1	0.845633	12	8	0.217492	WT
Braf	0.991029	0.144512	12	10	0.684445	WT
Brap	1	0.945158	12	0	11.955	WT
Brat1	0.936972	0.0886571	12	10	2.25146	WT
Brca2	0.973532	0.132601	12	2	0.775642	WT
Brcc3	0.973532	0.132601	12	6	1.46099	WT
Brd1	1	0.356155	12	10	1.88286	WT
Brd2	1	0.628454	12	10	6.23596	WT
Brd3	1	1	12	0	2.89446	WT
Brd4	0.825054	0.0406378	12	2	10.9324	WT
Brd7	1	0.945158	12	4	1.91231	WT
Brd9	1	0.396044	12	6	3.28501	WT
Brdt	1	0.709973	12	4	0.493293	WT
Bre	1	1	12	10	4.08998	WT
Brf1	1	1	12	2	1.38841	WT
Brf2	1	0.439267	12	2	2.44335	WT
Bri3	1	0.821893	12	0	0	WT
Bri3bp	1	0.439267	12	0	3.67724	WT
Brk1	1	1	12	10	4.21114	WT
Brms1	1	0.36909	12	0	1.59616	WT
Brms1l	1	0.171003	12	8	1.22539	WT
Brox	1	1	12	0	1.87949	WT
Brpf1	1	0.553864	12	0	1.45951	WT
Brpf3	1	0.731458	12	0	4.08481	WT
Brwd1	1	0.86983	12	0	0.397719	WT
Bscl2	1	0.36909	12	6	0.775116	WT
Bsdc1	1	1	12	8	2.97684	WT
Bsg	0.896593	0.0668232	12	0	70.4179	WT
Bst2	0.825054	0.0406378	12	10	32.526	WT
Btaf1	1	0.997663	12	2	0.574701	WT
Btbd1	1	0.502328	12	6	1.2103	WT
Btbd2	0.419818	0.000725545	12	0	5.92715	WT
Btbd3	1	0.171003	12	10	0.824534	WT
Btbd6	0.870925	0.0577606	12	6	2.48574	WT
Btbd9	1	0.997663	12	0	0	WT
Btd	1	0.86983	12	4	2.01305	WT
Btf3	1	1	12	6	1.3	WT
Btf3l4	1	1	12	10	0.239175	WT
Btg2	1	0.945158	12	10	0.860503	WT
Bub3	0.825054	0.0385955	12	8	5.69299	WT
Bud13	1	0.688933	12	10	1.12602	WT
Bud31	1	0.382384	12	0	0	WT
Bvht	1	0.356155	12	4	0.842283	WT
Bysl	1	1	12	0	0.880934	WT
Bzw1	1	0.709973	12	6	1.02801	WT
Bzw2	1	1	12	2	1.84684	WT
C030006K11Rik	0.966611	0.121521	12	4	8.49931	WT
C130074G19Rik	1	0.164032	12	2	6.89619	WT
C1galt1c1	1	1	12	6	1.12248	WT
C1qa	1	1	12	8	15.6256	WT
C1qb	1	0.553864	12	10	4.40974	WT
C1qbp	1	0.485966	12	8	10.8167	WT
C1qc	1	0.571875	12	10	9.87695	WT
C1qtnf1	1	1	12	6	1.65411	WT
C1ra	1	1	12	8	17.0299	WT
C1rl	1	0.609166	12	8	3.38498	WT
C1s1	1	0.731458	12	4	13.2232	WT
C2	1	0.410074	12	0	17.7798	WT
C2cd2	0.78949	0.0312965	12	4	5.1201	WT
C2cd2l	1	1	12	8	0.682506	WT
C2cd3	1	1	12	6	0.43291	WT
C2cd4d	1	1	12	0	0.432528	WT
C2cd5	1	0.894482	12	0	0	WT
C3	0.739528	0.00894655	12	0	795.084	WT
C330006A16Rik	1	0.319453	12	0	9.60187	WT
C330007P06Rik	1	1	12	6	0.458095	WT
C330013E15Rik	1	0.439267	12	0	0.919859	WT
C330018D20Rik	0.948201	0.101678	12	8	1.60248	WT
C4a	1	0.454441	12	10	7.22837	WT
C4b	1	1	12	0	49.9775	WT
C4bp	0.954353	0.116279	12	8	21.1893	WT
C6	1	1	12	4	16.572	WT
C730027H18Rik	0.844479	0.0473412	12	0	1.66513	WT
C730036E19Rik	1	1	12	0	6.98896	WT
C77080	1	0.343575	12	6	17.2666	WT
C87436	1	0.609166	12	2	1.0146	WT
C8a	1	0.753391	12	0	34.1184	WT
C8b	1	1	12	4	7.9415	WT
C8g	1	0.319453	12	2	86.4784	WT
C9	1	1	12	8	3.36421	WT
C920006O11Rik	1	0.185676	12	0	0.555809	WT
Caap1	1	0.971182	12	8	0.894848	WT
Cab39	1	0.753391	12	8	1.36237	WT
Cab39l	0.797618	0.0329972	12	2	4.25694	WT
Cabin1	0.850297	0.0497797	12	0	4.48322	WT
Cables2	1	0.157297	12	4	2.56138	WT
Cacfd1	1	0.454441	12	2	2.63125	WT
Cacna1a	1	1	12	6	0.305177	WT
Cactin	0.663857	0.00186436	12	0	4.5992	WT
Cacul1	1	1	12	6	0.625707	WT
Cacybp	0.932903	0.0846445	12	8	5.44837	WT
Cad	1	0.668335	12	6	5.24805	WT
Cadm1	1	0.470006	12	10	0.885914	WT
Cadm4	1	0.470006	12	6	1.36273	WT
Cadps2	1	1	12	2	0.175761	WT
Cahm	1	0.609166	12	2	0.543703	WT
Calcoco1	1	0.798606	12	2	0.0962984	WT
Calcrl	1	0.150792	12	8	1.44891	WT
Cald1	1	1	12	8	3.51291	WT
Calm1	0.954353	0.116279	12	10	2.36132	WT
Calm2	1	0.264941	12	6	13.3126	WT
Calm3	1	1	12	4	2.93874	WT
Caln1	1	0.590307	12	6	1.22	WT
Calr	1	0.894482	12	0	48.549	WT
Calr3	1	0.668335	12	8	0.500413	WT
Calu	1	0.171003	12	2	3.57002	WT
Camk1	1	0.470006	12	0	1.83346	WT
Camk1d	1	0.821893	12	0	6.8991	WT
Camk2g	1	1	12	8	1.71836	WT
Camk2n1	1	0.997663	12	2	0.0956579	WT
Camk2n2	1	0.296678	12	0	3.35593	WT
Camkk2	0.954353	0.116279	12	0	2.92416	WT
Caml	1	0.164032	12	6	5.53705	WT
Camsap3	1	1	12	2	1.44991	WT
Camta2	0.78949	0.0281248	12	0	5.32204	WT
Cant1	1	1	12	10	2.89877	WT
Canx	1	1	12	10	1.593	WT
Cap1	0.914899	0.0770816	12	0	2.21683	WT
Capg	1	1	12	10	1.11971	WT
Capn1	1	1	12	10	0.179261	WT
Capn10	1	0.845633	12	4	0.554678	WT
Capn2	1	1	12	4	4.1348	WT
Capn5	1	0.264941	12	8	0.917125	WT
Capn7	1	0.42448	12	6	2.35493	WT
Capns1	1	0.648176	12	2	10.2313	WT
Caprin1	1	0.731458	12	10	0.461709	WT
Capza1	1	0.502328	12	8	1.0453	WT
Capza2	1	0.945158	12	6	2.40784	WT
Capzb	1	0.157297	12	2	11.4618	WT
Car1	1	0.275204	12	4	1.74074	WT
Car14	1	0.628454	12	0	0.254478	WT
Car2	1	1	12	2	2.09243	WT
Car3	0.704648	0.00579119	12	4	1590.51	WT
Car5a	0.704648	0.00509738	12	2	42.5037	WT
Car7	0.948201	0.106362	12	4	0.553216	WT
Card10	1	0.553864	12	0	0	WT
Card6	1	1	12	8	1.6968	WT
Carhsp1	1	0.382384	12	6	3.62071	WT
Carkd	1	1	12	8	1.61893	WT
Carm1	1	0.164032	12	0	4.78184	WT
Cars	1	1	12	4	8.81059	WT
Cars2	1	1	12	2	1.30909	WT
Casc3	1	0.590307	12	0	0.877436	WT
Casd1	1	1	12	6	0.693794	WT
Cask	1	0.628454	12	0	0.828483	WT
Caskin2	1	0.997663	12	0	2.86719	WT
Casp3	1	0.753391	12	0	3.89168	WT
Casp6	1	1	12	10	8.46881	WT
Casp7	1	0.171003	12	6	2.68321	WT
Casp8	1	1	12	4	1.87902	WT
Casp9	1	0.209601	12	10	2.79247	WT
Cast	1	0.454441	12	6	1.22301	WT
Cat	1	0.798606	12	0	245.003	WT
Cav2	1	0.845633	12	8	0.292756	WT
Cbfa2t2	1	1	12	0	1.50883	WT
Cbfb	1	0.275204	12	8	1.2288	WT
Cblc	1	0.396044	12	4	5.97554	WT
Cbr1	1	0.971182	12	0	26.2766	WT
Cbr3	1	0.218111	12	6	1.37107	WT
Cbr4	1	1	12	2	2.68423	WT
Cbs	1	1	12	0	52.4899	WT
Cbwd1	1	1	12	4	0.286254	WT
Cbx1	1	1	12	2	0.6772	WT
Cbx2	1	0.36909	12	2	2.06934	WT
Cbx5	1	1	12	10	1.24685	WT
Cbx6	1	1	12	0	1.11567	WT
Cbx7	1	0.254984	12	0	4.2109	WT
Cbx8	1	1	12	2	0.688536	WT
Cby1	0.966611	0.121521	12	2	2.18217	WT
Cc2d1a	1	0.319453	12	2	2.26664	WT
Cc2d1b	1	1	12	4	1.11821	WT
Cc2d2a	1	1	12	8	0.140485	WT
Ccar1	1	1	12	8	0.82549	WT
Ccar2	0.797618	0.0329972	12	10	1.80718	WT
Ccbl1	1	0.157297	12	0	41.8719	WT
Ccbl2	1	0.454441	12	8	16.725	WT
Ccdc101	1	0.485966	12	6	2.85094	WT
Ccdc107	1	0.845633	12	2	22.3331	WT
Ccdc115	1	1	12	4	1.27641	WT
Ccdc117	0.882943	0.0606558	12	8	1.95259	WT
Ccdc12	1	0.235969	12	0	2.89743	WT
Ccdc120	1	0.919591	12	4	0.695278	WT
Ccdc122	1	1	12	10	0.225518	WT
Ccdc124	1	0.798606	12	0	5.54229	WT
Ccdc125	1	0.439267	12	6	1.86631	WT
Ccdc127	1	0.245329	12	6	1.46103	WT
Ccdc130	0.905141	0.0735219	12	4	1.60883	WT
Ccdc132	1	1	12	10	0.260687	WT
Ccdc134	1	1	12	8	1.10358	WT
Ccdc137	1	1	12	8	0.708859	WT
Ccdc149	1	1	12	2	0.381169	WT
Ccdc151	1	0.798606	12	8	0.702212	WT
Ccdc157	1	0.454441	12	4	1.03099	WT
Ccdc159	1	1	12	0	0.112019	WT
Ccdc162	1	1	12	8	0.609343	WT
Ccdc163	1	1	12	2	0.409287	WT
Ccdc166	1	0.382384	12	0	1.19668	WT
Ccdc167	1	0.470006	12	2	0.492524	WT
Ccdc17	1	0.845633	12	0	0.818542	WT
Ccdc171	1	0.178215	12	0	1.10693	WT
Ccdc174	1	1	12	6	0.768013	WT
Ccdc181	0.415256	0.000672806	12	2	2.87788	WT
Ccdc22	1	0.331342	12	10	3.12082	WT
Ccdc23	1	1	12	10	2.01164	WT
Ccdc25	1	0.894482	12	6	1.93126	WT
Ccdc28a	1	0.209601	12	0	3.79931	WT
Ccdc28b	1	0.709973	12	10	1.32095	WT
Ccdc32	1	1	12	0	0.938558	WT
Ccdc43	1	0.439267	12	4	1.07081	WT
Ccdc47	1	0.164032	12	6	2.88254	WT
Ccdc50	1	1	12	10	1.96011	WT
Ccdc51	1	0.3079	12	0	0.174916	WT
Ccdc53	1	1	12	6	2.75945	WT
Ccdc57	0.973532	0.132601	12	0	1.27351	WT
Ccdc58	1	1	12	0	5.08771	WT
Ccdc59	1	1	12	4	1.373	WT
Ccdc6	0.973532	0.132601	12	0	2.69015	WT
Ccdc61	1	0.628454	12	0	0.955504	WT
Ccdc71	1	1	12	10	0.533477	WT
Ccdc77	1	0.919591	12	8	0.358195	WT
Ccdc80	0.948201	0.106362	12	8	1.68283	WT
Ccdc82	1	0.343575	12	10	1.01177	WT
Ccdc84	1	0.164032	12	4	2.4249	WT
Ccdc86	1	1	12	8	0.457548	WT
Ccdc88b	1	0.668335	12	10	0.232619	WT
Ccdc9	1	0.209601	12	2	2.84964	WT
Ccdc90b	1	0.264941	12	8	2.88342	WT
Ccdc91	1	0.264941	12	6	3.99852	WT
Ccdc93	1	1	12	2	0.2116	WT
Ccdc94	0.858935	0.0523266	12	10	1.31798	WT
Ccdc97	1	0.264941	12	8	3.48034	WT
Cchcr1	0.696293	0.00229578	12	10	2.25513	WT
Ccl2	1	0.226898	12	10	1.10191	WT
Ccl24	1	1	12	4	0.4464	WT
Ccl25	1	0.590307	12	10	1.11694	WT
Ccl27a	1	1	12	4	1.83626	WT
Ccl5	1	0.798606	12	10	10.5033	WT
Ccl6	1	1	12	10	0.63	WT
Ccl9	0.78949	0.0238981	12	0	1.46627	WT
Ccm2	1	0.971182	12	4	3.08773	WT
Ccm2l	1	0.845633	12	2	1.31903	WT
Ccnc	1	0.731458	12	6	0.963573	WT
Ccnd1	1	1	12	8	2.16801	WT
Ccnd2	1	0.356155	12	2	1.46242	WT
Ccnd3	1	1	12	2	2.88142	WT
Ccndbp1	1	1	12	6	1.33236	WT
Ccnf	1	0.519096	12	6	2.40711	WT
Ccng1	1	1	12	4	0.82443	WT
Ccng2	1	1	12	2	1.96813	WT
Ccnh	1	0.42448	12	8	2.03256	WT
Ccni	1	1	12	0	0	WT
Ccnj	1	0.209601	12	10	0.411507	WT
Ccnk	1	0.245329	12	0	4.96451	WT
Ccnl1	0.78949	0.0180915	12	0	4.8301	WT
Ccnl2	1	1	12	10	7.30689	WT
Ccnt1	0.458924	0.000842699	12	0	5.31992	WT
Ccnt2	1	0.997663	12	10	0.477665	WT
Ccny	1	0.590307	12	2	0.456799	WT
Ccnyl1	1	1	12	4	0.799225	WT
Ccpg1	1	0.709973	12	4	1.05857	WT
Ccpg1os	1	0.688933	12	4	0.795817	WT
Ccrn4l	1	1	12	8	12.3275	WT
Ccs	1	0.356155	12	0	0	WT
Ccser2	1	0.454441	12	8	0.986007	WT
Cct2	1	0.275204	12	8	10.4505	WT
Cct3	0.966611	0.12696	12	8	11.2283	WT
Cct4	0.704648	0.00281705	12	6	16.7798	WT
Cct5	0.991029	0.144512	12	8	15.7615	WT
Cct6a	1	0.798606	12	10	4.2866	WT
Cct7	1	0.798606	12	8	5.79977	WT
Cct8	1	0.410074	12	6	11.65	WT
Ccz1	1	0.775773	12	8	4.7714	WT
Cd14	1	0.470006	12	8	1.51334	WT
Cd151	1	1	12	8	0.0217493	WT
Cd163	1	0.628454	12	6	0.557496	WT
Cd164	1	0.86983	12	8	7.66703	WT
Cd1d1	1	0.157297	12	2	15.5019	WT
Cd207	1	1	12	2	0.449899	WT
Cd22	1	1	12	2	0.515134	WT
Cd274	0.858935	0.0523266	12	10	0.4317	WT
Cd276	1	0.439267	12	4	2.69089	WT
Cd2bp2	1	1	12	10	0.877975	WT
Cd300lf	1	0.296678	12	8	0.814074	WT
Cd300lg	1	1	12	6	2.46314	WT
Cd302	1	0.343575	12	10	11.1823	WT
Cd36	1	0.343575	12	8	0.925997	WT
Cd37	1	1	12	4	0.357897	WT
Cd3eap	1	0.731458	12	4	0.35762	WT
Cd47	1	0.296678	12	10	9.5878	WT
Cd52	1	0.193389	12	10	5.25835	WT
Cd59a	1	1	12	2	0.801224	WT
Cd5l	1	1	12	8	10.8339	WT
Cd63	1	0.519096	12	10	0.387596	WT
Cd68	1	0.628454	12	10	1.03817	WT
Cd72	1	0.218111	12	6	2.17578	WT
Cd74	1	1	12	8	45.3628	WT
Cd79b	1	1	12	2	0.746	WT
Cd81	1	0.648176	12	4	32.4568	WT
Cd82	1	1	12	2	3.62148	WT
Cd9	1	0.997663	12	10	1.85195	WT
Cd99l2	1	0.264941	12	4	0.824428	WT
Cda	1	1	12	10	0.469993	WT
Cdadc1	1	1	12	10	2.61578	WT
Cdc123	1	0.919591	12	6	1.11219	WT
Cdc14b	1	0.628454	12	2	2.76731	WT
Cdc16	0.844479	0.0450071	12	10	1.58252	WT
Cdc25a	1	0.343575	12	8	1.3481	WT
Cdc26	1	1	12	6	0.414458	WT
Cdc27	0.78949	0.0296734	12	4	0.892781	WT
Cdc34	1	1	12	2	13.5886	WT
Cdc37	1	1	12	4	1.63125	WT
Cdc37l1	1	0.571875	12	0	4.23333	WT
Cdc40	1	0.343575	12	2	1.6732	WT
Cdc42	1	0.668335	12	6	8.36921	WT
Cdc42bpa	1	1	12	6	0.0868629	WT
Cdc42bpb	1	1	12	4	1.68085	WT
Cdc42bpg	1	0.919591	12	4	0.267286	WT
Cdc42ep1	1	1	12	8	1.57548	WT
Cdc42ep2	1	0.245329	12	8	1.02214	WT
Cdc42ep3	1	0.296678	12	2	1.78324	WT
Cdc42ep4	1	1	12	0	10.9999	WT
Cdc42ep5	1	0.470006	12	0	0.714648	WT
Cdc42se1	1	0.590307	12	8	1.70856	WT
Cdc42se2	1	1	12	4	1.45528	WT
Cdc5l	1	1	12	10	0.358371	WT
Cdc73	1	0.919591	12	2	1.1462	WT
Cdca3	1	1	12	0	0.632057	WT
Cdca4	1	1	12	8	1.08925	WT
Cdca8	1	0.821893	12	6	0.635732	WT
Cdh1	1	0.331342	12	8	13.5171	WT
Cdh13	0.870925	0.0549856	12	4	1.41937	WT
Cdh2	1	0.319453	12	4	4.35446	WT
Cdh5	1	1	12	8	0.307894	WT
Cdhr5	1	0.536273	12	0	4.78568	WT
Cdip1	1	0.590307	12	2	0.528049	WT
Cdipt	1	1	12	8	0.681606	WT
Cdk10	1	1	12	10	1.5471	WT
Cdk11b	1	0.319453	12	8	0.107434	WT
Cdk16	1	1	12	10	0.646719	WT
Cdk17	1	0.798606	12	8	0.797971	WT
Cdk18	1	0.36909	12	4	8.44488	WT
Cdk19	1	0.590307	12	0	0.732927	WT
Cdk2	1	1	12	0	0.888952	WT
Cdk20	1	0.439267	12	10	1.43048	WT
Cdk2ap1	1	0.470006	12	2	7.00135	WT
Cdk2ap2	1	1	12	4	6.9515	WT
Cdk4	0.704648	0.0047796	12	0	8.06655	WT
Cdk5	1	0.171003	12	4	4.40758	WT
Cdk5rap1	1	0.319453	12	0	1.19961	WT
Cdk5rap2	1	1	12	6	0.311289	WT
Cdk5rap3	1	0.536273	12	4	6.68801	WT
Cdk7	1	0.590307	12	8	0.983464	WT
Cdk8	1	1	12	2	0.605122	WT
Cdkal1	1	0.709973	12	4	0.490421	WT
Cdkl2	1	0.731458	12	4	0.457675	WT
Cdkn1a	1	0.845633	12	2	2.78422	WT
Cdkn1b	1	0.485966	12	0	0.370565	WT
Cdkn2aip	1	0.331342	12	10	0.41256	WT
Cdkn2aipnl	0.914899	0.0770816	12	0	4.50384	WT
Cdkn2c	1	0.845633	12	0	0.455722	WT
Cdkn2d	1	0.945158	12	10	1.04183	WT
Cdo1	1	1	12	0	39.5314	WT
Cdpf1	1	0.296678	12	10	0.397889	WT
Cdr2l	0.704648	0.00322251	12	10	1.70526	WT
Cds2	1	0.86983	12	10	5.67913	WT
Cdt1	1	0.356155	12	6	1.38657	WT
Cdv3	1	0.997663	12	2	2.88918	WT
Cdyl	1	0.971182	12	0	0.741599	WT
Ceacam1	1	0.439267	12	8	8.18874	WT
Cebpa	1	1	12	0	21.7323	WT
Cebpb	1	1	12	10	49.933	WT
Cebpe	0.991029	0.144512	12	10	10.034	WT
Cebpg	1	0.331342	12	8	0.961581	WT
Cebpz	0.844479	0.0473412	12	8	4.06215	WT
Cebpzos	1	0.264941	12	8	1.43182	WT
Cecr5	1	0.945158	12	0	1.13934	WT
Cela1	1	0.945158	12	4	6.31555	WT
Celf1	1	1	12	10	1.99889	WT
Celsr1	1	0.971182	12	4	6.40873	WT
Cenpa	1	0.553864	12	4	3.3592	WT
Cenpb	1	0.454441	12	2	3.96043	WT
Cenpj	1	0.971182	12	10	0.501686	WT
Cenpl	1	1	12	2	0.170258	WT
Cenpt	1	0.709973	12	0	0.190878	WT
Cenpv	1	0.553864	12	2	0.620281	WT
Cep120	1	0.382384	12	0	0.370015	WT
Cep131	1	0.709973	12	0	0.885099	WT
Cep152	1	1	12	4	0.0185432	WT
Cep164	1	0.193389	12	10	0.732789	WT
Cep170b	1	0.356155	12	0	2.54826	WT
Cep19	1	1	12	4	0.215032	WT
Cep192	1	0.285782	12	8	1.3094	WT
Cep250	1	0.798606	12	2	1.44217	WT
Cep350	1	1	12	8	0.713884	WT
Cep44	1	1	12	2	1.08265	WT
Cep57	1	0.410074	12	8	0.682424	WT
Cep57l1	1	1	12	2	0.822592	WT
Cep63	1	1	12	10	1.4215	WT
Cep68	1	0.709973	12	10	0.554889	WT
Cep76	1	0.331342	12	8	0.147666	WT
Cep78	1	1	12	6	0.606592	WT
Cep85	1	1	12	10	11.36	WT
Cep89	1	1	12	10	1.26625	WT
Cep95	1	0.235969	12	0	0.551231	WT
Cep97	1	0.519096	12	2	0.815847	WT
Cept1	1	0.150792	12	10	0.826194	WT
Cerk	1	1	12	6	0.228845	WT
Cers2	1	0.209601	12	6	24.7159	WT
Cers5	1	0.185676	12	10	0.476145	WT
Ces1b	1	0.945158	12	10	13.137	WT
Ces1c	1	1	12	0	115.871	WT
Ces1d	1	0.185676	12	2	526.268	WT
Ces1e	1	0.571875	12	4	19.3829	WT
Ces1f	1	1	12	2	53.2265	WT
Ces1g	0.948201	0.111228	12	6	12.4075	WT
Ces2a	1	0.264941	12	4	67.07	WT
Ces2e	0.78949	0.0312965	12	6	26.17	WT
Ces2g	0.415256	0.000362326	12	6	13.2152	WT
Ces3a	1	1	12	0	137.358	WT
Ces3b	1	1	12	6	22.6562	WT
Cetn3	0.948201	0.106362	12	6	2.60627	WT
Cfap126	1	0.485966	12	2	1.08234	WT
Cfap20	0.973532	0.132601	12	6	5.39057	WT
Cfap36	1	0.668335	12	6	2.18987	WT
Cfap97	1	1	12	6	0.574822	WT
Cfb	1	0.264941	12	0	232.975	WT
Cfd	1	0.226898	12	4	7.25552	WT
Cfdp1	1	0.178215	12	4	5.71383	WT
Cfh	1	1	12	4	1.20316	WT
Cfhr1	1	0.688933	12	0	0.570809	WT
Cfhr2	0.917707	0.0807876	12	0	2.16563	WT
Cfi	1	0.201362	12	0	13.9156	WT
Cfl1	0.704648	0.00543424	12	0	101.526	WT
Cfl2	1	0.157297	12	8	2.10183	WT
Cflar	1	0.264941	12	0	7.82545	WT
Cfp	1	0.36909	12	10	2.76849	WT
Cggbp1	1	1	12	10	0.305117	WT
Cgn	1	1	12	2	2.088	WT
Cgnl1	1	0.502328	12	2	3.10916	WT
Cgrrf1	0.948201	0.106362	12	6	3.97994	WT
Chac1	1	0.343575	12	4	0.994583	WT
Chac2	0.896593	0.0668232	12	8	2.5667	WT
Chadl	1	0.688933	12	10	0.668531	WT
Chaf1a	0.815136	0.0347784	12	6	1.2589	WT
Chaf1b	1	1	12	6	0.281733	WT
Champ1	1	1	12	4	1.40671	WT
Chchd1	0.761732	0.0120727	12	8	6.84874	WT
Chchd10	1	0.502328	12	2	66.7763	WT
Chchd2	1	1	12	8	52.0322	WT
Chchd3	1	0.410074	12	4	8.74862	WT
Chchd4	1	0.254984	12	6	4.70969	WT
Chchd5	1	0.331342	12	2	2.56247	WT
Chchd6	1	1	12	10	1.46323	WT
Chchd7	1	0.648176	12	4	3.13554	WT
Chd1l	1	0.609166	12	6	0.828321	WT
Chd2	1	0.821893	12	0	1.47032	WT
Chd3	1	1	12	10	10.76	WT
Chd4	0.979198	0.13845	12	4	8.39544	WT
Chd6	1	1	12	4	0.942431	WT
Chd8	1	0.264941	12	2	3.48674	WT
Chdh	1	0.343575	12	6	15.9916	WT
Cherp	1	0.709973	12	0	4.03724	WT
Chfr	1	0.553864	12	0	0.52094	WT
Chic2	1	1	12	6	1.62944	WT
Chid1	1	0.157297	12	0	1.27243	WT
Chka	1	1	12	0	25.5948	WT
Chkb	1	0.42448	12	2	14.6274	WT
Chmp1a	1	0.945158	12	2	0.407462	WT
Chmp1b	0.948201	0.0928302	12	10	1.7193	WT
Chmp2a	1	0.753391	12	2	9.42616	WT
Chmp2b	1	0.382384	12	8	4.73894	WT
Chmp3	1	1	12	10	2.53765	WT
Chmp4b	1	1	12	8	1.29018	WT
Chmp5	1	1	12	6	0.753571	WT
Chmp6	1	0.164032	12	8	1.85897	WT
Chmp7	0.979198	0.13845	12	4	11.7889	WT
Chn2	1	0.343575	12	10	2.28001	WT
Chordc1	1	0.285782	12	8	1.70706	WT
Chp1	1	1	12	0	11.2509	WT
Chpf	1	0.553864	12	0	0	WT
Chpf2	1	1	12	8	5.33028	WT
Chpt1	1	0.296678	12	6	17.0964	WT
Chrac1	1	1	12	6	0.459911	WT
Chrd	1	1	12	4	0.369504	WT
Chst13	1	0.275204	12	2	2.05158	WT
Chst14	1	0.331342	12	4	1.43683	WT
Chst15	1	0.536273	12	10	0.0278577	WT
Chsy1	0.890492	0.0636753	12	10	1.30508	WT
Chtf8	1	0.42448	12	6	0.280017	WT
Chtop	1	0.485966	12	6	4.03311	WT
Chuk	0.948201	0.0928302	12	4	7.89194	WT
Churc1	1	0.945158	12	6	0.649412	WT
Cib1	1	0.536273	12	0	16.5057	WT
Cib2	1	1	12	2	2.68834	WT
Cib3	1	0.150792	12	6	27.8487	WT
Cic	0.914899	0.0770816	12	8	3.53033	WT
Cideb	1	0.254984	12	2	66.3404	WT
Cidec	1	0.410074	12	6	0.419016	WT
Cinp	1	0.628454	12	4	0.647481	WT
Cipc	1	1	12	2	3.10722	WT
Cirbp	1	1	12	0	1.83311	WT
Cirh1a	1	1	12	6	0.953514	WT
Cisd1	1	0.356155	12	2	22.6039	WT
Cisd2	1	1	12	2	0.970302	WT
Cisd3	1	1	12	0	9.30265	WT
Cish	1	0.3079	12	6	33.938	WT
Cited2	1	0.185676	12	4	9.06953	WT
Ciz1	1	0.3079	12	2	2.43553	WT
Ckap4	1	1	12	10	0.489066	WT
Ckap5	1	0.193389	12	4	2.86579	WT
Ckb	0.825054	0.0406378	12	0	1.70075	WT
Cks1b	0.797618	0.0329972	12	6	3.68973	WT
Cks2	1	0.296678	12	0	1.14607	WT
Clasp1	1	0.731458	12	4	0.516023	WT
Clasrp	1	1	12	10	1.16108	WT
Clca3a1	0.936972	0.0886571	12	10	1.55279	WT
Clcc1	1	0.894482	12	0	0	WT
Clcn2	1	0.3079	12	4	4.30828	WT
Clcn3	1	1	12	4	1.38714	WT
Clcn4-2	1	1	12	10	0.634998	WT
Clcn7	1	0.396044	12	6	4.0396	WT
Cldn1	1	0.485966	12	8	9.74454	WT
Cldn12	1	1	12	2	0.938596	WT
Cldn14	1	0.502328	12	6	6.59434	WT
Cldn2	1	1	12	10	5.51776	WT
Cldn3	1	0.235969	12	4	39.1809	WT
Cldn5	1	0.343575	12	8	1.89034	WT
Cldnd1	1	0.553864	12	8	3.24516	WT
Clec11a	1	1	12	0	1.10004	WT
Clec16a	0.78949	0.0312965	12	6	3.20231	WT
Clec1b	0.78949	0.0312965	12	6	4.92763	WT
Clec2d	1	0.356155	12	8	8.99174	WT
Clec2h	1	1	12	0	2.86954	WT
Clec4a1	1	0.688933	12	10	0.511726	WT
Clec4f	1	1	12	8	4.15887	WT
Clec4g	1	1	12	4	6.01007	WT
Clic1	1	0.86983	12	10	0.48003	WT
Clic4	1	0.971182	12	0	3.35423	WT
Clint1	1	1	12	4	7.46652	WT
Clip1	1	0.668335	12	8	1.11677	WT
Clk1	1	0.218111	12	8	6.40264	WT
Clk2	1	1	12	10	0.668249	WT
Clk3	1	1	12	2	2.97244	WT
Clk4	0.948201	0.106362	12	6	1.86319	WT
Clmn	1	0.945158	12	10	6.90038	WT
Cln3	0.844479	0.0473412	12	0	3.47532	WT
Cln5	1	0.3079	12	10	0.34904	WT
Cln6	1	0.396044	12	10	2.78608	WT
Cln8	1	1	12	4	0.889641	WT
Clp1	1	1	12	10	0.634559	WT
Clpp	1	0.264941	12	4	9.30727	WT
Clptm1l	1	1	12	4	3.033	WT
Clpx	1	1	12	0	19.3454	WT
Clstn1	1	1	12	6	0.855217	WT
Clstn3	1	0.553864	12	0	0	WT
Clta	0.78949	0.0191406	12	0	23.5087	WT
Cltb	1	1	12	0	3.20149	WT
Cltc	1	1	12	8	3.58335	WT
Clu	1	1	12	0	47.3155	WT
Cluap1	1	0.218111	12	2	0.795564	WT
Cluh	1	0.209601	12	0	46.0927	WT
Clybl	1	0.553864	12	2	3.29888	WT
Cmah	1	0.709973	12	4	22.9244	WT
Cmas	0.948201	0.111228	12	6	5.05349	WT
Cmbl	1	1	12	0	32.4404	WT
Cmc1	1	0.688933	12	6	1.12301	WT
Cmc2	1	0.275204	12	10	3.34391	WT
Cmc4	1	0.356155	12	10	0.997862	WT
Cmip	1	1	12	2	2.17563	WT
Cmklr1	0.932903	0.0846445	12	10	1.53836	WT
Cml1	1	1	12	0	19.0646	WT
Cml2	1	0.997663	12	0	39.9566	WT
Cml5	1	0.997663	12	6	27.5625	WT
Cmpk1	1	0.3079	12	8	7.57216	WT
Cmpk2	1	0.86983	12	8	0.80952	WT
Cmss1	1	0.178215	12	2	0.861806	WT
Cmtm3	1	0.753391	12	6	4.32922	WT
Cmtm4	1	0.753391	12	6	1.97621	WT
Cmtm6	1	0.590307	12	4	17.012	WT
Cmtm7	1	1	12	8	0.222586	WT
Cmtm8	1	1	12	0	6.85612	WT
Cnbp	1	0.775773	12	8	15.2644	WT
Cndp2	1	1	12	0	0.223138	WT
Cnep1r1	1	1	12	4	0.475686	WT
Cnih1	1	1	12	2	1.12041	WT
Cnih4	1	0.331342	12	10	1.97079	WT
Cnksr3	1	0.470006	12	2	2.61841	WT
Cnn2	1	1	12	8	2.58993	WT
Cnn3	1	0.331342	12	2	5.59635	WT
Cnnm2	1	1	12	8	1.35721	WT
Cnnm4	1	1	12	6	0.93722	WT
Cnot1	1	1	12	6	1.70447	WT
Cnot10	1	0.519096	12	0	2.48528	WT
Cnot11	1	0.536273	12	6	1.41425	WT
Cnot2	1	1	12	6	2.75849	WT
Cnot3	1	1	12	2	1.25181	WT
Cnot4	1	0.410074	12	10	1.19005	WT
Cnot6	1	1	12	4	1.2823	WT
Cnot6l	1	0.971182	12	10	0.526431	WT
Cnot7	1	0.894482	12	0	0.621559	WT
Cnot8	1	0.945158	12	0	0	WT
Cnp	1	1	12	2	0.797799	WT
Cnppd1	1	0.454441	12	2	5.12831	WT
Cnpy2	1	1	12	8	8.47842	WT
Cnpy3	1	0.319453	12	2	5.91354	WT
Cnpy4	1	1	12	4	1.06329	WT
Cnst	0.90142	0.070104	12	2	2.35815	WT
Cntrl	1	0.553864	12	6	0.935055	WT
Cntrob	0.905141	0.0735219	12	10	1.78009	WT
Coa3	1	0.590307	12	10	1.42814	WT
Coa4	1	1	12	10	0.574645	WT
Coa5	1	0.536273	12	6	1.95139	WT
Coa6	1	1	12	2	19.1775	WT
Coa7	1	0.668335	12	10	1.0461	WT
Coasy	0.78949	0.0238981	12	4	16.8664	WT
Cobl	1	0.536273	12	0	1.68319	WT
Cobll1	1	0.590307	12	2	0.300519	WT
Cog1	1	1	12	0	1.57678	WT
Cog2	1	0.536273	12	0	2.42703	WT
Cog3	1	1	12	6	0.643443	WT
Cog4	1	1	12	0	8.78986	WT
Cog5	1	1	12	4	0.590251	WT
Cog6	1	0.553864	12	8	0.316054	WT
Cog7	1	1	12	6	2.17084	WT
Cog8	1	0.536273	12	2	5.03313	WT
Coil	1	0.42448	12	6	1.59841	WT
Col14a1	1	0.254984	12	6	4.96966	WT
Col15a1	0.932903	0.0846445	12	8	1.85746	WT
Col16a1	1	0.201362	12	6	1.75411	WT
Col18a1	1	0.845633	12	8	63.7853	WT
Col1a1	1	1	12	6	3.76657	WT
Col1a2	1	0.753391	12	8	1.65473	WT
Col27a1	1	0.171003	12	4	29.8653	WT
Col3a1	1	0.42448	12	8	3.45214	WT
Col4a1	1	0.86983	12	0	0	WT
Col4a2	1	0.470006	12	10	3.41592	WT
Col4a3bp	1	1	12	2	2.04415	WT
Col5a1	1	0.157297	12	10	1.47768	WT
Col5a3	1	1	12	0	1.89956	WT
Col6a1	1	1	12	0	0.382449	WT
Col6a2	1	0.86983	12	0	0	WT
Col6a3	1	0.571875	12	6	0.771008	WT
Colec10	1	0.845633	12	8	0.420698	WT
Colec11	1	0.245329	12	8	8.92585	WT
Colec12	0.704648	0.00368064	12	6	11.7011	WT
Colgalt1	1	0.798606	12	2	5.35216	WT
Commd1	1	0.396044	12	4	10.5014	WT
Commd10	1	1	12	8	1.81152	WT
Commd3	1	1	12	8	4.3649	WT
Commd4	1	0.470006	12	2	6.50506	WT
Commd5	1	0.454441	12	0	5.03237	WT
Commd6	1	1	12	2	4.66514	WT
Commd9	1	0.226898	12	4	3.71847	WT
Comt	1	0.356155	12	4	173.926	WT
Copa	0.844479	0.0473412	12	0	9.46031	WT
Copb1	0.948201	0.0971688	12	8	3.45235	WT
Copb2	1	0.731458	12	4	4.26552	WT
Cope	1	0.193389	12	8	25.2294	WT
Copg1	1	0.609166	12	2	2.857	WT
Copg2	1	0.753391	12	10	2.28778	WT
Coprs	1	1	12	10	0.0591906	WT
Cops2	1	0.590307	12	0	0.146834	WT
Cops3	1	1	12	4	0.669099	WT
Cops4	1	0.86983	12	4	0.38491	WT
Cops5	1	1	12	6	2.54544	WT
Cops6	0.825054	0.0406378	12	2	11.2937	WT
Cops7a	1	1	12	2	5.82932	WT
Cops7b	1	1	12	4	0.183474	WT
Cops8	1	0.157297	12	4	2.6742	WT
Copz1	1	0.821893	12	0	0	WT
Copz2	0.78949	0.0191406	12	2	6.6298	WT
Coq10a	1	0.396044	12	4	2.25779	WT
Coq10b	1	1	12	10	2.80122	WT
Coq2	1	0.470006	12	2	5.09889	WT
Coq3	1	0.218111	12	8	1.43978	WT
Coq4	0.948201	0.101678	12	0	2.78285	WT
Coq5	0.948201	0.111228	12	2	5.10477	WT
Coq6	0.954353	0.116279	12	0	2.91261	WT
Coq7	1	1	12	8	2.72116	WT
Coq9	1	0.86983	12	2	3.36263	WT
Coro1a	1	1	12	8	3.608	WT
Coro1b	1	1	12	0	4.77101	WT
Coro1c	1	0.536273	12	8	3.53146	WT
Coro2b	0.973532	0.132601	12	4	1.58077	WT
Coro7	1	1	12	8	1.3828	WT
Cotl1	1	1	12	6	3.18357	WT
Cox10	1	1	12	0	0.736114	WT
Cox11	1	0.201362	12	6	1.47701	WT
Cox14	1	0.997663	12	8	7.40598	WT
Cox16	1	0.3079	12	6	1.58005	WT
Cox17	0.78949	0.0180915	12	8	13.9314	WT
Cox18	1	1	12	2	2.78167	WT
Cox19	1	0.997663	12	6	2.24847	WT
Cox20	1	0.201362	12	8	3.74579	WT
Cox4i1	1	0.945158	12	0	97.477	WT
Cox5a	0.966611	0.12696	12	6	82.8204	WT
Cox5b	1	0.945158	12	8	31.2874	WT
Cox6a1	0.948201	0.101678	12	4	122.621	WT
Cox6b1	1	0.343575	12	6	54.6785	WT
Cox6c	0.90142	0.070104	12	6	46.9369	WT
Cox7a1	1	1	12	8	1.0011	WT
Cox7a2	0.78949	0.0312965	12	6	38.4858	WT
Cox7a2l	1	1	12	8	3.05146	WT
Cox7b	1	0.235969	12	6	23.2284	WT
Cox7c	1	0.485966	12	8	16.3881	WT
Cox8a	1	1	12	0	26.1801	WT
Cp	1	0.609166	12	10	20.5381	WT
Cpb2	1	1	12	6	17.6828	WT
Cpeb3	1	0.571875	12	6	0.428324	WT
Cpeb4	1	1	12	8	1.8128	WT
Cpn1	1	0.609166	12	4	8.55081	WT
Cpn2	1	0.798606	12	0	9.58771	WT
Cpne1	0.905141	0.0735219	12	10	1.9693	WT
Cpne2	0.844479	0.0450071	12	4	3.0869	WT
Cpne3	1	0.319453	12	0	1.9954	WT
Cpne8	1	1	12	8	0.461027	WT
Cpox	1	0.775773	12	6	0.415191	WT
Cpped1	1	1	12	10	3.23827	WT
Cpq	1	1	12	8	5.86599	WT
Cps1	1	0.648176	12	8	125.691	WT
Cpsf1	1	0.157297	12	0	8.39811	WT
Cpsf2	1	0.775773	12	8	0.245332	WT
Cpsf3	1	0.319453	12	0	5.39924	WT
Cpsf3l	0.948201	0.0928302	12	4	4.56441	WT
Cpsf4	1	0.42448	12	10	7.77812	WT
Cpsf4l	1	1	12	2	1.48956	WT
Cpsf7	1	1	12	6	1.23563	WT
Cpt1a	1	1	12	0	0	WT
Cpt2	1	1	12	10	16.7801	WT
Cptp	0.966611	0.12696	12	4	4.06959	WT
Cr1l	1	1	12	4	2.30888	WT
Cracr2b	1	0.319453	12	2	0.360994	WT
Cradd	1	1	12	10	3.42602	WT
Cramp1l	0.948201	0.106362	12	8	1.85326	WT
Crb3	1	1	12	2	4.55298	WT
Crcp	1	1	12	10	4.7138	WT
Creb3	1	1	12	4	0.940131	WT
Creb3l1	1	1	12	4	1.4675	WT
Creb3l3	1	1	12	10	99.7089	WT
Crebzf	1	0.285782	12	8	1.66757	WT
Creg1	1	1	12	8	27.8748	WT
Creld1	1	0.709973	12	4	4.22704	WT
Creld2	0.954353	0.116279	12	6	40.035	WT
Crem	1	0.36909	12	8	1.61916	WT
Crim1	1	0.753391	12	8	0.591798	WT
Crip1	1	1	12	10	0.454607	WT
Crip2	1	0.688933	12	0	0	WT
Cript	1	0.42448	12	6	2.53551	WT
Crkl	0.78949	0.0281248	12	8	2.48712	WT
Crlf2	1	0.157297	12	10	5.80899	WT
Crlf3	1	0.410074	12	6	2.8708	WT
Crls1	1	1	12	6	1.82525	WT
Crnkl1	1	0.775773	12	4	1.84332	WT
Crot	1	0.753391	12	0	4.27477	WT
Crp	1	0.648176	12	10	32.8398	WT
Crtc1	1	0.454441	12	0	1.01884	WT
Crtc2	1	0.590307	12	0	4.84866	WT
Crtc3	1	1	12	4	1.64635	WT
Cry1	1	0.945158	12	0	7.43916	WT
Cry2	1	0.688933	12	10	8.6159	WT
Cryab	1	1	12	4	0.894317	WT
Crygn	0.917707	0.0807876	12	2	1.94123	WT
Cryl1	1	0.609166	12	10	5.5041	WT
Cryz	1	1	12	2	3.10108	WT
Cryzl1	1	0.396044	12	4	1.00301	WT
Cs	1	0.150792	12	6	18.139	WT
Csad	1	1	12	4	189.728	WT
Csde1	1	1	12	8	3.84533	WT
Cse1l	1	0.536273	12	6	3.20628	WT
Csf1	1	1	12	6	0.87693	WT
Csf1r	1	1	12	8	0.434524	WT
Csf2ra	1	1	12	8	0.876976	WT
Csf2rb	1	1	12	10	0.583395	WT
Csf2rb2	1	0.209601	12	10	0.804183	WT
Csf3r	1	0.356155	12	10	0.588914	WT
Csgalnact2	1	0.343575	12	6	1.05606	WT
Csk	1	0.798606	12	0	0	WT
Csnk1a1	1	0.997663	12	0	0	WT
Csnk1d	1	1	12	4	4.64706	WT
Csnk1e	1	1	12	2	1.0531	WT
Csnk1g1	1	1	12	8	0.516385	WT
Csnk1g2	1	0.209601	12	2	17.5817	WT
Csnk1g3	1	0.609166	12	2	0.933439	WT
Csnk2a1	1	0.470006	12	0	2.90869	WT
Csnk2b	0.78949	0.0170939	12	4	25.2714	WT
Cspg5	1	1	12	4	0.576006	WT
Cspp1	1	1	12	4	1.7867	WT
Csrnp1	1	0.178215	12	6	3.47223	WT
Csrp1	1	0.919591	12	8	0.0574094	WT
Csrp2	0.882943	0.0606558	12	2	6.63018	WT
Csrp2bp	1	0.945158	12	0	3.08151	WT
Csrp3	1	1	12	10	14.9634	WT
Cst3	1	0.997663	12	4	27.0552	WT
Cstb	0.991029	0.144512	12	6	13.2462	WT
Cstf1	1	1	12	2	1.2244	WT
Cstf2	1	1	12	4	0.720785	WT
Cstf2t	1	0.396044	12	0	0.641085	WT
Cstf3	1	0.709973	12	8	2.06125	WT
Ctage5	1	0.648176	12	4	1.09332	WT
Ctbp1	1	1	12	6	1.45927	WT
Ctbs	1	0.86983	12	2	0.448587	WT
Ctc1	1	1	12	8	0.479283	WT
Ctcf	1	1	12	10	0.0468173	WT
Ctcflos	1	1	12	0	1.61979	WT
Ctdnep1	1	0.86983	12	4	0.751601	WT
Ctdp1	0.850297	0.0497797	12	8	2.62912	WT
Ctdsp1	0.78949	0.0266479	12	2	15.729	WT
Ctdsp2	1	1	12	0	0.109762	WT
Ctdspl	1	0.42448	12	8	0.912552	WT
Ctf1	1	0.201362	12	2	3.1644	WT
Ctgf	1	0.86983	12	8	0.860713	WT
Cth	1	1	12	0	28.5997	WT
Ctif	1	1	12	10	7.65605	WT
Ctla2a	1	0.753391	12	2	0.27671	WT
Ctnna1	1	1	12	8	4.56888	WT
Ctnnal1	1	1	12	4	0.212382	WT
Ctnnb1	1	0.688933	12	10	6.85006	WT
Ctnnbip1	0.966611	0.12696	12	2	2.86864	WT
Ctnnbl1	1	1	12	0	2.29553	WT
Ctnnd1	1	0.971182	12	10	0.438193	WT
Ctns	1	0.519096	12	0	3.27225	WT
Ctps	1	1	12	4	1.63279	WT
Ctr9	1	1	12	8	2.64752	WT
Ctsa	1	1	12	4	0.218047	WT
Ctsb	1	1	12	8	1.36447	WT
Ctsc	1	0.485966	12	10	2.10212	WT
Ctsd	1	1	12	4	24.6742	WT
Ctsf	0.753847	0.0100969	12	0	9.7759	WT
Ctsh	0.78949	0.0214023	12	2	22.1045	WT
Ctsl	1	0.536273	12	8	84.4185	WT
Ctss	1	0.264941	12	10	6.87025	WT
Ctsz	1	0.218111	12	2	6.97824	WT
Cttn	1	0.36909	12	6	1.77533	WT
Ctu1	0.966611	0.12696	12	0	1.24371	WT
Cuedc2	1	0.331342	12	0	3.24721	WT
Cul1	1	1	12	0	0.077648	WT
Cul3	1	0.798606	12	8	4.68093	WT
Cul4a	1	0.285782	12	4	4.53896	WT
Cul5	1	1	12	8	1.36172	WT
Cul7	1	0.245329	12	2	1.45743	WT
[truncated: 109,097 more rows]

## Sheet: (B)
CycID	amp	phi	pvals	qvals	period	genotype	Caculated Amplitude
0610005C13Rik	0.126482	22.8051	0.0357032	0.791554	12	WT	1.28959
0610007P14Rik	0.0204296	23.4956	0.826345	0.96356	12	WT	1.04171
0610009B22Rik	0.077218	7.24792	0.11176	0.804565	12	WT	1.16736
0610009O20Rik	0.0324582	9.70446	0.725971	0.946759	12	WT	1.06709
0610010K14Rik	0.0135511	21.6034	0.877038	0.975973	12	WT	1.02747
0610011F06Rik	0.0579877	4.21866	0.151275	0.82515	12	WT	1.12311
0610012G03Rik	0.0290141	1.1275	0.26361	0.848792	12	WT	1.05976
0610030E20Rik	0.122524	19.0556	0.146914	0.82515	12	WT	1.27926
0610031O16Rik	0.100197	23.4402	0.443613	0.901047	12	WT	1.22271
0610037L13Rik	0.0163535	4.20268	0.884148	0.976961	12	WT	1.03325
0610040J01Rik	0.0201672	19.9764	0.847738	0.969065	12	WT	1.04116
0610043K17Rik	0.184419	23.5632	0.0675469	0.791554	12	WT	1.45224
1110001J03Rik	0.0401973	19.2892	0.500302	0.914139	12	WT	1.08376
1110004E09Rik	0.038701	11.6849	0.350073	0.878739	12	WT	1.08052
1110004F10Rik	0.0374404	12.8813	0.303099	0.868157	12	WT	1.07779
1110007C09Rik	0.0643594	18.8608	0.400959	0.890116	12	WT	1.13757
1110008F13Rik	0.0101851	19.0269	0.966594	0.993544	12	WT	1.02058
1110008L16Rik	0.0696183	14.5863	0.325412	0.873739	12	WT	1.14966
1110008P14Rik	0.00252959	7.69775	0.994716	0.998975	12	WT	1.00507
1110012L19Rik	0.057068	21.4125	0.313536	0.871152	12	WT	1.12104
1110020A21Rik	0.0801257	0.539762	0.598065	0.91814	12	WT	1.17421
1110028F11Rik	0.226777	6.14744	0.0821153	0.791554	12	WT	1.58658
1110032A03Rik	0.0398385	0.97958	0.706173	0.943375	12	WT	1.08298
1110034G24Rik	0.0686944	0.422248	0.494086	0.914139	12	WT	1.14752
1110037F02Rik	0.0743115	0.188075	0.586555	0.917432	12	WT	1.16055
1110038B12Rik	0.0536077	17.7297	0.484043	0.91324	12	WT	1.11329
1110038F14Rik	0.0755218	12.9131	0.230189	0.841443	12	WT	1.16338
1110051M20Rik	0.112293	1.2629	0.538931	0.915677	12	WT	1.253
1110059E24Rik	0.0209943	16.4808	0.914557	0.983148	12	WT	1.04289
1110065P20Rik	0.0432454	3.48069	0.339907	0.876557	12	WT	1.0904
1190002N15Rik	0.0377125	17.0051	0.838159	0.968386	12	WT	1.07838
1190007I07Rik	0.0511401	7.54846	0.248212	0.848792	12	WT	1.10779
1300002E11Rik	0.0457838	11.5864	0.676781	0.938347	12	WT	1.09596
1300017J02Rik	0.0251586	0.499477	0.573319	0.917432	12	WT	1.05162
1500011B03Rik	0.143645	17.6266	0.322268	0.873739	12	WT	1.33548
1500011K16Rik	0.0351098	9.72875	0.520445	0.914969	12	WT	1.07277
1500012F01Rik	0.0242435	2.45462	0.903585	0.980187	12	WT	1.04969
1500017E21Rik	0.122844	3.83	0.344527	0.876557	12	WT	1.2801
1600002H07Rik	0.0895995	4.00662	0.536414	0.915677	12	WT	1.19684
1600002K03Rik	0.033198	11.667	0.698497	0.942809	12	WT	1.06868
1600012H06Rik	0.0450098	18.2661	0.538767	0.915677	12	WT	1.09426
1600014C10Rik	0.0931751	0.634628	0.190398	0.84079	12	WT	1.2055
1600020E01Rik	0.0889851	0.478478	0.159705	0.827585	12	WT	1.19535
1700001C19Rik	0.122466	23.8185	0.198861	0.84079	12	WT	1.27911
1700001L05Rik	0.0042521	17.7941	0.99848	0.998992	12	WT	1.00854
1700007L15Rik	0.175495	15.6355	0.0564161	0.791554	12	WT	1.4257
1700008J07Rik	0.113042	2.29731	0.188962	0.84079	12	WT	1.2549
1700012D01Rik	0.0708201	16.8835	0.419676	0.894626	12	WT	1.15244
1700017B05Rik	0.136396	12.2803	0.125814	0.82031	12	WT	1.31588
1700018L02Rik	0.188442	3.73244	0.184236	0.838572	12	WT	1.4644
1700019G17Rik	0.136213	20.8156	0.34971	0.878739	12	WT	1.31538
1700020I14Rik	0.0479037	10.1739	0.64553	0.931432	12	WT	1.10063
1700021F05Rik	0.0126808	11.6829	0.882936	0.976961	12	WT	1.02569
1700021K19Rik	0.0383263	15.2346	0.380528	0.884514	12	WT	1.07971
1700024P16Rik	0.268228	16.1083	0.0272057	0.791554	12	WT	1.73309
1700029I15Rik	0.228916	0.0803337	0.0260484	0.791554	12	WT	1.59375
1700030K09Rik	0.17529	19.876	0.0206088	0.790474	12	WT	1.4251
1700037H04Rik	0.0622768	23.8938	0.603329	0.920549	12	WT	1.13283
1700052K11Rik	0.107079	11.4467	0.301979	0.8679	12	WT	1.23984
1700056E22Rik	0.105033	19.6839	0.470252	0.911175	12	WT	1.23472
1700066M21Rik	0.0953885	7.98681	0.179258	0.837317	12	WT	1.21089
1700086O06Rik	0.103112	8.46078	0.312027	0.870593	12	WT	1.22993
1700096K18Rik	0.0614254	17.0554	0.585118	0.917432	12	WT	1.13089
1700113A16Rik	0.183427	20.4412	0.0455019	0.791554	12	WT	1.44926
1700119H24Rik	0.148198	13.235	0.436461	0.900442	12	WT	1.34796
1700123O20Rik	0.018934	5.63994	0.777835	0.953917	12	WT	1.0386
1810008I18Rik	0.0583832	5.33628	0.842109	0.969008	12	WT	1.12401
1810010H24Rik	0.0901675	14.3092	0.41239	0.891607	12	WT	1.19821
1810011O10Rik	0.265759	4.79813	0.0838525	0.791554	12	WT	1.7239
1810013L24Rik	0.151335	20.4228	0.254845	0.848792	12	WT	1.35664
1810014B01Rik	0.0825844	22.4098	0.600681	0.919191	12	WT	1.18004
1810019D21Rik	0.0629535	0.0828863	0.57529	0.917432	12	WT	1.13437
1810021B22Rik	0.0618058	21.5232	0.510713	0.914139	12	WT	1.13175
1810026J23Rik	0.0467924	21.3863	0.616304	0.924217	12	WT	1.09818
1810030O07Rik	0.105074	10.5259	0.277723	0.859723	12	WT	1.23482
1810032O08Rik	0.0837692	17.4705	0.450915	0.903499	12	WT	1.18286
1810034E14Rik	0.0340745	4.00835	0.806673	0.960943	12	WT	1.07055
1810037I17Rik	0.0390729	7.12164	0.227234	0.841443	12	WT	1.08132
1810043G02Rik	0.0692618	1.52316	0.425809	0.896599	12	WT	1.14883
1810043H04Rik	0.0291602	22.4321	0.372917	0.883529	12	WT	1.06007
1810044D09Rik	0.116405	23.3964	0.238059	0.845085	12	WT	1.26348
1810055G02Rik	0.226347	21.4602	0.133099	0.822533	12	WT	1.58514
1810058I24Rik	0.103779	3.25198	0.242477	0.845836	12	WT	1.23159
1810062G17Rik	0.0460688	8.42586	0.806989	0.960943	12	WT	1.09659
2010001A14Rik	0.208023	18.0112	0.00329461	0.641882	12	WT	1.52533
2010003K11Rik	0.171611	14.5268	0.414674	0.891973	12	WT	1.41432
2010012O05Rik	0.0864843	7.64998	0.267471	0.852049	12	WT	1.18934
2010107E04Rik	0.06327	15.0926	0.397535	0.889585	12	WT	1.13509
2010107G23Rik	0.0559044	23.7963	0.762664	0.949687	12	WT	1.11843
2010111I01Rik	0.108057	23.5158	0.0929159	0.792294	12	WT	1.24229
2010315B03Rik	0.0910807	23.4085	0.0907009	0.792294	12	WT	1.20042
2010320M18Rik	0.0315572	20.892	0.775987	0.953514	12	WT	1.06517
2200002D01Rik	0.0645954	9.24563	0.382933	0.884917	12	WT	1.13811
2210013O21Rik	0.114877	14.3164	0.480302	0.912715	12	WT	1.25957
2210015D19Rik	0.0866528	3.74371	0.351433	0.878739	12	WT	1.18975
2210016L21Rik	0.0424236	23.668	0.496048	0.914139	12	WT	1.08861
2210018M11Rik	0.0446595	5.53756	0.430638	0.897033	12	WT	1.09349
2210039B01Rik	0.0737907	4.09654	0.683267	0.939126	12	WT	1.15934
2210408F21Rik	0.0586601	0.285062	0.396599	0.889585	12	WT	1.12463
2300009A05Rik	0.0392184	22.8278	0.429654	0.897033	12	WT	1.08164
2310001H17Rik	0.104112	16.5666	0.107014	0.799934	12	WT	1.23242
2310009A05Rik	0.0572589	9.77551	0.364636	0.881909	12	WT	1.12147
2310009B15Rik	0.0424835	22.4587	0.227469	0.841443	12	WT	1.08874
2310010J17Rik	0.0220986	20.187	0.817277	0.96246	12	WT	1.0452
2310011J03Rik	0.0611185	17.7311	0.0915703	0.792294	12	WT	1.13019
2310022A10Rik	0.0165126	21.3283	0.906296	0.980804	12	WT	1.03358
2310022B05Rik	0.0421857	15.601	0.663446	0.935164	12	WT	1.08809
2310030G06Rik	0.0504393	8.34255	0.263343	0.848792	12	WT	1.10624
2310033P09Rik	0.0415881	1.53654	0.449982	0.903499	12	WT	1.08679
2310035C23Rik	0.0449899	22.0443	0.707485	0.943375	12	WT	1.09422
2310036O22Rik	0.029309	3.04057	0.490542	0.914139	12	WT	1.06039
2310039H08Rik	0.0308072	20.5855	0.517957	0.914251	12	WT	1.06357
2310040G24Rik	0.0746272	12.8795	0.446639	0.90185	12	WT	1.16129
2310045N01Rik	0.0310635	2.24935	0.660795	0.933971	12	WT	1.06412
2310047M10Rik	0.0246827	9.10798	0.835718	0.967604	12	WT	1.05061
2310061I04Rik	0.033959	2.67551	0.552776	0.917432	12	WT	1.07031
2310067B10Rik	0.100975	23.4335	0.153982	0.82515	12	WT	1.22463
2410002F23Rik	0.227295	17.4137	0.00387028	0.641882	12	WT	1.58831
2410004B18Rik	0.0313852	11.5169	0.795903	0.959089	12	WT	1.0648
2410006H16Rik	0.154423	21.3016	0.0352894	0.791554	12	WT	1.36525
2410015M20Rik	0.0356403	20.9652	0.314638	0.871494	12	WT	1.07391
2410016O06Rik	0.0948083	21.0555	0.172548	0.833145	12	WT	1.20948
2410089E03Rik	0.0574634	17.1647	0.666705	0.935904	12	WT	1.12193
2410131K14Rik	0.178796	1.36169	0.152092	0.82515	12	WT	1.43545
2510002D24Rik	0.0057075	5.60308	0.988777	0.997722	12	WT	1.01148
2510009E07Rik	0.00274819	8.41114	0.998238	0.998992	12	WT	1.00551
2510039O18Rik	0.12008	22.6906	0.00253279	0.632968	12	WT	1.27293
2610001J05Rik	0.0242822	20.0175	0.753384	0.949086	12	WT	1.04977
2610008E11Rik	0.0289948	18.8022	0.903851	0.980187	12	WT	1.05972
2610015P09Rik	0.108009	7.51854	0.380698	0.884514	12	WT	1.24217
2610020H08Rik	0.122467	20.0208	0.253338	0.848792	12	WT	1.27912
2610301B20Rik	0.0680887	15.4222	0.655108	0.932359	12	WT	1.14613
2610507B11Rik	0.0566872	4.50734	0.0166521	0.785505	12	WT	1.12019
2610507I01Rik	0.0863065	16.0091	0.249225	0.848792	12	WT	1.18892
2610528J11Rik	0.0262138	17.1906	0.84529	0.969065	12	WT	1.05384
2700029M09Rik	0.109015	11.5419	0.158977	0.827585	12	WT	1.24471
2700049A03Rik	0.0619392	16.8086	0.78629	0.955796	12	WT	1.13206
2700060E02Rik	0.051723	9.0805	0.499389	0.914139	12	WT	1.10909
2700062C07Rik	0.0413746	0.399499	0.538545	0.915677	12	WT	1.08632
2700094K13Rik	0.0669169	10.1385	0.294666	0.862601	12	WT	1.14343
2700097O09Rik	0.0581594	0.495516	0.784076	0.955796	12	WT	1.1235
2810001G20Rik	0.159564	20.4659	0.0666688	0.791554	12	WT	1.37972
2810002D19Rik	0.210282	11.9291	0.0990992	0.7958	12	WT	1.53255
2810004N23Rik	0.0327329	11.0331	0.681441	0.938854	12	WT	1.06768
2810006K23Rik	0.04841	9.73051	0.715018	0.944626	12	WT	1.10175
2810013P06Rik	0.161936	19.556	0.0371948	0.791554	12	WT	1.38645
2810025M15Rik	0.0829277	9.93758	0.167234	0.832752	12	WT	1.18085
2810403A07Rik	0.110552	22.2457	0.0141596	0.762147	12	WT	1.24859
2810408I11Rik	0.224771	8.05851	0.0711714	0.791554	12	WT	1.57988
2810428I15Rik	0.0485812	0.991262	0.106152	0.799934	12	WT	1.10212
2810459M11Rik	0.062243	20.5505	0.139126	0.822533	12	WT	1.13275
2810474O19Rik	0.11104	12.6081	0.592219	0.917432	12	WT	1.24982
2900005J15Rik	0.100995	23.9785	0.393638	0.889585	12	WT	1.22468
2900008C10Rik	0.153873	3.58414	0.139129	0.822533	12	WT	1.36371
2900026A02Rik	0.193736	15.5816	0.00374774	0.641882	12	WT	1.48058
2900076A07Rik	0.0611083	13.3392	0.66	0.933663	12	WT	1.13017
3010026O09Rik	0.199611	10.8823	0.3203	0.873503	12	WT	1.49878
3110002H16Rik	0.0173641	9.6999	0.925738	0.98516	12	WT	1.03534
3110040N11Rik	0.0521344	10.6457	0.436686	0.900442	12	WT	1.11
3110056K07Rik	0.136565	16.854	0.399741	0.890116	12	WT	1.31633
3110057O12Rik	0.1005	5.78704	0.0961912	0.7958	12	WT	1.22346
3110082I17Rik	0.209151	6.54201	0.130947	0.822533	12	WT	1.52893
3830406C13Rik	0.0949077	13.1436	0.419887	0.894869	12	WT	1.20972
4632428N05Rik	0.0716106	15.0395	0.742044	0.947826	12	WT	1.15427
4831440E17Rik	0.354601	23.4411	0.000208171	0.321207	12	WT	2.09886
4833411C07Rik	0.168652	0.12695	0.0989597	0.7958	12	WT	1.40573
4833418N02Rik	0.0849483	1.52661	0.520522	0.914969	12	WT	1.18567
4833420G17Rik	0.0323688	4.39665	0.855326	0.97007	12	WT	1.0669
4833439L19Rik	0.121779	8.25049	0.19089	0.84079	12	WT	1.27733
4921524J17Rik	0.013354	15.4281	0.98083	0.996169	12	WT	1.02707
4921531C22Rik	0.0310915	13.3505	0.954379	0.990623	12	WT	1.06418
4930402H24Rik	0.062273	7.15426	0.214439	0.841443	12	WT	1.13282
4930404H11Rik	0.0568619	21.444	0.808702	0.960943	12	WT	1.12058
4930430F08Rik	0.174305	7.45645	0.147038	0.82515	12	WT	1.4222
4930453N24Rik	0.0688252	11.6363	0.254175	0.848792	12	WT	1.14782
4930481A15Rik	0.0340166	18.598	0.905293	0.980804	12	WT	1.07043
4930523C07Rik	0.101297	21.5223	0.432732	0.899266	12	WT	1.22543
4930526I15Rik	0.0677801	22.0985	0.160376	0.827585	12	WT	1.14542
4930556M19Rik	0.0956237	18.8566	0.612355	0.922118	12	WT	1.21147
4930581F22Rik	0.190872	18.277	0.0406845	0.791554	12	WT	1.4718
4931406C07Rik	0.0981919	6.75062	0.0739526	0.791554	12	WT	1.21777
4931406P16Rik	0.0822765	16.9892	0.191576	0.84079	12	WT	1.17931
4931408D14Rik	0.182846	20.3985	0.238682	0.845085	12	WT	1.44752
4931414P19Rik	0.0287665	20.4254	0.923197	0.984899	12	WT	1.05924
4931428F04Rik	0.110636	16.3554	0.524678	0.915172	12	WT	1.2488
4932438A13Rik	0.0727397	20.7097	0.699519	0.942984	12	WT	1.15689
4933427D14Rik	0.14597	22.4123	0.12564	0.82031	12	WT	1.34184
4933434E20Rik	0.087467	8.958	0.226915	0.841443	12	WT	1.1917
4933439C10Rik	0.0925426	1.36009	0.394302	0.889585	12	WT	1.20396
5031425E22Rik	0.0850488	9.0134	0.173297	0.83388	12	WT	1.18591
5033403H07Rik	0.132917	23.2204	0.101603	0.799934	12	WT	1.30658
5033406O09Rik	0.0719157	10.0101	0.260671	0.848792	12	WT	1.15498
5430405H02Rik	0.101957	23.4512	0.325405	0.873739	12	WT	1.22706
5430416N02Rik	0.0544123	9.06849	0.4319	0.898212	12	WT	1.11509
5730409E04Rik	0.0560292	12.386	0.438188	0.900442	12	WT	1.11871
5730455P16Rik	0.0645862	1.53002	0.39759	0.889585	12	WT	1.13809
5730508B09Rik	0.0687989	9.65516	0.459295	0.907421	12	WT	1.14776
5830473C10Rik	0.0543065	18.081	0.592656	0.917432	12	WT	1.11485
6030458C11Rik	0.0292686	12.3318	0.807219	0.960943	12	WT	1.0603
6330416G13Rik	0.19692	12.6187	0.0551228	0.791554	12	WT	1.49041
6330418K02Rik	0.119199	6.19729	0.424527	0.896363	12	WT	1.27066
6430548M08Rik	0.109684	12.4191	0.28615	0.86149	12	WT	1.24639
6430706D22Rik	0.0792123	23.8935	0.207247	0.841443	12	WT	1.17205
8430408G22Rik	0.165694	1.17262	0.527156	0.915491	12	WT	1.3972
8430419L09Rik	0.0391236	15.4704	0.633193	0.926236	12	WT	1.08143
9030617O03Rik	0.0966305	22.3171	0.0715488	0.791554	12	WT	1.21393
9030619P08Rik	0.147467	9.90326	0.575391	0.917432	12	WT	1.34595
9030624J02Rik	0.042367	16.3591	0.554064	0.917432	12	WT	1.08848
9130221H12Rik	0.0431826	18.9593	0.766285	0.95012	12	WT	1.09026
9130401M01Rik	0.0149499	18.2936	0.881384	0.976961	12	WT	1.03035
9130409I23Rik	0.140771	9.30703	0.215573	0.841443	12	WT	1.32767
9330151L19Rik	0.118748	23.4138	0.117437	0.809946	12	WT	1.2695
9330162012Rik	0.0781905	21.2957	0.226499	0.841443	12	WT	1.16965
9430015G10Rik	0.024517	19.0587	0.934832	0.98662	12	WT	1.05027
9430016H08Rik	0.0532339	8.88542	0.203022	0.84079	12	WT	1.11245
9430020K01Rik	0.0625877	11.1054	0.860164	0.971719	12	WT	1.13353
9430038I01Rik	0.0817297	23.8704	0.177684	0.836103	12	WT	1.17801
9530068E07Rik	0.0334537	7.25461	0.274005	0.856977	12	WT	1.06922
9830147E19Rik	0.0948928	15.9934	0.437234	0.900442	12	WT	1.20968
9930021J03Rik	0.148188	12.3378	0.309503	0.870299	12	WT	1.34793
9930104L06Rik	0.0885045	21.1458	0.291413	0.862272	12	WT	1.1942
A1cf	0.0481632	9.9051	0.733828	0.947826	12	WT	1.1012
A230046K03Rik	0.0716276	18.0417	0.542213	0.916145	12	WT	1.15431
A230050P20Rik	0.0374962	9.39864	0.805701	0.960943	12	WT	1.07791
A230072C01Rik	0.0428961	8.78104	0.891282	0.977854	12	WT	1.08964
A330040F15Rik	0.146419	16.7332	0.285817	0.86149	12	WT	1.34307
A430005L14Rik	0.0373133	23.0242	0.278466	0.859723	12	WT	1.07752
A730017L22Rik	0.126051	17.6775	0.113708	0.806401	12	WT	1.28846
A830052D11Rik	0.0893169	0.562223	0.539072	0.915677	12	WT	1.19615
A930001C03Rik	0.0463563	23.7428	0.823324	0.962771	12	WT	1.09722
A930005H10Rik	0.0630727	6.70497	0.224559	0.841443	12	WT	1.13464
A930013F10Rik	0.161913	5.50198	0.0696023	0.791554	12	WT	1.38639
AA415398	0.0955561	22.148	0.184	0.838572	12	WT	1.2113
AB124611	0.122811	14.122	0.4743	0.911672	12	WT	1.28001
AF251705	0.0689659	15.6182	0.704972	0.943237	12	WT	1.14815
AI182371	0.0386144	7.50214	0.506247	0.914139	12	WT	1.08033
AI314180	0.0807726	12.0974	0.253555	0.848792	12	WT	1.17574
AI317395	0.0473522	8.47047	0.492919	0.914139	12	WT	1.09941
AI413582	0.114624	19.6907	0.150386	0.82515	12	WT	1.25893
AI464131	0.0820988	21.1601	0.325394	0.873739	12	WT	1.17888
AI597479	0.133168	4.6506	0.110417	0.802521	12	WT	1.30725
AI661453	0.074947	6.4407	0.254346	0.848792	12	WT	1.16204
AI837181	0.027039	21.4148	0.646654	0.931432	12	WT	1.05558
AI987944	0.0515019	13.5213	0.705212	0.943237	12	WT	1.1086
AK010878	0.0175149	18.8672	0.955868	0.990623	12	WT	1.03565
AU019823	0.0808761	9.78141	0.418502	0.894255	12	WT	1.17599
AU021092	0.0837948	9.92503	0.487188	0.914139	12	WT	1.18292
AU022252	0.0559146	16.241	0.533384	0.915677	12	WT	1.11845
AU040320	0.0132493	13.6371	0.888221	0.97718	12	WT	1.02685
AW112010	0.213726	21.9145	0.0872396	0.791554	12	WT	1.54364
AW146154	0.0475371	5.63499	0.93008	0.98516	12	WT	1.09982
AW209491	0.0963704	21.5949	0.0413465	0.791554	12	WT	1.2133
AW549542	0.279064	23.0425	0.0286801	0.791554	12	WT	1.77417
Aaas	0.042583	6.165	0.742525	0.9479	12	WT	1.08895
Aacs	0.011452	5.27172	0.994482	0.998975	12	WT	1.02317
Aadac	0.0730979	22.6413	0.57196	0.917432	12	WT	1.15773
Aadat	0.0895411	10.7308	0.411026	0.891607	12	WT	1.19669
Aaed1	0.0249653	15.5345	0.941251	0.988075	12	WT	1.05121
Aagab	0.0324573	3.75755	0.549343	0.916759	12	WT	1.06709
Aak1	0.0299587	16.6886	0.781299	0.954635	12	WT	1.06177
Aamdc	0.0197511	3.11156	0.849966	0.969065	12	WT	1.0403
Aamp	0.0622154	1.29984	0.161623	0.827585	12	WT	1.13269
Aar2	0.0354857	10.1247	0.714797	0.944626	12	WT	1.07358
Aars	0.0490715	4.34636	0.219496	0.841443	12	WT	1.10321
Aars2	0.0162307	22.6616	0.869658	0.974054	12	WT	1.033
Aarsd1	0.0818839	4.49263	0.00354889	0.641882	12	WT	1.17837
Aasdh	0.0484075	15.7921	0.654515	0.932359	12	WT	1.10174
Aasdhppt	0.0842358	9.25413	0.715499	0.944626	12	WT	1.18397
Aass	0.0594679	12.732	0.390584	0.888828	12	WT	1.12646
Aatf	0.0145739	19.9466	0.956846	0.990623	12	WT	1.02958
Aatk	0.152578	2.33112	0.566007	0.917432	12	WT	1.3601
Abat	0.0408334	17.6566	0.516488	0.914139	12	WT	1.08514
Abca1	0.143934	11.3078	0.227253	0.841443	12	WT	1.33627
Abca2	0.0359331	21.4026	0.790763	0.957106	12	WT	1.07454
Abca3	0.0381221	9.56879	0.518717	0.914755	12	WT	1.07927
Abca5	0.0267478	16.5834	0.930217	0.98516	12	WT	1.05497
Abca6	0.0131085	7.27856	0.894602	0.977854	12	WT	1.02657
Abca7	0.0372735	23.8609	0.771014	0.951866	12	WT	1.07743
Abca8a	0.0394274	7.69146	0.662998	0.934963	12	WT	1.08209
Abca8b	0.0186431	5.61899	0.971881	0.994878	12	WT	1.03799
Abcb10	0.0271369	5.19463	0.784569	0.955796	12	WT	1.05579
Abcb11	0.0410379	9.63885	0.780626	0.954554	12	WT	1.08559
Abcb1a	0.198999	1.19357	0.242521	0.845836	12	WT	1.49687
Abcb4	0.0390124	23.4731	0.758673	0.949546	12	WT	1.08119
Abcb6	0.0842477	1.75744	0.0228505	0.791554	12	WT	1.184
Abcb8	0.0387871	5.74651	0.422687	0.895656	12	WT	1.0807
Abcc10	0.0248268	19.5085	0.883371	0.976961	12	WT	1.05092
Abcc2	0.0430511	3.74209	0.623691	0.925777	12	WT	1.08998
Abcc3	0.0779082	1.44431	0.0716019	0.791554	12	WT	1.16898
Abcc4	0.187018	16.0715	0.445814	0.90185	12	WT	1.46008
Abcc5	0.14262	11.2043	0.0853606	0.791554	12	WT	1.33269
Abcc6	0.021406	3.61397	0.715549	0.944626	12	WT	1.04375
Abcd1	0.125423	2.31811	0.0820075	0.791554	12	WT	1.28682
Abcd3	0.0258052	6.10241	0.798088	0.959198	12	WT	1.05298
Abcd4	0.0778071	4.88766	0.387079	0.886773	12	WT	1.16874
Abce1	0.21472	10.9694	0.0116993	0.732797	12	WT	1.54686
Abcf1	0.0194831	6.53149	0.913587	0.982924	12	WT	1.03974
Abcf2	0.123498	8.05784	0.048265	0.791554	12	WT	1.2818
Abcf3	0.0296206	7.16637	0.496376	0.914139	12	WT	1.06105
Abcg2	0.140472	9.03116	0.0436769	0.791554	12	WT	1.32686
Abcg5	0.104408	21.64	0.37981	0.884514	12	WT	1.23316
Abcg8	0.126879	20.4688	0.255071	0.848792	12	WT	1.29063
Abhd1	0.103532	20.8042	0.223759	0.841443	12	WT	1.23098
Abhd10	0.0630708	19.1798	0.720373	0.945521	12	WT	1.13463
Abhd11	0.0302211	6.06867	0.561564	0.917432	12	WT	1.06233
Abhd12	0.0313137	18.2787	0.688135	0.940241	12	WT	1.06465
Abhd14a	0.0895299	21.4975	0.19749	0.84079	12	WT	1.19667
Abhd14b	0.041783	0.843286	0.379832	0.884514	12	WT	1.08721
Abhd15	0.163806	23.8794	0.00913492	0.721127	12	WT	1.39179
Abhd16a	0.0479487	1.6172	0.111088	0.802851	12	WT	1.10073
Abhd17a	0.057543	3.2971	0.312538	0.870593	12	WT	1.12211
Abhd17b	0.0800041	2.24687	0.429093	0.897033	12	WT	1.17392
Abhd17c	0.0680125	20.0614	0.370093	0.883214	12	WT	1.14595
Abhd3	0.0678483	10.7756	0.205634	0.841443	12	WT	1.14557
Abhd4	0.0587337	21.9114	0.366315	0.882383	12	WT	1.1248
Abhd5	0.106123	14.613	0.476681	0.911779	12	WT	1.23744
Abhd6	0.159812	2.52076	0.0917484	0.792294	12	WT	1.38042
Abhd8	0.134444	12.1015	0.183749	0.838572	12	WT	1.31065
Abi1	0.0254892	20.4856	0.784551	0.955796	12	WT	1.05231
Abl1	0.0391662	2.80632	0.547461	0.916759	12	WT	1.08153
Abl2	0.062595	7.73863	0.580488	0.917432	12	WT	1.13355
Ablim1	0.109503	17.6367	0.143163	0.82309	12	WT	1.24594
Ablim2	0.15866	13.944	0.250803	0.848792	12	WT	1.37716
Ablim3	0.0558988	1.73146	0.519771	0.914969	12	WT	1.11842
Abr	0.0947856	13.6567	0.543974	0.916145	12	WT	1.20942
Abracl	0.0999187	13.593	0.236077	0.844514	12	WT	1.22202
Abtb1	0.045329	2.01138	0.63612	0.926326	12	WT	1.09496
Abtb2	0.108276	7.92277	0.529193	0.915677	12	WT	1.24285
Acaa1a	0.0215397	17.9482	0.885438	0.976961	12	WT	1.04403
Acaa1b	0.0789074	5.45484	0.306273	0.870045	12	WT	1.17133
Acaa2	0.020049	1.74793	0.504921	0.914139	12	WT	1.04092
Acaca	0.167798	7.13108	0.0715309	0.791554	12	WT	1.40326
Acacb	0.120106	6.36606	0.464156	0.909904	12	WT	1.273
Acad10	0.0316277	21.7539	0.681851	0.938903	12	WT	1.06532
Acad11	0.0456776	4.14796	0.41144	0.891607	12	WT	1.09573
Acad12	0.107963	16.6175	0.357032	0.880743	12	WT	1.24206
Acad8	0.0233348	21.0732	0.842326	0.969008	12	WT	1.04778
Acadl	0.0226931	20.3073	0.775548	0.953514	12	WT	1.04644
Acadm	0.0182138	14.9994	0.898125	0.978184	12	WT	1.0371
Acads	0.0434191	22.665	0.263049	0.848792	12	WT	1.09078
Acadsb	0.0144074	21.6287	0.867234	0.973666	12	WT	1.02924
Acadvl	0.0544491	0.360566	0.127418	0.821766	12	WT	1.11517
Acap1	0.00894195	13.888	0.995092	0.998975	12	WT	1.01805
Acap2	0.0546153	15.7298	0.427416	0.897033	12	WT	1.11554
Acap3	0.0782109	23.1077	0.409733	0.891607	12	WT	1.16969
Acat1	0.132425	23.4817	0.120511	0.811985	12	WT	1.30528
Acat2	0.0507443	3.82442	0.697739	0.942587	12	WT	1.10691
Acat3	0.0470995	20.8262	0.320647	0.873503	12	WT	1.09886
Acbd3	0.056597	18.8748	0.698031	0.942587	12	WT	1.11998
Acbd4	0.0569104	2.89846	0.194731	0.84079	12	WT	1.12069
Acbd5	0.0343561	12.2306	0.701473	0.943237	12	WT	1.07116
Acbd6	0.0293287	1.14419	0.682654	0.938903	12	WT	1.06043
Acd	0.0204342	2.13305	0.74936	0.948923	12	WT	1.04172
Acer2	0.0278756	9.16629	0.895152	0.977854	12	WT	1.05735
Acin1	0.0804732	23.2117	0.056589	0.791554	12	WT	1.17503
Acly	0.0731615	3.73569	0.784841	0.955796	12	WT	1.15787
Acnat1	0.07283	16.5516	0.588469	0.917432	12	WT	1.1571
Acnat2	0.226821	14.8605	0.328529	0.874902	12	WT	1.58672
Aco1	0.0512313	3.20342	0.0928181	0.792294	12	WT	1.108
Aco2	0.0866751	1.82968	0.124017	0.819483	12	WT	1.1898
Acot1	0.0595536	23.8422	0.862157	0.971975	12	WT	1.12665
Acot11	0.12475	6.3947	0.609944	0.92113	12	WT	1.28506
Acot12	0.0595996	15.7518	0.585963	0.917432	12	WT	1.12675
Acot13	0.0663849	8.88362	0.263891	0.848792	12	WT	1.14221
Acot2	0.167189	19.5045	0.49565	0.914139	12	WT	1.4015
Acot3	0.359487	23.748	0.234613	0.844083	12	WT	2.1225
Acot4	0.175478	1.32628	0.13915	0.822533	12	WT	1.42565
Acot7	0.0493922	7.75711	0.535911	0.915677	12	WT	1.10392
Acot8	0.0197754	23.5092	0.849434	0.969065	12	WT	1.04035
Acot9	0.0709389	17.7814	0.821219	0.962667	12	WT	1.15271
Acox1	0.0799195	4.23946	0.0978042	0.7958	12	WT	1.17372
Acox2	0.0603172	12.6189	0.278921	0.85983	12	WT	1.12838
Acox3	0.0508316	8.51394	0.272457	0.856977	12	WT	1.10711
Acp1	0.119584	13.0765	0.143316	0.82309	12	WT	1.27165
Acp2	0.0467222	16.6072	0.530514	0.915677	12	WT	1.09802
Acp5	0.0180051	3.29073	0.567857	0.917432	12	WT	1.03667
Acp6	0.0581789	0.955482	0.143647	0.823816	12	WT	1.12355
Acrbp	0.0663097	3.02927	0.517795	0.914139	12	WT	1.14204
Acsf2	0.0499916	6.27894	0.424082	0.896363	12	WT	1.10524
Acsf3	0.0164876	15.7172	0.798591	0.959304	12	WT	1.03353
Acsl1	0.0849839	0.552057	0.207652	0.841443	12	WT	1.18575
Acsl3	0.124241	11.2291	0.206586	0.841443	12	WT	1.28373
Acsl4	0.0862976	12.0949	0.558468	0.917432	12	WT	1.1889
Acsl5	0.0431421	8.33504	0.616107	0.924217	12	WT	1.09017
Acsm1	0.0523363	3.63434	0.130806	0.822533	12	WT	1.11045
Acsm3	0.0918909	8.90405	0.163719	0.83098	12	WT	1.20238
Acsm5	0.0182381	0.536505	0.802306	0.960943	12	WT	1.03715
Acss2	0.0908082	7.05907	0.652396	0.93204	12	WT	1.19976
Actb	0.0377754	2.51541	0.620021	0.924986	12	WT	1.07852
Actl6a	0.0489577	6.0826	0.24121	0.845836	12	WT	1.10296
Actn1	0.0375097	22.8825	0.560934	0.917432	12	WT	1.07794
Actn4	0.01028	20.5658	0.892201	0.977854	12	WT	1.02077
Actr1a	0.0444225	4.79951	0.460892	0.909213	12	WT	1.09298
Actr1b	0.0516197	2.48332	0.311311	0.870401	12	WT	1.10886
Actr2	0.0688882	9.64185	0.14371	0.823816	12	WT	1.14797
Actr3	0.026079	20.0692	0.891525	0.977854	12	WT	1.05355
Actr5	0.115686	2.7511	0.214862	0.841443	12	WT	1.26164
Actr6	0.143202	5.74303	0.498204	0.914139	12	WT	1.33427
Actr8	0.0407571	0.537498	0.396286	0.889585	12	WT	1.08498
Acvr1	0.0661246	9.00681	0.401835	0.890116	12	WT	1.14161
Acvr2b	0.158426	0.308032	0.0705523	0.791554	12	WT	1.3765
Acy1	0.0655229	23.0619	0.286977	0.86149	12	WT	1.14023
Acy3	0.0623609	1.60397	0.348857	0.878739	12	WT	1.13302
Acyp1	0.0323791	7.75375	0.592989	0.917432	12	WT	1.06693
Acyp2	0.129836	8.30242	0.219861	0.841443	12	WT	1.29842
Adal	0.0930907	8.02172	0.149464	0.82515	12	WT	1.20529
Adam10	0.0426349	7.70917	0.848231	0.969065	12	WT	1.08907
Adam11	0.220431	18.456	0.055832	0.791554	12	WT	1.56552
Adam15	0.148076	19.1292	0.120185	0.811579	12	WT	1.34763
Adam17	0.0464082	14.1683	0.650497	0.93204	12	WT	1.09733
Adam9	0.0151526	7.69873	0.931599	0.985282	12	WT	1.03077
Adamdec1	0.16083	8.80879	0.22383	0.841443	12	WT	1.38331
Adamts1	0.212974	12.945	0.118106	0.809946	12	WT	1.54121
Adamts10	0.0348028	23.5694	0.892087	0.977854	12	WT	1.07212
Adamts7	0.211117	22.4584	0.0112017	0.732797	12	WT	1.53523
Adamtsl4	0.0667905	17.4492	0.739433	0.947826	12	WT	1.14314
Adap1	0.197107	16.428	0.346641	0.877838	12	WT	1.49099
Adap2	0.0258288	2.06852	0.824775	0.962775	12	WT	1.05303
Adar	0.124229	15.6453	0.0292882	0.791554	12	WT	1.2837
Adarb1	0.0435065	8.01466	0.806587	0.960943	12	WT	1.09097
Adat2	0.219138	8.84159	0.00791135	0.720073	12	WT	1.56127
Adck1	0.0172985	23.3085	0.913514	0.982924	12	WT	1.03521
Adck3	0.0665819	21.5418	0.841327	0.968857	12	WT	1.14266
Adck4	0.0568247	22.8123	0.53232	0.915677	12	WT	1.1205
Adck5	0.033125	23.417	0.893246	0.977854	12	WT	1.06852
Adcy4	0.113821	7.74156	0.18341	0.838572	12	WT	1.25688
Adcy6	0.0897415	21.4746	0.291783	0.862272	12	WT	1.19718
Adcy9	0.0733616	18.7616	0.381995	0.884747	12	WT	1.15834
Add1	0.019566	18.0901	0.851669	0.969065	12	WT	1.03991
Add3	0.0459757	4.25007	0.585889	0.917432	12	WT	1.09638
Adgra2	0.116761	7.79435	0.0606368	0.791554	12	WT	1.26439
Adgra3	0.215466	9.48326	0.0235989	0.791554	12	WT	1.54928
Adgre1	0.11916	14.4367	0.524003	0.91498	12	WT	1.27056
Adgre5	0.0591964	10.3224	0.50354	0.914139	12	WT	1.12584
Adgrf1	0.1307	13.0509	0.632254	0.926236	12	WT	1.3007
Adgrf5	0.107122	5.79395	0.193775	0.84079	12	WT	1.23995
Adgrg1	0.161125	9.26114	0.0913844	0.792294	12	WT	1.38415
Adgrg3	0.0272076	17.7993	0.930097	0.98516	12	WT	1.05594
Adgrl1	0.0473749	7.40817	0.742658	0.9479	12	WT	1.09946
Adgrl2	0.0411659	16.2832	0.522111	0.914969	12	WT	1.08587
Adgrl4	0.113187	11.3648	0.078225	0.791554	12	WT	1.25527
Adgrv1	0.315099	7.67538	0.0395261	0.791554	12	WT	1.92013
Adh1	0.0596297	3.19097	0.137285	0.822533	12	WT	1.12682
Adh4	0.0385499	19.5999	0.722106	0.945983	12	WT	1.08019
Adh5	0.0386238	0.246834	0.236863	0.844514	12	WT	1.08035
Adh6-ps1	0.0969926	5.40391	0.514915	0.914139	12	WT	1.21482
Adh7	0.222281	17.7266	0.212447	0.841443	12	WT	1.57162
Adi1	0.0488653	5.9707	0.392176	0.889585	12	WT	1.10275
Adipor1	0.0381173	13.8646	0.719432	0.945521	12	WT	1.07926
Adipor2	0.0700403	7.99685	0.249127	0.848792	12	WT	1.15063
Adk	0.0209038	0.614191	0.780435	0.954554	12	WT	1.0427
Ado	0.087595	10.9428	0.281802	0.861014	12	WT	1.19201
Adora1	0.138515	14.7076	0.231071	0.841443	12	WT	1.32157
Adpgk	0.0265234	2.21607	0.570171	0.917432	12	WT	1.05449
Adprh	0.0228193	14.061	0.956697	0.990623	12	WT	1.0467
Adprhl2	0.1407	3.44133	0.166939	0.832269	12	WT	1.32748
Adprm	0.114061	10.3471	0.154941	0.825554	12	WT	1.25749
Adra1b	0.0361893	2.55498	0.717264	0.945521	12	WT	1.0751
Adra2b	0.206859	17.8922	0.127917	0.821826	12	WT	1.52162
Adrb3	0.13606	21.1261	0.282102	0.861014	12	WT	1.31498
Adrbk1	0.0242175	14.1212	0.691705	0.940621	12	WT	1.04964
Adrbk2	0.159794	16.0905	0.230775	0.841443	12	WT	1.38037
Adrm1	0.0332018	7.64043	0.641426	0.929603	12	WT	1.06868
Adss	0.0753953	13.9835	0.0793409	0.791554	12	WT	1.16309
Adssl1	0.0715311	23.2123	0.112333	0.805816	12	WT	1.15408
Adtrp	0.022384	18.449	0.940075	0.987907	12	WT	1.04579
Aebp1	0.115214	8.88707	0.387448	0.886773	12	WT	1.26043
Aebp2	0.04114	6.89861	0.588173	0.917432	12	WT	1.08581
Aes	0.0504153	3.70243	0.183966	0.838572	12	WT	1.10618
Afap1l1	0.0946895	18.0667	0.650244	0.93204	12	WT	1.20919
Aff1	0.0186522	14.7699	0.833803	0.966765	12	WT	1.03801
Aff4	0.0235342	18.8325	0.816418	0.96246	12	WT	1.0482
Afg3l1	0.0361509	4.0551	0.457057	0.907257	12	WT	1.07501
Afg3l2	0.0534441	2.85835	0.0935614	0.793619	12	WT	1.11292
Afm	0.0132324	5.22317	0.876578	0.975884	12	WT	1.02682
Afmid	0.110416	22.4975	0.0648757	0.791554	12	WT	1.24824
Afp	0.178773	16.9347	0.224391	0.841443	12	WT	1.43538
Aftph	0.0777962	9.89917	0.165809	0.832269	12	WT	1.16872
Aga	0.0392233	11.3447	0.324914	0.873739	12	WT	1.08165
Agap1	0.054603	6.81973	0.640585	0.928823	12	WT	1.11551
Agap3	0.0591685	3.40953	0.0802749	0.791554	12	WT	1.12578
Agbl3	0.0465495	5.82191	0.795712	0.959089	12	WT	1.09764
Agbl5	0.0407384	2.85115	0.805748	0.960943	12	WT	1.08494
Agfg1	0.0994926	13.8059	0.243525	0.846418	12	WT	1.22097
Agfg2	0.0766427	2.05305	0.0351248	0.791554	12	WT	1.16601
Aggf1	0.0489894	1.09281	0.26199	0.848792	12	WT	1.10303
Agk	0.0527624	1.58743	0.76303	0.949736	12	WT	1.1114
Agmat	0.0334454	10.3524	0.477393	0.912379	12	WT	1.06921
Ago1	0.0187936	2.48584	0.894566	0.977854	12	WT	1.03831
Ago4	0.0637296	16.6695	0.757327	0.949546	12	WT	1.13614
Agpat1	0.0526736	8.56732	0.776173	0.953514	12	WT	1.1112
Agpat2	0.0846751	7.69548	0.113455	0.806401	12	WT	1.18502
Agpat3	0.0316435	21.928	0.67857	0.938548	12	WT	1.06536
Agpat6	0.074609	1.74346	0.369369	0.883214	12	WT	1.16125
Agpat9	0.0369326	14.1889	0.952276	0.990247	12	WT	1.0767
Agrn	0.0516898	18.8227	0.44851	0.902622	12	WT	1.10901
Agt	0.0702237	0.0381828	0.0426642	0.791554	12	WT	1.15105
Agtpbp1	0.0538111	11.6074	0.780821	0.954554	12	WT	1.11374
Agtr1a	0.106142	18.0014	0.136324	0.822533	12	WT	1.23749
Agtrap	0.0392151	17.2883	0.896565	0.978036	12	WT	1.08163
Agxt	0.0987754	22.8769	0.318676	0.873128	12	WT	1.2192
Agxt2	0.068526	7.57373	0.408201	0.891607	12	WT	1.14713
Ahctf1	0.101994	2.83285	0.243832	0.846418	12	WT	1.22716
Ahcy	0.0697703	21.5786	0.324028	0.873739	12	WT	1.15001
Ahcyl1	0.0230626	14.3789	0.836657	0.967859	12	WT	1.04721
Ahcyl2	0.0936979	9.06686	0.366232	0.882383	12	WT	1.20677
Ahdc1	0.0821199	4.31371	0.221547	0.841443	12	WT	1.17893
Ahnak	0.0816793	16.8946	0.440711	0.901012	12	WT	1.17789
Ahr	0.0214744	3.73448	0.922715	0.984769	12	WT	1.04389
Ahsa1	0.0527864	13.879	0.607935	0.92113	12	WT	1.11146
Ahsa2	0.0501001	4.3795	0.792205	0.957722	12	WT	1.10548
Ahsg	0.06113	19.537	0.286556	0.86149	12	WT	1.13022
Aida	0.0312207	14.3551	0.933997	0.98662	12	WT	1.06445
Aif1	0.117779	14.4645	0.48714	0.914139	12	WT	1.26701
Aifm1	0.0351092	7.53274	0.558655	0.917432	12	WT	1.07277
Aifm2	0.0975061	23.2176	0.181244	0.838572	12	WT	1.21608
Aifm3	0.0389859	23.6441	0.675122	0.93834	12	WT	1.08113
Aig1	0.147387	16.8539	0.410862	0.891607	12	WT	1.34573
Aim1	0.143569	17.7682	0.0467434	0.791554	12	WT	1.33527
Aimp1	0.0106436	16.6385	0.880195	0.976612	12	WT	1.02152
Aimp2	0.0531518	16.8357	0.48448	0.9135	12	WT	1.11227
Aip	0.019823	2.68536	0.885408	0.976961	12	WT	1.04045
Ajuba	0.0534903	10.5193	0.748333	0.94883	12	WT	1.11303
Ak2	0.100029	0.517591	0.154069	0.82515	12	WT	1.22229
Ak3	0.0834538	0.245894	0.0391647	0.791554	12	WT	1.1821
Ak4	0.0907519	3.33878	0.41586	0.892765	12	WT	1.19962
Ak6	0.132717	8.44795	0.0168513	0.785505	12	WT	1.30605
Akap1	0.0641905	2.19363	0.0539391	0.791554	12	WT	1.13719
Akap10	0.0497769	16.8463	0.615188	0.92383	12	WT	1.10477
Akap11	0.0266861	13.8346	0.83058	0.965654	12	WT	1.05484
Akap13	0.0856151	19.2666	0.0946124	0.794824	12	WT	1.18726
Akap8	0.0145045	9.57285	0.949824	0.990092	12	WT	1.02944
Akap8l	0.0394501	2.79282	0.695038	0.941487	12	WT	1.08214
Akap9	0.0219819	13.9597	0.836444	0.967859	12	WT	1.04495
Akip1	0.0101237	19.6965	0.971594	0.994804	12	WT	1.02045
Akirin1	0.0767096	10.3083	0.265988	0.849731	12	WT	1.16617
Akirin2	0.0189605	2.30592	0.857174	0.970483	12	WT	1.03865
Akr1a1	0.0062126	10.5053	0.926817	0.98516	12	WT	1.0125
Akr1b10	0.0590268	11.1671	0.840707	0.96867	12	WT	1.12546
Akr1b8	0.0648044	12.8497	0.659183	0.933663	12	WT	1.13859
Akr1c12	0.070777	4.46632	0.748803	0.94883	12	WT	1.15234
Akr1c13	0.24324	3.70032	0.103149	0.799934	12	WT	1.64285
Akr1c14	0.098638	8.54868	0.290168	0.862272	12	WT	1.21886
Akr1c19	0.0797472	19.3433	0.723567	0.946111	12	WT	1.17332
Akr1c20	0.0340669	1.51031	0.914124	0.982924	12	WT	1.07054
Akr1c6	0.0980212	7.55129	0.0629268	0.791554	12	WT	1.21735
Akr1d1	0.0553778	2.98033	0.566626	0.917432	12	WT	1.11725
Akr1e1	0.0495791	8.56434	0.323182	0.873739	12	WT	1.10433
Akr7a5	0.0587721	0.285763	0.254917	0.848792	12	WT	1.12488
Akt1	0.0102014	21.8658	0.951946	0.990126	12	WT	1.02061
Akt1s1	0.0530292	2.83369	0.285283	0.86149	12	WT	1.112
Akt2	0.0615139	3.75761	0.474183	0.911672	12	WT	1.13109
Aktip	0.0486381	15.4106	0.51326	0.914139	12	WT	1.10225
Alad	0.0287259	17.1576	0.93359	0.986439	12	WT	1.05915
Alas1	0.245054	22.7794	0.262178	0.848792	12	WT	1.6492
Alas2	0.0905666	3.79501	0.0585797	0.791554	12	WT	1.19917
Alb	0.020563	3.0639	0.808798	0.960943	12	WT	1.04199
Alcam	0.11565	15.0259	0.256632	0.848792	12	WT	1.26155
Aldh16a1	0.0210353	1.62773	0.721143	0.945521	12	WT	1.04297
Aldh1a1	0.0408936	3.94346	0.767631	0.950605	12	WT	1.08527
Aldh1a7	0.0341859	10.7081	0.691567	0.940621	12	WT	1.07079
Aldh1b1	0.149083	17.6915	0.260336	0.848792	12	WT	1.35041
Aldh1l1	0.00834737	2.23825	0.968099	0.9939	12	WT	1.01684
Aldh2	0.0566595	3.80425	0.513707	0.914139	12	WT	1.12013
Aldh3a2	0.104908	4.20927	0.234464	0.844083	12	WT	1.23441
Aldh3b1	0.0999667	13.7649	0.525839	0.915172	12	WT	1.22214
Aldh4a1	0.0397734	4.68672	0.220052	0.841443	12	WT	1.08284
Aldh5a1	0.0334741	4.23463	0.802574	0.960943	12	WT	1.06927
Aldh6a1	0.0162169	14.0378	0.89075	0.977794	12	WT	1.03297
Aldh8a1	0.0179703	23.662	0.828552	0.965065	12	WT	1.0366
Aldh9a1	0.0509567	23.8909	0.178985	0.837317	12	WT	1.10739
Aldoa	0.104171	21.8147	0.153092	0.82515	12	WT	1.23257
Aldob	0.0758697	9.575	0.185104	0.839225	12	WT	1.1642
Alg1	0.00787153	22.5041	0.969574	0.993984	12	WT	1.01587
Alg11	0.133392	21.6644	0.0796191	0.791554	12	WT	1.30785
Alg12	0.209582	13.9077	0.0397244	0.791554	12	WT	1.53031
Alg13	0.0303593	19.9767	0.858843	0.971076	12	WT	1.06262
Alg14	0.0248054	5.09276	0.741313	0.947826	12	WT	1.05087
Alg2	0.117381	7.65479	0.12881	0.822533	12	WT	1.26598
Alg3	0.00552666	2.5493	0.985228	0.996169	12	WT	1.01111
Alg5	0.0178976	0.143495	0.765374	0.950057	12	WT	1.03645
Alg6	0.0821184	23.1831	0.355525	0.880743	12	WT	1.17893
Alg9	0.0100693	21.6484	0.964679	0.992979	12	WT	1.02034
Alkbh1	0.0983272	19.3386	0.226771	0.841443	12	WT	1.2181
Alkbh2	0.035204	3.49867	0.736191	0.947826	12	WT	1.07298
Alkbh3	0.0954499	20.8868	0.0895038	0.792294	12	WT	1.21104
Alkbh4	0.0530014	1.68248	0.472658	0.911672	12	WT	1.11194
Alkbh6	0.0203255	14.7238	0.814767	0.96246	12	WT	1.04149
Alkbh7	0.0357432	14.2794	0.623524	0.925777	12	WT	1.07414
Alox5ap	0.137621	16.9403	0.263277	0.848792	12	WT	1.31917
Alpl	0.0642051	8.59128	0.757399	0.949546	12	WT	1.13722
Als2	0.0274954	5.8445	0.795676	0.959089	12	WT	1.05655
Als2cl	0.148438	8.67948	0.00265482	0.632968	12	WT	1.34863
Alyref	0.0284795	5.84674	0.740855	0.947826	12	WT	1.05863
Alyref2	0.0847569	8.91107	0.549499	0.916789	12	WT	1.18521
Ambp	0.00248992	20.928	0.991837	0.998427	12	WT	1.00499
Ambra1	0.0580792	7.21698	0.246169	0.847917	12	WT	1.12332
Amdhd1	0.0938875	22.9621	0.366486	0.882383	12	WT	1.20723
Amdhd2	0.0387837	4.09026	0.454979	0.907214	12	WT	1.0807
Amfr	0.0149288	5.00895	0.631308	0.926236	12	WT	1.03031
Amigo2	0.0691797	4.41886	0.609113	0.92113	12	WT	1.14864
Ammecr1l	0.0410753	3.48902	0.510256	0.914139	12	WT	1.08567
Amn1	0.287438	19.1564	0.00182017	0.632968	12	WT	1.80677
Amotl1	0.0841867	10.8024	0.337389	0.876557	12	WT	1.18385
Amotl2	0.063078	23.3905	0.245864	0.847917	12	WT	1.13465
Ampd2	0.0206293	8.50688	0.847304	0.969065	12	WT	1.04213
Amy1	0.0918491	7.54446	0.509984	0.914139	12	WT	1.20228
Amz2	0.096535	18.7508	0.253393	0.848792	12	WT	1.2137
Anapc1	0.11537	21.8596	0.223108	0.841443	12	WT	1.26083
Anapc13	0.0040792	6.13081	0.97914	0.996169	12	WT	1.00819
Anapc15	0.0269738	12.0934	0.822047	0.962747	12	WT	1.05544
Anapc16	0.0106449	4.94044	0.902246	0.979593	12	WT	1.02152
Anapc2	0.0117406	13.1726	0.948299	0.990092	12	WT	1.02376
Anapc4	0.0468471	12.8806	0.426438	0.89687	12	WT	1.0983
Anapc5	0.0344863	20.8081	0.220895	0.841443	12	WT	1.07144
Anapc7	0.0299479	1.36017	0.74646	0.948826	12	WT	1.06175
Ang	0.0540894	21.7816	0.446277	0.90185	12	WT	1.11436
Angel1	0.193864	2.72836	0.0891178	0.791554	12	WT	1.48097
Angel2	0.0818054	22.497	0.186375	0.84079	12	WT	1.17819
Angptl2	0.0677012	7.48371	0.4945	0.914139	12	WT	1.14523
Angptl3	0.206061	4.61583	0.368227	0.883214	12	WT	1.51908
Angptl4	0.188399	17.7779	0.343292	0.876557	12	WT	1.46427
Angptl6	0.10168	6.1031	0.154017	0.82515	12	WT	1.22638
Ank	0.0645537	6.24575	0.257591	0.848792	12	WT	1.13802
Ankfy1	0.0623827	13.4413	0.464204	0.909904	12	WT	1.13307
Ankhd1	0.0540112	0.702152	0.862642	0.971975	12	WT	1.11419
Ankib1	0.0378076	9.21581	0.675574	0.938347	12	WT	1.07859
Ankle2	0.0232517	22.8903	0.941335	0.988075	12	WT	1.04761
Ankmy2	0.118963	18.0201	0.0912772	0.792294	12	WT	1.27005
Ankra2	0.0888662	3.0608	0.0771571	0.791554	12	WT	1.19507
Ankrd10	0.0260167	1.19503	0.854527	0.970001	12	WT	1.05342
Ankrd12	0.128817	19.5186	0.367132	0.88241	12	WT	1.29573
Ankrd13a	0.0446736	17.6234	0.482851	0.912993	12	WT	1.09353
Ankrd13b	0.13552	14.8818	0.0811925	0.791554	12	WT	1.31353
Ankrd13c	0.0594039	16.5645	0.571918	0.917432	12	WT	1.12631
Ankrd16	0.0678774	19.4109	0.0748499	0.791554	12	WT	1.14564
Ankrd17	0.0682331	16.1914	0.466451	0.910479	12	WT	1.14646
Ankrd24	0.105104	20.3328	0.125603	0.82031	12	WT	1.2349
Ankrd27	0.0506934	14.4783	0.372938	0.883529	12	WT	1.1068
Ankrd28	0.103593	11.4259	0.483564	0.912993	12	WT	1.23113
Ankrd32	0.0458452	4.38525	0.899869	0.978975	12	WT	1.0961
Ankrd33b	0.0712227	2.8588	0.349461	0.878739	12	WT	1.15337
Ankrd37	0.0424814	16.332	0.942852	0.988553	12	WT	1.08873
Ankrd39	0.0787121	12.8571	0.478047	0.912379	12	WT	1.17087
Ankrd40	0.0222587	14.1761	0.764478	0.949915	12	WT	1.04553
Ankrd46	0.0434351	0.481054	0.632642	0.926236	12	WT	1.09081
Ankrd50	0.132628	7.77674	0.290324	0.862272	12	WT	1.30581
Ankrd54	0.052702	23.7654	0.564583	0.917432	12	WT	1.11127
Anks1	0.085712	22.0738	0.0481498	0.791554	12	WT	1.18749
Anks3	0.0497962	20.4193	0.324108	0.873739	12	WT	1.10481
Anks4b	0.0836775	14.2611	0.197451	0.84079	12	WT	1.18264
Ankzf1	0.088069	22.3147	0.0332173	0.791554	12	WT	1.19315
Ano1	0.0906319	23.1813	0.605237	0.920989	12	WT	1.19933
Ano10	0.0305967	14.8064	0.628406	0.926236	12	WT	1.06312
Ano6	0.0932118	11.7219	0.361006	0.880808	12	WT	1.20559
Ano8	0.0929246	3.73476	0.305938	0.870045	12	WT	1.20489
Anp32a	0.0223349	5.91213	0.939533	0.987907	12	WT	1.04569
Anp32b	0.03704	15.9154	0.441435	0.901012	12	WT	1.07693
Anp32e	0.110383	12.4326	0.284487	0.86149	12	WT	1.24816
Anpep	0.0534508	5.79295	0.362627	0.880808	12	WT	1.11294
Antxr2	0.0849564	20.2116	0.102967	0.799934	12	WT	1.18569
Anxa2	0.108402	16.4874	0.574239	0.917432	12	WT	1.24316
Anxa3	0.206697	14.6637	0.117424	0.809946	12	WT	1.5211
Anxa4	0.038455	21.0026	0.429015	0.897033	12	WT	1.07999
Anxa5	0.115666	12.218	0.115977	0.808372	12	WT	1.26159
Anxa6	0.0281741	20.2538	0.648923	0.93204	12	WT	1.05798
Anxa7	0.0348759	4.15187	0.688211	0.940241	12	WT	1.07227
Anxa9	0.102978	11.9651	0.515111	0.914139	12	WT	1.2296
Aox1	0.0578891	7.30537	0.31646	0.872098	12	WT	1.12289
Aox3	0.0805608	5.48203	0.344188	0.876557	12	WT	1.17524
Ap1ar	0.00393609	16.0744	0.996019	0.998992	12	WT	1.0079
Ap1b1	0.0174014	23.5595	0.688047	0.940241	12	WT	1.03542
Ap1g1	0.0317992	6.29105	0.612208	0.922118	12	WT	1.06569
Ap1g2	0.0271293	16.5088	0.827769	0.964445	12	WT	1.05577
Ap1m1	0.064552	0.0765226	0.0580932	0.791554	12	WT	1.13801
Ap1s1	0.0218322	1.42784	0.74168	0.947826	12	WT	1.04464
Ap2a1	0.0407801	2.4281	0.551481	0.917432	12	WT	1.08503
Ap2a2	0.0249743	3.06555	0.784271	0.955796	12	WT	1.05123
Ap2b1	0.0482705	10.2659	0.330466	0.874902	12	WT	1.10144
Ap2m1	0.0149998	19.8533	0.762177	0.949687	12	WT	1.03046
Ap2s1	0.0479523	23.4016	0.329906	0.874902	12	WT	1.10074
Ap3b1	0.0377325	11.4938	0.521993	0.914969	12	WT	1.07842
Ap3d1	0.0126446	15.0663	0.755237	0.949247	12	WT	1.02561
Ap3m1	0.165806	10.4099	0.209205	0.841443	12	WT	1.39752
Ap3s1	0.0760111	1.18659	0.608202	0.92113	12	WT	1.16453
Ap3s2	0.0639283	21.4146	0.490492	0.914139	12	WT	1.13659
Ap4b1	0.0271758	19.9399	0.865112	0.972818	12	WT	1.05587
Ap4e1	0.037558	6.56467	0.85206	0.969065	12	WT	1.07805
Ap4m1	0.134182	7.02884	0.220348	0.841443	12	WT	1.30995
Ap4s1	0.0851039	22.0211	0.0403282	0.791554	12	WT	1.18604
Ap5b1	0.106441	5.52274	0.390694	0.888828	12	WT	1.23824
Ap5m1	0.067917	16.3262	0.715375	0.944626	12	WT	1.14573
Ap5s1	0.0386353	12.9309	0.626928	0.926101	12	WT	1.08038
Ap5z1	0.0869902	16.7334	0.0760001	0.791554	12	WT	1.19056
Apaf1	0.2557	13.9162	0.0864308	0.791554	12	WT	1.68709
Apba3	0.0105774	22.1512	0.956519	0.990623	12	WT	1.02138
Apbb1	0.241491	2.73552	0.0827335	0.791554	12	WT	1.63675
Apbb1ip	0.15582	15.1685	0.330186	0.874902	12	WT	1.36916
Apbb2	0.084151	17.9544	0.331097	0.874935	12	WT	1.18377
Apbb3	0.10929	22.6919	0.226514	0.841443	12	WT	1.2454
Apcs	0.108866	23.002	0.37421	0.883529	12	WT	1.24433
Apeh	0.0575022	8.43949	0.080569	0.791554	12	WT	1.12202
Apex1	0.0638953	7.41809	0.164364	0.832066	12	WT	1.13651
Apex2	0.0748512	0.00517797	0.207802	0.841443	12	WT	1.16181
Aph1a	0.0381485	3.16968	0.578954	0.917432	12	WT	1.07932
Api5	0.0366432	7.1627	0.775591	0.953514	12	WT	1.07607
Apip	0.0360493	8.32268	0.453373	0.905767	12	WT	1.07479
Aplp2	0.0644564	1.95748	0.0183856	0.790474	12	WT	1.13779
Apmap	0.0193327	16.279	0.874902	0.975328	12	WT	1.03943
Apoa1	0.0293288	22.5634	0.644756	0.931432	12	WT	1.06043
Apoa1bp	0.0535548	3.68426	0.0605487	0.791554	12	WT	1.11317
Apoa2	0.0809183	1.63008	0.0950772	0.794824	12	WT	1.17609
Apoa4	0.388372	15.7428	0.450969	0.903499	12	WT	2.26996
Apoa5	0.0447858	14.9521	0.678514	0.938548	12	WT	1.09377
Apob	0.0448107	13.9694	0.479717	0.912715	12	WT	1.09383
Apobec1	0.0601285	10.8641	0.551287	0.917432	12	WT	1.12795
Apobec3	0.111608	16.2059	0.546609	0.916759	12	WT	1.25126
Apoc1	0.019213	22.9509	0.688239	0.940241	12	WT	1.03918
Apoc3	0.0191964	17.7001	0.856701	0.970441	12	WT	1.03914
Apoc4	0.0422885	23.5683	0.114664	0.806401	12	WT	1.08831
Apoe	0.05425	1.7296	0.0300377	0.791554	12	WT	1.11472
Apof	0.0112712	19.4802	0.823738	0.962771	12	WT	1.0228
Apoh	0.021588	22.3121	0.738084	0.947826	12	WT	1.04413
Apol7a	0.089902	23.3847	0.0847494	0.791554	12	WT	1.19757
Apol9a	0.0768322	19.7181	0.52429	0.915135	12	WT	1.16645
Apol9b	0.0550344	19.7876	0.497844	0.914139	12	WT	1.11648
Apom	0.0558999	17.6042	0.397634	0.889585	12	WT	1.11842
Apon	0.0765981	23.4903	0.0171664	0.786766	12	WT	1.1659
Apoo	0.263452	10.1029	0.072902	0.791554	12	WT	1.71537
Apopt1	0.0198125	4.68417	0.70112	0.943237	12	WT	1.04043
App	0.0803479	16.1944	0.298245	0.864854	12	WT	1.17474
Appbp2	0.132811	15.4224	0.0651558	0.791554	12	WT	1.3063
Appl1	0.232837	12.2768	0.0691636	0.791554	12	WT	1.60701
Appl2	0.0389081	18.3154	0.556224	0.917432	12	WT	1.08097
Aprt	0.0378344	20.1142	0.676286	0.938347	12	WT	1.07864
Aqp1	0.0613643	9.33379	0.382569	0.884763	12	WT	1.13075
Aqp11	0.0815906	23.7574	0.397177	0.889585	12	WT	1.17768
Aqp8	0.130276	6.55487	0.66747	0.935904	12	WT	1.29958
Aqp9	0.0970037	1.19503	0.184472	0.838644	12	WT	1.21485
Aqr	0.0300987	11.448	0.709052	0.943375	12	WT	1.06207
Ar	0.191924	6.84383	0.215032	0.841443	12	WT	1.47501
Araf	0.019824	16.2767	0.682277	0.938903	12	WT	1.04045
Arap1	0.0309205	20.4256	0.753246	0.949041	12	WT	1.06381
Arap2	0.0256442	0.0310077	0.918305	0.983534	12	WT	1.05264
Arap3	0.0432744	16.943	0.755386	0.949247	12	WT	1.09046
Arcn1	0.094974	11.1595	0.0482245	0.791554	12	WT	1.20988
Arel1	0.0592014	18.5908	0.222923	0.841443	12	WT	1.12585
Arf1	0.0122631	1.93675	0.885098	0.976961	12	WT	1.02483
Arf2	0.141009	9.9407	0.0518481	0.791554	12	WT	1.32831
Arf3	0.0510149	0.0821398	0.379838	0.884514	12	WT	1.10751
Arf4	0.0620653	11.1683	0.12433	0.819483	12	WT	1.13234
Arf5	0.0504872	2.91962	0.168722	0.832765	12	WT	1.10634
Arf6	0.149828	8.0725	0.218838	0.841443	12	WT	1.35247
Arfgap1	0.0497791	6.54217	0.235086	0.844083	12	WT	1.10477
Arfgap2	0.0771915	1.73833	0.0313137	0.791554	12	WT	1.1673
Arfgap3	0.0435453	12.6373	0.767601	0.950605	12	WT	1.09106
Arfgef1	0.0566785	8.91059	0.36889	0.883214	12	WT	1.12017
Arfgef2	0.0472817	20.866	0.270839	0.856947	12	WT	1.09926
Arfip1	0.113991	12.0561	0.385372	0.886773	12	WT	1.25731
Arfrp1	0.0934754	18.9383	0.0835729	0.791554	12	WT	1.20623
Arg1	0.0143719	10.9493	0.950676	0.990092	12	WT	1.02916
Arglu1	0.0402037	12.507	0.828079	0.964685	12	WT	1.08378
Arhgap1	0.0250326	12.1509	0.866855	0.973666	12	WT	1.05135
Arhgap10	0.112964	15.3043	0.581155	0.917432	12	WT	1.2547
Arhgap17	0.0740525	13.8713	0.27641	0.859591	12	WT	1.15995
Arhgap19	0.141118	9.91639	0.30332	0.868157	12	WT	1.32861
Arhgap21	0.0724108	1.33372	0.28033	0.861014	12	WT	1.15613
Arhgap23	0.0944287	10.5429	0.0692255	0.791554	12	WT	1.20855
Arhgap24	0.0373269	4.27383	0.906721	0.980804	12	WT	1.07755
Arhgap25	0.121135	13.3681	0.628841	0.926236	12	WT	1.27566
Arhgap27	0.0211873	20.1971	0.968671	0.9939	12	WT	1.04329
Arhgap29	0.0842994	14.9597	0.125263	0.820251	12	WT	1.18412
Arhgap31	0.0418811	4.66186	0.832908	0.966056	12	WT	1.08742
Arhgap35	0.0271155	21.0157	0.551579	0.917432	12	WT	1.05574
Arhgap4	0.13288	18.6021	0.0706316	0.791554	12	WT	1.30649
Arhgap6	0.0962357	18.9482	0.667516	0.935904	12	WT	1.21297
Arhgap9	0.106133	12.1464	0.547343	0.916759	12	WT	1.23747
Arhgdia	0.0355276	13.9764	0.516762	0.914139	12	WT	1.07367
Arhgdib	0.111694	13.3281	0.401632	0.890116	12	WT	1.25148
Arhgef1	0.0478635	1.47673	0.299483	0.86617	12	WT	1.10054
Arhgef10l	0.0349123	6.66178	0.879521	0.976612	12	WT	1.07235
Arhgef11	0.0328221	2.29503	0.493459	0.914139	12	WT	1.06787
Arhgef12	0.0109743	23.5348	0.896644	0.978036	12	WT	1.02219
Arhgef15	0.0595698	22.1794	0.574853	0.917432	12	WT	1.12669
Arhgef16	0.0687361	5.11382	0.692583	0.940621	12	WT	1.14762
Arhgef18	0.0621006	23.8815	0.238884	0.845085	12	WT	1.13242
Arhgef19	0.101111	6.24655	0.0902945	0.792294	12	WT	1.22497
Arhgef2	0.151579	15.9378	0.307373	0.870299	12	WT	1.35732
Arhgef25	0.124587	15.6311	0.458059	0.907257	12	WT	1.28464
Arhgef26	0.174607	21.1374	0.247956	0.848792	12	WT	1.42309
Arhgef3	0.0254944	4.76821	0.857769	0.97081	12	WT	1.05232
Arhgef40	0.0977148	20.8304	0.0822272	0.791554	12	WT	1.21659
Arhgef5	0.113374	8.91659	0.0119341	0.732797	12	WT	1.25574
Arhgef7	0.0321388	20.0053	0.733073	0.947826	12	WT	1.06641
Arid1a	0.0220947	14.8651	0.860699	0.97173	12	WT	1.04519
Arid3b	0.132038	19.6295	0.0972902	0.7958	12	WT	1.30425
Arid4a	0.0348529	7.16464	0.845884	0.969065	12	WT	1.07222
Arid4b	0.0112828	19.4741	0.981885	0.996169	12	WT	1.02282
Arid5b	0.082721	0.198999	0.698411	0.942809	12	WT	1.18036
Arih2	0.0469742	21.5806	0.522906	0.914969	12	WT	1.09858
Arl1	0.0526935	8.77424	0.788305	0.956499	12	WT	1.11125
Arl13b	0.0834623	12.8108	0.571386	0.917432	12	WT	1.18213
Arl14ep	0.0388703	21.2835	0.621278	0.925321	12	WT	1.08088
Arl15	0.0851889	6.29193	0.507905	0.914139	12	WT	1.18624
Arl16	0.0383048	14.062	0.838647	0.968552	12	WT	1.07966
Arl2	0.0561737	8.56149	0.514386	0.914139	12	WT	1.11903
Arl2bp	0.115922	14.9358	0.0888263	0.791554	12	WT	1.26224
Arl3	0.0234186	23.6722	0.738738	0.947826	12	WT	1.04796
Arl4a	0.0614522	22.6306	0.799902	0.960131	12	WT	1.13095
Arl4d	0.189942	23.3122	0.0978061	0.7958	12	WT	1.46896
Arl5a	0.0443081	8.79472	0.800764	0.960419	12	WT	1.09272
Arl6	0.0150076	4.69341	0.980706	0.996169	12	WT	1.03047
Arl6ip1	0.0863991	21.6725	0.169737	0.832765	12	WT	1.18914
Arl6ip4	0.0114405	17.2701	0.903638	0.980187	12	WT	1.02315
Arl6ip5	0.0364806	13.5895	0.540673	0.915679	12	WT	1.07572
Arl6ip6	0.0777013	8.83239	0.4961	0.914139	12	WT	1.16849
Arl8a	0.0490695	14.0367	0.285395	0.86149	12	WT	1.1032
Arl8b	0.0798483	15.4914	0.212731	0.841443	12	WT	1.17355
Armc1	0.0484767	23.9476	0.704029	0.943237	12	WT	1.10189
Armc10	0.0228717	22.5053	0.884071	0.976961	12	WT	1.04681
Armc5	0.0891066	12.4185	0.0441043	0.791554	12	WT	1.19565
Armc6	0.0194614	14.7749	0.920876	0.984769	12	WT	1.0397
Armc8	0.0643764	23.7205	0.183046	0.838572	12	WT	1.13761
Armt1	0.025668	3.5681	0.863715	0.972402	12	WT	1.05269
Arnt	0.0305789	1.57713	0.674623	0.938223	12	WT	1.06309
Arntl	0.123615	1.43417	0.748799	0.94883	12	WT	1.2821
Arpc1a	0.0444641	6.6624	0.0805805	0.791554	12	WT	1.09307
Arpc1b	0.0324546	13.2773	0.683427	0.939126	12	WT	1.06709
Arpc2	0.0292055	14.2134	0.479134	0.912379	12	WT	1.06017
Arpc3	0.0530658	13.7372	0.0334279	0.791554	12	WT	1.11208
Arpc4	0.0479873	2.89364	0.369606	0.883214	12	WT	1.10081
Arpc5	0.0450919	14.8801	0.268087	0.852317	12	WT	1.09444
Arpc5l	0.0934946	11.8597	0.00777511	0.720073	12	WT	1.20627
Arpin	0.080406	14.6532	0.2482	0.848792	12	WT	1.17487
Arrb1	0.0534394	23.1098	0.62063	0.925099	12	WT	1.11291
Arrb2	0.0337279	12.7706	0.67215	0.937359	12	WT	1.06981
Arrdc1	0.111345	22.8384	0.185683	0.840169	12	WT	1.25059
Arrdc2	0.0639531	22.8865	0.478516	0.912379	12	WT	1.13665
Arrdc3	0.143739	9.92898	0.519073	0.914915	12	WT	1.33574
Arrdc4	0.099039	16.8502	0.418929	0.894255	12	WT	1.21985
Arsa	0.0962106	18.3658	0.282291	0.861014	12	WT	1.2129
Arsb	0.00975433	15.9527	0.977897	0.996169	12	WT	1.0197
Arsg	0.0422757	16.9117	0.795237	0.959089	12	WT	1.08828
Arsk	0.0502082	15.7817	0.818458	0.96246	12	WT	1.10572
Arv1	0.158084	4.55804	0.129702	0.822533	12	WT	1.37553
Arvcf	0.0701075	0.0801947	0.211422	0.841443	12	WT	1.15079
As3mt	0.0419754	12.9148	0.754055	0.949106	12	WT	1.08763
Asah1	0.0890083	14.1394	0.160776	0.827585	12	WT	1.19541
Asap2	0.0926663	3.98093	0.813056	0.962121	12	WT	1.20426
Asap3	0.10016	14.1282	0.447269	0.902335	12	WT	1.22262
Asb1	0.0456571	13.5774	0.817891	0.96246	12	WT	1.09568
Asb13	0.0927187	12.514	0.198497	0.84079	12	WT	1.20439
Asb2	0.0328295	2.05745	0.939022	0.987907	12	WT	1.06789
Asb6	0.0251649	12.0822	0.768247	0.950987	12	WT	1.05163
Asb7	0.083131	20.6274	0.330597	0.874902	12	WT	1.18134
Asb8	0.0318199	17.0814	0.579594	0.917432	12	WT	1.06573
Ascc1	0.120201	23.9067	0.0432948	0.791554	12	WT	1.27325
Ascc2	0.0723288	9.36886	0.170532	0.833145	12	WT	1.15594
Ascc3	0.0419373	18.6251	0.871057	0.974203	12	WT	1.08755
Asgr1	0.0799167	1.0678	0.0823949	0.791554	12	WT	1.17372
Asgr2	0.0220262	15.4105	0.596034	0.91814	12	WT	1.04504
Ash1l	0.0335681	10.5358	0.692646	0.940621	12	WT	1.06947
Ash2l	0.0420138	16.3727	0.647314	0.931432	12	WT	1.08771
Asic5	0.0512169	23.8313	0.850696	0.969065	12	WT	1.10796
Asl	0.0477747	18.6506	0.745361	0.948791	12	WT	1.10034
Asna1	0.0269467	10.1796	0.670367	0.936754	12	WT	1.05539
Asnsd1	0.0281857	16.4032	0.710839	0.943375	12	WT	1.05801
Aspdh	0.046887	23.5223	0.33062	0.874902	12	WT	1.09839
Aspg	0.0786061	16.9536	0.429704	0.897033	12	WT	1.17062
Asph	0.0916582	10.6697	0.0473961	0.791554	12	WT	1.20181
Aspscr1	0.0299152	22.6067	0.820636	0.962667	12	WT	1.06168
Asrgl1	0.0876376	20.5528	0.480297	0.912715	12	WT	1.19211
Ass1	0.0486293	9.56174	0.847429	0.969065	12	WT	1.10223
Aste1	0.081331	8.23851	0.676415	0.938347	12	WT	1.17706
Asun	0.0163825	14.763	0.935328	0.986757	12	WT	1.03331
Asxl1	0.176441	17.948	0.0106425	0.721127	12	WT	1.42848
Atad1	0.0566895	13.78	0.546271	0.916759	12	WT	1.12019
Atad2	0.100917	0.785667	0.520045	0.914969	12	WT	1.22449
Atad2b	0.0960477	14.4039	0.255635	0.848792	12	WT	1.21251
Atad3a	0.0375993	0.586249	0.533936	0.915677	12	WT	1.07814
Atad3aos	0.151194	20.1114	0.345228	0.8767	12	WT	1.35625
Atat1	0.00608827	8.28216	0.989758	0.998006	12	WT	1.01225
Ate1	0.0186708	3.92626	0.881883	0.976961	12	WT	1.03805
Atf1	0.0733661	10.9714	0.231528	0.841443	12	WT	1.15835
Atf2	0.0844165	13.7812	0.262653	0.848792	12	WT	1.1844
Atf3	0.292069	16.1137	0.264606	0.848792	12	WT	1.82513
Atf4	0.045343	12.9439	0.500959	0.914139	12	WT	1.09499
Atf5	0.032035	21.1551	0.896797	0.978036	12	WT	1.06619
Atf6	0.135738	9.66566	0.00293548	0.641882	12	WT	1.31411
Atf6b	0.10574	8.60217	0.0448125	0.791554	12	WT	1.23649
Atf7	0.0495485	22.31	0.463998	0.909904	12	WT	1.10426
Atf7ip	0.0785688	9.91631	0.271938	0.856977	12	WT	1.17054
Atg10	0.119262	11.0883	0.136696	0.822533	12	WT	1.27082
Atg101	0.0283339	2.59018	0.81404	0.962378	12	WT	1.05832
Atg12	0.0981168	11.7609	0.0395226	0.791554	12	WT	1.21758
Atg13	0.0311206	19.9864	0.667768	0.935904	12	WT	1.06424
Atg14	0.141275	0.118529	0.0256961	0.791554	12	WT	1.32903
Atg16l1	0.0491831	21.3103	0.502751	0.914139	12	WT	1.10345
Atg16l2	0.189544	7.79962	0.17965	0.837317	12	WT	1.46775
Atg2a	0.0521081	22.8194	0.467985	0.910876	12	WT	1.10995
Atg3	0.0168301	10.7388	0.821656	0.962747	12	WT	1.03424
Atg4b	0.0327142	9.03498	0.786213	0.955796	12	WT	1.06764
Atg4c	0.0234965	10.2008	0.880055	0.976612	12	WT	1.04812
Atg5	0.0121724	11.392	0.883213	0.976961	12	WT	1.02464
Atg7	0.0702076	22.4217	0.15234	0.82515	12	WT	1.15102
Atg9a	0.0419618	23.6661	0.551032	0.917432	12	WT	1.0876
Athl1	0.0381312	23.5296	0.538782	0.915677	12	WT	1.07929
Atic	0.0144036	11.0581	0.906959	0.980804	12	WT	1.02923
Atl2	0.0963733	8.77174	0.282048	0.861014	12	WT	1.2133
Atl3	0.0840937	10.1209	0.481767	0.912993	12	WT	1.18363
Atm	0.164315	12.9571	0.18394	0.838572	12	WT	1.39325
Atmin	0.0384693	2.85552	0.620369	0.924986	12	WT	1.08002
Atn1	0.0261668	7.75926	0.796321	0.959089	12	WT	1.05374
Atoh8	0.119805	11.4384	0.334073	0.876322	12	WT	1.27222
Atox1	0.0249422	13.4514	0.681476	0.938854	12	WT	1.05116
Atp11a	0.0517786	14.1337	0.885915	0.976961	12	WT	1.10921
Atp11b	0.106132	7.12351	0.193421	0.84079	12	WT	1.23747
Atp11c	0.0368537	8.87634	0.91581	0.983148	12	WT	1.07653
Atp13a1	0.0320132	23.4713	0.445665	0.90185	12	WT	1.06614
Atp13a2	0.0501477	17.1995	0.293533	0.862601	12	WT	1.10559
Atp13a3	0.0286812	19.7274	0.682587	0.938903	12	WT	1.05906
Atp1a1	0.0394453	17.1829	0.535441	0.915677	12	WT	1.08213
Atp1b1	0.0228258	12.3392	0.867165	0.973666	12	WT	1.04672
Atp1b3	0.0440345	14.6709	0.57308	0.917432	12	WT	1.09213
Atp2a2	0.0420253	12.4443	0.625538	0.926101	12	WT	1.08774
Atp2b1	0.0200744	18.7979	0.960629	0.991526	12	WT	1.04097
Atp2b4	0.115142	20.2163	0.295145	0.862601	12	WT	1.26025
Atp5a1	0.00823249	14.6047	0.895757	0.977972	12	WT	1.0166
Atp5b	0.0284702	20.1007	0.46993	0.911122	12	WT	1.05861
Atp5c1	0.0468357	9.33861	0.258972	0.848792	12	WT	1.09827
Atp5d	0.0220318	1.89234	0.606178	0.92113	12	WT	1.04506
Atp5e	0.0453977	21.7136	0.488615	0.914139	12	WT	1.09511
Atp5f1	0.0206508	2.7082	0.646425	0.931432	12	WT	1.04217
Atp5g1	0.0221503	23.9684	0.801986	0.960943	12	WT	1.0453
Atp5g2	0.0984642	16.906	0.33722	0.876557	12	WT	1.21844
Atp5g3	0.0123339	21.5136	0.855217	0.97007	12	WT	1.02498
Atp5h	0.0332997	11.549	0.297124	0.863104	12	WT	1.06889
Atp5j	0.0688452	1.35939	0.16958	0.832765	12	WT	1.14787
Atp5j2	0.0250238	15.9993	0.538748	0.915677	12	WT	1.05133
Atp5k	0.028543	10.8735	0.630345	0.926236	12	WT	1.05876
Atp5l	0.0485749	0.401496	0.59835	0.918204	12	WT	1.10211
Atp5o	0.0260548	1.81019	0.471647	0.911672	12	WT	1.0535
Atp5s	0.106423	16.0851	0.231489	0.841443	12	WT	1.2382
Atp5sl	0.0339319	2.16478	0.60728	0.92113	12	WT	1.07025
Atp6ap1	0.125984	12.4075	0.000175869	0.321207	12	WT	1.28829
Atp6ap2	0.0720862	13.7571	0.151557	0.82515	12	WT	1.15537
Atp6v0a1	0.0635062	0.76641	0.248529	0.848792	12	WT	1.13563
Atp6v0a2	0.0824424	2.91402	0.263635	0.848792	12	WT	1.1797
Atp6v0b	0.0275424	6.49737	0.593264	0.917432	12	WT	1.05664
Atp6v0d1	0.0369306	9.36877	0.209172	0.841443	12	WT	1.07669
Atp6v0e	0.0613269	10.0008	0.0953041	0.794824	12	WT	1.13067
Atp6v1a	0.0408957	13.0727	0.535814	0.915677	12	WT	1.08528
Atp6v1b2	0.0473522	13.5906	0.4066	0.891607	12	WT	1.09941
Atp6v1c1	0.0341983	12.4063	0.621949	0.925632	12	WT	1.07082
Atp6v1d	0.0402927	1.80871	0.590945	0.917432	12	WT	1.08397
Atp6v1e1	0.0172989	0.739455	0.884411	0.976961	12	WT	1.03521
Atp6v1f	0.0296283	21.3072	0.240394	0.845836	12	WT	1.06107
Atp6v1g1	0.0416042	21.4462	0.457879	0.907257	12	WT	1.08682
Atp6v1h	0.0520884	9.56515	0.331621	0.874935	12	WT	1.1099
Atp7a	0.161181	15.4087	0.158768	0.827585	12	WT	1.3843
Atp8b1	0.0937932	12.789	0.265438	0.849438	12	WT	1.207
Atp8b2	0.181726	10.7227	0.229892	0.841443	12	WT	1.44417
Atp9a	0.0676457	2.62338	0.114097	0.806401	12	WT	1.14511
Atp9b	0.0352864	2.37747	0.661254	0.933971	12	WT	1.07315
Atpaf2	0.0449496	3.85216	0.149485	0.82515	12	WT	1.09413
Atpif1	0.0416949	8.28837	0.475539	0.911672	12	WT	1.08702
Atraid	0.0172112	0.999361	0.855425	0.97007	12	WT	1.03503
Atrip	0.0359574	13.3644	0.744187	0.948274	12	WT	1.0746
Atrn	0.0408582	12.2003	0.592132	0.917432	12	WT	1.0852
Atrnl1	0.0310216	21.4433	0.629813	0.926236	12	WT	1.06403
Atrx	0.0578092	1.49404	0.810778	0.961285	12	WT	1.12271
Atxn1	0.138728	10.7808	0.0217691	0.790474	12	WT	1.32215
Atxn10	0.0337159	20.7089	0.71214	0.943461	12	WT	1.06978
Atxn1l	0.0717009	14.6687	0.129037	0.822533	12	WT	1.15448
Atxn2	0.0039805	1.75751	0.994329	0.998975	12	WT	1.00799
Atxn2l	0.035085	22.4951	0.533416	0.915677	12	WT	1.07272
Atxn3	0.0345858	19.4379	0.68817	0.940241	12	WT	1.07165
Atxn7	0.163997	0.458234	0.00280317	0.632968	12	WT	1.39234
Atxn7l1	0.0903165	11.4171	0.119212	0.811118	12	WT	1.19857
Atxn7l3	0.0591427	22.9969	0.38158	0.884747	12	WT	1.12572
Atxn7l3b	0.0591486	19.7195	0.55843	0.917432	12	WT	1.12573
Auh	0.0362577	2.97007	0.683823	0.939126	12	WT	1.07524
Aup1	0.011733	6.53741	0.886145	0.976961	12	WT	1.02374
Aurkaip1	0.013951	9.82857	0.725419	0.946601	12	WT	1.0283
Aven	0.0113881	10.0758	0.934501	0.98662	12	WT	1.02304
Avl9	0.132845	11.8368	0.114902	0.806489	12	WT	1.30639
Avpi1	0.0557772	5.78365	0.219619	0.841443	12	WT	1.11814
Avpr1a	0.0449059	21.8687	0.905878	0.980804	12	WT	1.09403
Axin1	0.0144191	14.0657	0.883169	0.976961	12	WT	1.02926
Axin2	0.0453485	5.74987	0.868051	0.973875	12	WT	1.09501
Axl	0.0909048	15.5581	0.464977	0.909904	12	WT	1.19999
Azgp1	0.0437691	21.3886	0.215089	0.841443	12	WT	1.09154
Azi2	0.0116863	13.3007	0.94894	0.990092	12	WT	1.02365
Azin1	0.108344	12.0298	0.162748	0.827585	12	WT	1.24302
B230208H11Rik	0.0811487	6.80839	0.694087	0.940967	12	WT	1.17663
B230219D22Rik	0.0559755	18.9711	0.503076	0.914139	12	WT	1.11859
B230307C23Rik	0.179617	19.9683	0.203838	0.84079	12	WT	1.43789
B2m	0.0968034	9.6941	0.201456	0.84079	12	WT	1.21436
B3galnt2	0.0799641	7.35346	0.281791	0.861014	12	WT	1.17383
B3galt1	0.144747	18.2081	0.283762	0.861018	12	WT	1.33849
B3gat3	0.0501438	5.58489	0.562475	0.917432	12	WT	1.10558
B3gnt2	0.0250043	9.02809	0.78297	0.955289	12	WT	1.05129
B3gntl1	0.135136	14.3913	0.126026	0.82031	12	WT	1.3125
B4galnt1	0.0437073	19.8075	0.297137	0.863104	12	WT	1.09141
B4galt1	0.00725185	4.80979	0.983201	0.996169	12	WT	1.01461
B4galt3	0.0278374	14.8891	0.758363	0.949546	12	WT	1.05727
B4galt5	0.0126132	4.73607	0.984439	0.996169	12	WT	1.02555
B4galt6	0.033704	13.6458	0.923794	0.984913	12	WT	1.06976
B4galt7	0.163939	20.5603	0.231889	0.841443	12	WT	1.39217
B4gat1	0.0680306	16.6229	0.224158	0.841443	12	WT	1.14599
B630005N14Rik	0.0755807	9.37541	0.266231	0.849919	12	WT	1.16352
B630019K06Rik	0.0819111	1.18107	0.680132	0.938548	12	WT	1.17844
B9d2	0.0482329	0.833797	0.38569	0.886773	12	WT	1.10135
BC002163	0.300326	8.41601	0.166468	0.832269	12	WT	1.85847
BC003331	0.027809	8.53663	0.761121	0.949687	12	WT	1.05721
BC003965	0.0799908	2.03381	0.32009	0.873503	12	WT	1.17389
BC004004	0.0802409	12.6359	0.436125	0.900442	12	WT	1.17448
BC005537	0.104298	12.3637	0.878638	0.976346	12	WT	1.23289
BC005624	0.121273	21.2658	0.0628068	0.791554	12	WT	1.27602
BC017158	0.0314515	23.9374	0.772004	0.952454	12	WT	1.06495
BC017643	0.0431545	0.906576	0.660009	0.933663	12	WT	1.0902
BC021614	0.0683684	3.8082	0.364225	0.881798	12	WT	1.14677
BC023829	0.105022	1.03935	0.0829813	0.791554	12	WT	1.23469
BC024139	0.111475	21.2659	0.268423	0.852317	12	WT	1.25092
BC024386	0.0746973	22.6415	0.0732647	0.791554	12	WT	1.16145
BC024978	0.130345	9.30976	0.259039	0.848792	12	WT	1.29976
BC026585	0.171783	5.99566	0.0805969	0.791554	12	WT	1.41483
BC027231	0.136549	2.66624	0.106965	0.799934	12	WT	1.31629
BC029214	0.142876	0.00898796	0.199703	0.84079	12	WT	1.33338
BC029722	0.0146779	23.7026	0.872463	0.974582	12	WT	1.02979
BC030336	0.0550175	6.44848	0.652019	0.93204	12	WT	1.11644
BC031181	0.026084	4.47864	0.248208	0.848792	12	WT	1.05357
BC037034	0.0350171	19.3193	0.563262	0.917432	12	WT	1.07258
BC048403	0.0870981	20.7216	0.254183	0.848792	12	WT	1.19082
BC051226	0.0996119	11.9459	0.246767	0.848437	12	WT	1.22126
BC052040	0.0531372	15.7421	0.752455	0.949041	12	WT	1.11224
BC068281	0.0102263	9.22629	0.993095	0.998748	12	WT	1.02066
BC089597	0.0722811	20.2924	0.253936	0.848792	12	WT	1.15583
Baat	0.0118344	16.5388	0.890636	0.977794	12	WT	1.02395
Babam1	0.016833	19.2233	0.764283	0.949915	12	WT	1.03424
Bace1	0.0608695	23.7019	0.34209	0.876557	12	WT	1.12963
Bach1	0.120397	21.1726	0.460729	0.909085	12	WT	1.27375
Bach2	0.264762	12.0125	0.00977438	0.721127	12	WT	1.72021
Bad	0.0628142	0.225592	0.106204	0.799934	12	WT	1.13405
Bag1	0.0538519	2.73287	0.0148867	0.77066	12	WT	1.11383
Bag2	0.0554464	16.7655	0.75842	0.949546	12	WT	1.1174
Bag3	0.0683514	10.7899	0.686767	0.940241	12	WT	1.14673
Bag4	0.0377625	23.7766	0.913645	0.982924	12	WT	1.07849
Bag5	0.094454	23.9256	0.0520747	0.791554	12	WT	1.20861
Bag6	0.0421847	0.529491	0.152811	0.82515	12	WT	1.08809
Bahcc1	0.0700386	23.8766	0.704482	0.943237	12	WT	1.15063
Bahd1	0.0405148	13.6374	0.531368	0.915677	12	WT	1.08445
Baiap2	0.155233	2.24103	0.138463	0.822533	12	WT	1.36752
Baiap2l1	0.017694	21.37	0.909859	0.981986	12	WT	1.03603
Bak1	0.0540456	1.55824	0.457405	0.907257	12	WT	1.11427
Banf1	0.0277207	4.13109	0.561747	0.917432	12	WT	1.05702
Bap1	0.0402374	1.36518	0.371327	0.883529	12	WT	1.08385
Basp1	0.175344	13.2791	0.541558	0.916087	12	WT	1.42525
Batf3	0.142138	18.6608	0.237564	0.844514	12	WT	1.33138
Bax	0.0353844	3.07712	0.763755	0.949915	12	WT	1.07336
Baz1a	0.0746644	12.5347	0.719127	0.945521	12	WT	1.16138
Baz1b	0.0632886	23.2197	0.307516	0.870299	12	WT	1.13513
Baz2a	0.0345498	21.2232	0.587771	0.917432	12	WT	1.07157
Baz2b	0.0659543	10.8216	0.408437	0.891607	12	WT	1.14122
Bbc3	0.101656	5.55186	0.290427	0.862272	12	WT	1.22632
Bbox1	0.0150477	15.6512	0.975595	0.996169	12	WT	1.03056
Bbs10	0.133439	20.3305	0.153236	0.82515	12	WT	1.30797
Bbs2	0.173952	20.5948	0.0311747	0.791554	12	WT	1.42117
Bbs4	0.0905147	17.3236	0.629223	0.926236	12	WT	1.19905
Bbs5	0.11682	14.5687	0.155619	0.825554	12	WT	1.26454
Bbs7	0.102889	20.6692	0.342801	0.876557	12	WT	1.22938
Bbs9	0.123009	0.565893	0.294509	0.862601	12	WT	1.28053
Bbx	0.135091	11.3889	0.0970342	0.7958	12	WT	1.31238
Bcam	0.0579695	21.7486	0.707317	0.943375	12	WT	1.12307
Bcap29	0.167198	18.0503	0.0575124	0.791554	12	WT	1.40153
Bcap31	0.0270004	0.189453	0.384917	0.886773	12	WT	1.0555
Bcar1	0.0223247	6.33869	0.860262	0.971719	12	WT	1.04567
Bcar3	0.0659735	6.32883	0.365298	0.882383	12	WT	1.14127
Bcas2	0.0237949	5.04202	0.430104	0.897033	12	WT	1.04875
Bcas3	0.0537901	4.32583	0.317082	0.872461	12	WT	1.1137
Bcat2	0.0570001	18.1286	0.598531	0.918274	12	WT	1.12089
Bccip	0.0291509	9.53574	0.581556	0.917432	12	WT	1.06005
Bcdin3d	0.0515542	9.59173	0.691189	0.940621	12	WT	1.10871
Bckdha	0.0733681	2.37806	0.0971218	0.7958	12	WT	1.15835
Bckdhb	0.012264	5.48048	0.874462	0.975328	12	WT	1.02483
Bckdk	0.128269	2.76492	0.240258	0.845836	12	WT	1.29429
Bcl10	0.0834629	15.2082	0.148054	0.82515	12	WT	1.18213
Bcl2	0.126399	21.4618	0.189038	0.84079	12	WT	1.28937
Bcl2l1	0.0629629	1.70341	0.165001	0.832269	12	WT	1.13439
Bcl2l11	0.0547843	18.1583	0.840413	0.96867	12	WT	1.11592
Bcl2l12	0.0292823	22.4996	0.809299	0.960943	12	WT	1.06033
Bcl2l13	0.0278671	20.4956	0.863156	0.972034	12	WT	1.05733
Bcl2l2	0.0541024	13.4669	0.153466	0.82515	12	WT	1.11439
Bcl3	0.0909924	12.9001	0.254561	0.848792	12	WT	1.2002
Bcl6	0.191048	20.7677	0.583307	0.917432	12	WT	1.47233
Bcl7a	0.0880452	23.9613	0.349579	0.878739	12	WT	1.19309
Bcl7b	0.0147603	4.26933	0.907894	0.980804	12	WT	1.02996
Bcl9	0.109102	14.7656	0.262913	0.848792	12	WT	1.24493
Bcl9l	0.0716918	0.300707	0.149018	0.82515	12	WT	1.15446
Bco1	0.10351	12.9103	0.275431	0.857988	12	WT	1.23092
Bco2	0.0541577	1.68339	0.357151	0.880743	12	WT	1.11452
Bcor	0.140554	22.217	0.24884	0.848792	12	WT	1.32708
Bcorl1	0.173328	7.45463	0.136414	0.822533	12	WT	1.41934
Bcr	0.0597252	23.4997	0.386653	0.886773	12	WT	1.12704
Bcs1l	0.0339734	2.28148	0.51228	0.914139	12	WT	1.07034
Bdh1	0.0769636	22.3982	0.397441	0.889585	12	WT	1.16676
Bdh2	0.02066	22.6237	0.88745	0.97718	12	WT	1.04219
Becn1	0.0195804	8.41562	0.776617	0.953514	12	WT	1.03994
Bend3	0.129758	15.0458	0.0268903	0.791554	12	WT	1.29821
Bend7	0.0699482	11.9956	0.463145	0.909904	12	WT	1.15042
Bet1	0.107435	9.24971	0.0686715	0.791554	12	WT	1.24073
Bet1l	0.0968688	23.0362	0.021253	0.790474	12	WT	1.21452
Bfar	0.0583681	14.7245	0.448931	0.902622	12	WT	1.12397
Bgn	0.0707744	13.7728	0.210022	0.841443	12	WT	1.15233
Bhlhe40	0.187928	15.5193	0.0433302	0.791554	12	WT	1.46284
Bhmt	0.0504996	4.67916	0.738242	0.947826	12	WT	1.10637
Bhmt2	0.0430365	22.9987	0.422923	0.895772	12	WT	1.08994
Bicc1	0.0741433	5.88361	0.495173	0.914139	12	WT	1.16016
Bicd2	0.0942101	12.7891	0.114715	0.806401	12	WT	1.20802
Bid	0.0946473	18.7964	0.029937	0.791554	12	WT	1.20908
Bik	0.0772093	2.98137	0.466443	0.910479	12	WT	1.16734
Bin1	0.00703278	22.6405	0.973738	0.995792	12	WT	1.01417
Bin2	0.0902021	15.6171	0.809283	0.960943	12	WT	1.19829
Bin3	0.124742	17.1737	0.00808188	0.720073	12	WT	1.28504
Birc2	0.0392293	5.53168	0.567632	0.917432	12	WT	1.08166
Birc3	0.0414693	13.8861	0.6562	0.932729	12	WT	1.08653
Birc6	0.0556173	6.19003	0.578125	0.917432	12	WT	1.11779
Bivm	0.112073	22.1763	0.523635	0.914969	12	WT	1.25244
Blcap	0.0326538	1.49684	0.796756	0.959091	12	WT	1.06751
Blmh	0.0349184	23.4795	0.536053	0.915677	12	WT	1.07236
Blnk	0.0288855	18.653	0.969481	0.993984	12	WT	1.05949
Bloc1s1	0.0182284	0.767695	0.509212	0.914139	12	WT	1.03713
Bloc1s2	0.0370412	11.7076	0.764495	0.949915	12	WT	1.07693
Bloc1s3	0.0382271	11.9752	0.683677	0.939126	12	WT	1.07949
Bloc1s4	0.0279372	2.24825	0.697026	0.942466	12	WT	1.05748
Bloc1s5	0.0914607	13.3617	0.0997983	0.797101	12	WT	1.20134
Blvra	0.04141	8.07176	0.46873	0.910876	12	WT	1.0864
Blvrb	0.0505099	1.11627	0.376616	0.884514	12	WT	1.10639
Bmf	0.0660772	1.51338	0.844122	0.969065	12	WT	1.1415
Bmi1	0.0693216	11.5071	0.402959	0.890165	12	WT	1.14897
Bmp1	0.0820375	0.853617	0.0620818	0.791554	12	WT	1.17874
Bmp2	0.108985	13.0267	0.376513	0.884514	12	WT	1.24463
Bmp4	0.339256	8.88034	0.00278993	0.632968	12	WT	2.02689
Bmpr1a	0.0778993	19.1879	0.329511	0.874902	12	WT	1.16896
Bms1	0.0360273	23.4841	0.54129	0.916087	12	WT	1.07475
Bmyc	0.155569	0.264406	0.0710737	0.791554	12	WT	1.36846
Bnip1	0.00623064	23.5426	0.976729	0.996169	12	WT	1.01254
Bnip2	0.111225	1.9484	0.239346	0.84575	12	WT	1.25029
Bnip3	0.0735036	7.71057	0.617747	0.924306	12	WT	1.15867
Bnip3l	0.104848	7.11493	0.247763	0.848792	12	WT	1.23426
Bod1	0.0323006	10.3084	0.569607	0.917432	12	WT	1.06676
Bod1l	0.0230109	0.611799	0.904973	0.980804	12	WT	1.04711
Bok	0.104183	15.1725	0.444482	0.901427	12	WT	1.2326
Bola1	0.0160319	20.0838	0.773827	0.953306	12	WT	1.03259
Bola2	0.0330435	23.4823	0.464892	0.909904	12	WT	1.06835
Bola3	0.0148788	9.65454	0.862595	0.971975	12	WT	1.03021
Bop1	0.0470009	4.01873	0.312955	0.870593	12	WT	1.09864
Bpgm	0.0791688	2.74127	0.219761	0.841443	12	WT	1.17195
Bphl	0.0395572	1.21272	0.262338	0.848792	12	WT	1.08237
Bpnt1	0.0661969	10.3588	0.323272	0.873739	12	WT	1.14178
Braf	0.137623	16.2356	0.260044	0.848792	12	WT	1.31917
Brap	0.0667331	21.2604	0.553155	0.917432	12	WT	1.14301
Brat1	0.088044	17.6328	0.103492	0.799934	12	WT	1.19309
Brca2	0.278679	0.171194	0.027059	0.791554	12	WT	1.77269
Brcc3	0.172825	10.5851	0.107696	0.799991	12	WT	1.41787
Brd1	0.0426566	19.5425	0.502455	0.914139	12	WT	1.08911
Brd2	0.0359106	19.7192	0.508824	0.914139	12	WT	1.0745
Brd3	0.0496956	1.1677	0.377018	0.884514	12	WT	1.10459
Brd4	0.0996685	23.6792	0.0169353	0.785505	12	WT	1.2214
Brd7	0.023434	6.9016	0.635692	0.926236	12	WT	1.04799
Brd9	0.109347	11.2989	0.166102	0.832269	12	WT	1.24554
Brdt	0.0945896	8.11264	0.635699	0.926236	12	WT	1.20894
Bre	0.033824	22.0401	0.587791	0.917432	12	WT	1.07002
Brf1	0.0295342	3.26786	0.766176	0.95012	12	WT	1.06087
Brf2	0.0847747	2.46513	0.236152	0.844514	12	WT	1.18525
Bri3	0.089405	1.77885	0.502075	0.914139	12	WT	1.19637
Bri3bp	0.0649652	22.6047	0.250915	0.848792	12	WT	1.13896
Brk1	0.0195835	19.1806	0.630627	0.926236	12	WT	1.03995
Brms1	0.0560591	19.9386	0.322483	0.873739	12	WT	1.11878
Brms1l	0.176364	12.7969	0.0598005	0.791554	12	WT	1.42826
Brox	0.036567	22.2977	0.644468	0.93142	12	WT	1.07591
Brpf1	0.0543861	19.61	0.287597	0.861954	12	WT	1.11503
Brpf3	0.0618199	21.4896	0.276341	0.859591	12	WT	1.13179
Brwd1	0.0557583	17.5883	0.432549	0.899088	12	WT	1.1181
Bscl2	0.0138664	10.1359	0.79607	0.959089	12	WT	1.02812
Bsdc1	0.0269934	16.8935	0.692114	0.940621	12	WT	1.05548
Bsg	0.0629256	0.527485	0.100322	0.797918	12	WT	1.1343
Bst2	0.0740575	14.5723	0.208042	0.841443	12	WT	1.15996
Btaf1	0.0731993	0.28462	0.38074	0.884514	12	WT	1.15796
Btbd1	0.066305	8.75677	0.402395	0.890116	12	WT	1.14203
Btbd2	0.132285	23.7512	0.00333902	0.641882	12	WT	1.30491
Btbd3	0.163958	17.7466	0.162652	0.827585	12	WT	1.39222
Btbd6	0.0444344	10.8974	0.457745	0.907257	12	WT	1.093
Btbd9	0.051085	19.8003	0.712721	0.943461	12	WT	1.10767
Btd	0.00670003	2.92661	0.973836	0.995792	12	WT	1.01349
Btf3	0.0483914	9.7396	0.737535	0.947826	12	WT	1.1017
Btf3l4	0.0498193	20.3024	0.817993	0.96246	12	WT	1.10486
Btg2	0.161852	16.6529	0.441986	0.901012	12	WT	1.38621
Bub3	0.0678406	14.3051	0.0662784	0.791554	12	WT	1.14556
Bud13	0.120003	18.9633	0.273847	0.856977	12	WT	1.27273
Bud31	0.0166703	11.9903	0.878992	0.976446	12	WT	1.03391
Bvht	0.13865	6.06648	0.402843	0.890165	12	WT	1.32194
Bysl	0.0920669	3.37405	0.486487	0.914139	12	WT	1.20281
Bzw1	0.141007	9.72533	0.246796	0.848437	12	WT	1.32831
Bzw2	0.0538703	4.01927	0.584761	0.917432	12	WT	1.11388
C030006K11Rik	0.0587506	5.88508	0.35507	0.880342	12	WT	1.12484
C130074G19Rik	0.0737234	22.3656	0.265777	0.849642	12	WT	1.15918
C1galt1c1	0.0630856	13.5616	0.627201	0.926101	12	WT	1.13467
C1qa	0.0576614	13.9189	0.591628	0.917432	12	WT	1.12238
C1qb	0.0930058	14.5589	0.459681	0.907759	12	WT	1.20509
C1qbp	0.0244051	12.6661	0.658131	0.933361	12	WT	1.05003
C1qc	0.0596485	14.7057	0.750627	0.949024	12	WT	1.12686
C1qtnf1	0.0459823	11.0306	0.535588	0.915677	12	WT	1.0964
C1ra	0.0276732	13.1083	0.596943	0.91814	12	WT	1.05692
C1rl	0.0314131	13.8752	0.47734	0.912379	12	WT	1.06486
C1s1	0.0146514	6.33643	0.712686	0.943461	12	WT	1.02974
C2	0.0631912	20.0411	0.277917	0.859723	12	WT	1.13491
C2cd2	0.0851524	5.20439	0.0504122	0.791554	12	WT	1.18616
C2cd2l	0.0192401	18.5251	0.956815	0.990623	12	WT	1.03924
C2cd3	0.0282228	10.1907	0.806865	0.960943	12	WT	1.05808
C2cd4d	0.0171114	2.3507	0.977657	0.996169	12	WT	1.03482
C2cd5	0.0502762	16.856	0.837325	0.968148	12	WT	1.10588
C3	0.0869284	21.0531	0.0148621	0.77066	12	WT	1.19041
C330006A16Rik	0.0420896	23.523	0.339068	0.876557	12	WT	1.08788
C330007P06Rik	0.0764169	9.90922	0.701624	0.943237	12	WT	1.16548
C330013E15Rik	0.0946482	21.5786	0.513866	0.914139	12	WT	1.20909
C330018D20Rik	0.142815	13.5058	0.196961	0.84079	12	WT	1.33322
C4a	0.0616129	21.8061	0.781874	0.955085	12	WT	1.13132
C4b	0.0137198	0.677082	0.906944	0.980804	12	WT	1.02782
C4bp	0.105639	10.8778	0.0562308	0.791554	12	WT	1.23623
C6	0.0339883	8.90871	0.817997	0.96246	12	WT	1.07037
C730027H18Rik	0.0971839	0.983503	0.326233	0.87386	12	WT	1.21529
C730036E19Rik	0.0539781	3.34479	0.80739	0.960943	12	WT	1.11412
C77080	0.0684316	10.7028	0.469118	0.910928	12	WT	1.14692
C87436	0.054294	1.64788	0.538144	0.915677	12	WT	1.11482
C8a	0.0337805	1.92461	0.582712	0.917432	12	WT	1.06992
C8b	0.014865	11.703	0.962844	0.992326	12	WT	1.03018
C8g	0.0557962	0.684508	0.289314	0.862272	12	WT	1.11819
C9	0.0257101	5.13749	0.932681	0.985816	12	WT	1.05278
C920006O11Rik	0.0982676	21.2723	0.282369	0.861014	12	WT	1.21795
Caap1	0.0917206	13.6546	0.373402	0.883529	12	WT	1.20197
Cab39	0.0433262	11.8553	0.359669	0.880743	12	WT	1.09058
Cab39l	0.0764889	0.518564	0.068373	0.791554	12	WT	1.16565
Cabin1	0.112134	22.8671	0.0518063	0.791554	12	WT	1.25259
Cables2	0.0373213	5.15093	0.438877	0.900651	12	WT	1.07754
Cacfd1	0.0429459	23.5876	0.320016	0.873503	12	WT	1.08975
Cacna1a	0.100922	9.92984	0.49576	0.914139	12	WT	1.2245
Cactin	0.107847	22.1673	0.0156575	0.773353	12	WT	1.24177
Cacul1	0.031091	14.7631	0.867483	0.97371	12	WT	1.06418
Cacybp	0.150033	12.1913	0.0722671	0.791554	12	WT	1.35303
Cad	0.14043	11.1511	0.125275	0.820251	12	WT	1.32674
Cadm1	0.048588	18.2687	0.755666	0.949247	12	WT	1.10214
Cadm4	0.0701304	10.0639	0.613452	0.92233	12	WT	1.15084
Cadps2	0.0213113	6.57254	0.897098	0.978147	12	WT	1.04355
Cahm	0.067207	1.96814	0.778328	0.954153	12	WT	1.1441
Calcoco1	0.0875999	21.659	0.361997	0.880808	12	WT	1.19202
Calcrl	0.208466	13.9483	0.0817608	0.791554	12	WT	1.52674
Cald1	0.0302841	14.0733	0.789484	0.956681	12	WT	1.06246
Calm1	0.0528165	16.2301	0.639011	0.9276	12	WT	1.11152
Calm2	0.0572653	10.6958	0.074188	0.791554	12	WT	1.12149
Calm3	0.0497219	7.66155	0.492847	0.914139	12	WT	1.10465
Caln1	0.148747	8.79986	0.313485	0.871152	12	WT	1.34948
Calr	0.0200279	20.0404	0.905272	0.980804	12	WT	1.04087
Calr3	0.131723	13.9415	0.445134	0.901582	12	WT	1.30341
Calu	0.0992584	4.08294	0.136875	0.822533	12	WT	1.22039
Camk1	0.0361734	19.5253	0.558044	0.917432	12	WT	1.07506
Camk1d	0.0657062	22.9418	0.809119	0.960943	12	WT	1.14065
Camk2g	0.0471363	16.4971	0.590565	0.917432	12	WT	1.09894
Camk2n1	0.0185961	0.38559	0.943682	0.989087	12	WT	1.0379
Camk2n2	0.180336	19.653	0.200918	0.84079	12	WT	1.44002
Camkk2	0.0848415	22.0985	0.351331	0.878739	12	WT	1.18541
Caml	0.0825137	10.901	0.0603651	0.791554	12	WT	1.17987
Camsap3	0.0301486	4.27629	0.76691	0.950475	12	WT	1.06217
Camta2	0.057389	20.7178	0.196604	0.84079	12	WT	1.12177
Cant1	0.039242	20.879	0.350749	0.878739	12	WT	1.08169
Canx	0.0152109	18.9576	0.916872	0.983391	12	WT	1.03089
Cap1	0.132202	18.7397	0.576548	0.917432	12	WT	1.30468
Capg	0.16517	15.0597	0.548099	0.916759	12	WT	1.3957
Capn1	0.0187842	5.54379	0.882898	0.976961	12	WT	1.03829
Capn10	0.057868	3.38066	0.413123	0.891607	12	WT	1.12284
Capn2	0.0238213	6.50778	0.823631	0.962771	12	WT	1.04881
Capn5	0.135559	13.0404	0.0966353	0.7958	12	WT	1.31363
Capn7	0.108333	9.96177	0.133531	0.822533	12	WT	1.24299
Capns1	0.0336379	1.00176	0.363818	0.881285	12	WT	1.06962
Caprin1	0.039645	16.5439	0.895008	0.977854	12	WT	1.08256
Capza1	0.131312	12.9872	0.146095	0.82383	12	WT	1.30232
Capza2	0.0763605	11.5706	0.352725	0.878911	12	WT	1.16535
Capzb	0.0234762	0.833084	0.37148	0.883529	12	WT	1.04808
Car1	0.0662498	7.53796	0.635188	0.926236	12	WT	1.1419
Car14	0.0724711	17.6722	0.494259	0.914139	12	WT	1.15627
Car2	0.0778723	5.97569	0.3442	0.876557	12	WT	1.1689
Car3	0.161921	5.56888	0.00580293	0.718193	12	WT	1.38641
Car5a	0.192623	1.85336	0.00280281	0.632968	12	WT	1.47716
Car7	0.155946	4.86612	0.120773	0.811994	12	WT	1.36952
Card10	0.0143286	23.9917	0.959315	0.991331	12	WT	1.02907
Card6	0.062969	18.1981	0.475146	0.911672	12	WT	1.1344
Carhsp1	0.0285188	12.976	0.79127	0.957458	12	WT	1.05871
Carkd	0.0084791	22.8016	0.917747	0.983391	12	WT	1.0171
Carm1	0.0846164	0.442923	0.0828984	0.791554	12	WT	1.18488
Cars	0.0905741	8.78457	0.291572	0.862272	12	WT	1.19919
Cars2	0.026307	2.45455	0.771791	0.952445	12	WT	1.05404
Casc3	0.0336669	20.858	0.546618	0.916759	12	WT	1.06968
Casd1	0.0606407	12.0315	0.625113	0.926101	12	WT	1.12911
Cask	0.0676642	21.5816	0.436558	0.900442	12	WT	1.14515
Caskin2	0.0547746	21.9144	0.406052	0.891607	12	WT	1.1159
Casp3	0.0208923	3.02001	0.885844	0.976961	12	WT	1.04268
Casp6	0.11363	17.6683	0.338647	0.876557	12	WT	1.25639
Casp7	0.0795429	9.61465	0.258496	0.848792	12	WT	1.17283
Casp8	0.0312384	5.624	0.829936	0.96545	12	WT	1.06449
Casp9	0.0531561	20.5932	0.422493	0.895656	12	WT	1.11228
Cast	0.0230998	7.00349	0.855717	0.970148	12	WT	1.04729
Cat	0.070256	1.34168	0.151608	0.82515	12	WT	1.15113
Cav2	0.0885827	16.5215	0.738657	0.947826	12	WT	1.19438
Cbfa2t2	0.0371987	23.8443	0.75037	0.949024	12	WT	1.07727
Cbfb	0.113705	12.6675	0.339188	0.876557	12	WT	1.25659
Cblc	0.0444533	9.19845	0.564466	0.917432	12	WT	1.09304
Cbr1	0.0338802	23.4587	0.870166	0.974054	12	WT	1.07014
Cbr3	0.396662	12.5839	0.340837	0.876557	12	WT	2.31489
Cbr4	0.0252163	2.08832	0.737463	0.947826	12	WT	1.05174
Cbs	0.027905	21.1579	0.842433	0.969008	12	WT	1.05741
Cbwd1	0.0289179	6.38808	0.930558	0.98516	12	WT	1.05956
Cbx1	0.14824	10.0892	0.729975	0.947449	12	WT	1.34808
Cbx2	0.0888969	1.65385	0.367922	0.883214	12	WT	1.19514
Cbx5	0.0628476	19.6566	0.441446	0.901012	12	WT	1.13412
Cbx6	0.0581216	22.9646	0.598809	0.918274	12	WT	1.12342
Cbx7	0.135375	23.1646	0.0809871	0.791554	12	WT	1.31314
Cbx8	0.052309	0.00741707	0.579355	0.917432	12	WT	1.11039
Cby1	0.111157	4.27965	0.110458	0.802521	12	WT	1.25012
Cc2d1a	0.0523681	2.43215	0.629412	0.926236	12	WT	1.11052
Cc2d1b	0.0319243	6.83446	0.739161	0.947826	12	WT	1.06595
Cc2d2a	0.082678	14.8668	0.775024	0.953514	12	WT	1.18026
Ccar1	0.0190886	15.5888	0.935041	0.98662	12	WT	1.03892
Ccar2	0.146736	18.633	0.0654344	0.791554	12	WT	1.34394
Ccbl1	0.0694799	23.3838	0.265636	0.849484	12	WT	1.14934
Ccbl2	0.0660299	14.0169	0.247286	0.848792	12	WT	1.1414
Ccdc101	0.031324	12.4458	0.574715	0.917432	12	WT	1.06467
Ccdc107	0.040644	0.73751	0.473281	0.911672	12	WT	1.08473
Ccdc115	0.0319656	7.31766	0.619382	0.924986	12	WT	1.06604
Ccdc117	0.108661	11.9583	0.170438	0.833145	12	WT	1.24382
Ccdc12	0.0372752	21.6105	0.532189	0.915677	12	WT	1.07744
Ccdc120	0.227113	12.2277	0.385326	0.886773	12	WT	1.5877
Ccdc122	0.047557	17.1759	0.760269	0.949687	12	WT	1.09986
Ccdc124	0.0515377	23.3443	0.328062	0.874516	12	WT	1.10868
Ccdc125	0.102064	10.4984	0.166396	0.832269	12	WT	1.22733
Ccdc127	0.109926	9.6549	0.114332	0.806401	12	WT	1.247
Ccdc130	0.109609	6.72144	0.048074	0.791554	12	WT	1.2462
Ccdc132	0.0205622	18.4283	0.950794	0.990092	12	WT	1.04199
Ccdc134	0.0567549	17.9838	0.68524	0.940241	12	WT	1.12034
Ccdc137	0.0384201	16.5864	0.790026	0.956836	12	WT	1.07991
Ccdc149	0.092881	5.95222	0.612609	0.922127	12	WT	1.20478
Ccdc151	0.132802	12.489	0.39423	0.889585	12	WT	1.30628
Ccdc157	0.0365873	4.75219	0.692755	0.940621	12	WT	1.07595
Ccdc159	0.0459939	1.86776	0.746761	0.94883	12	WT	1.09642
Ccdc162	0.0399257	13.699	0.897555	0.978147	12	WT	1.08317
Ccdc163	0.0614352	2.52095	0.513868	0.914139	12	WT	1.13091
Ccdc166	0.0802694	22.7759	0.392026	0.889585	12	WT	1.17455
Ccdc167	0.0869159	23.9925	0.317886	0.8731	12	WT	1.19038
Ccdc17	0.0751414	21.3224	0.411416	0.891607	12	WT	1.16249
Ccdc171	0.261317	23.1058	0.0731503	0.791554	12	WT	1.70752
Ccdc174	0.0389152	12.4976	0.679533	0.938548	12	WT	1.08098
Ccdc181	0.188623	1.29193	0.00647026	0.718193	12	WT	1.46494
Ccdc22	0.0715932	19.4767	0.0916498	0.792294	12	WT	1.15423
Ccdc23	0.0232315	18.1394	0.710351	0.943375	12	WT	1.04757
Ccdc25	0.10574	10.8561	0.221186	0.841443	12	WT	1.23649
Ccdc28a	0.0795278	21.4162	0.336222	0.876557	12	WT	1.1728
Ccdc28b	0.0618613	15.7681	0.315366	0.871494	12	WT	1.13188
Ccdc32	0.0289363	23.4546	0.725356	0.946601	12	WT	1.0596
Ccdc43	0.125003	5.03033	0.167624	0.832765	12	WT	1.28572
Ccdc47	0.0385984	9.00677	0.271716	0.856977	12	WT	1.0803
Ccdc50	0.0244457	21.7183	0.675588	0.938347	12	WT	1.05012
Ccdc51	0.0786797	17.6525	0.22152	0.841443	12	WT	1.1708
Ccdc53	0.0283629	14.4096	0.637705	0.927151	12	WT	1.05838
Ccdc57	0.223977	22.1149	0.0672011	0.791554	12	WT	1.57724
Ccdc58	0.032958	0.253444	0.551463	0.917432	12	WT	1.06816
Ccdc59	0.023908	9.79232	0.87462	0.975328	12	WT	1.04899
Ccdc6	0.0956679	20.0647	0.0212409	0.790474	12	WT	1.21158
Ccdc61	0.0796597	23.3338	0.530004	0.915677	12	WT	1.17311
Ccdc71	0.0481316	20.0137	0.789146	0.95656	12	WT	1.10113
Ccdc77	0.0308061	14.6469	0.858407	0.971057	12	WT	1.06357
Ccdc80	0.157967	13.6137	0.160722	0.827585	12	WT	1.3752
Ccdc82	0.068748	20.1506	0.567232	0.917432	12	WT	1.14765
Ccdc84	0.0785722	5.39144	0.159263	0.827585	12	WT	1.17054
Ccdc86	0.107314	15.8004	0.463373	0.909904	12	WT	1.24043
Ccdc88b	0.127404	14.6966	0.560556	0.917432	12	WT	1.29201
Ccdc9	0.0682858	1.03611	0.189131	0.84079	12	WT	1.14658
Ccdc90b	0.104845	13.4331	0.142831	0.822533	12	WT	1.23425
Ccdc91	0.081962	10.5865	0.217286	0.841443	12	WT	1.17856
Ccdc93	0.0373165	6.88462	0.8832	0.976961	12	WT	1.07753
Ccdc94	0.155859	19.7401	0.0598787	0.791554	12	WT	1.36927
Ccdc97	0.0567839	15.1028	0.154577	0.825554	12	WT	1.1204
Cchcr1	0.307276	19.6029	0.0030231	0.641882	12	WT	1.88715
Ccl2	0.221047	17.0809	0.566297	0.917432	12	WT	1.56755
Ccl24	0.0453879	9.02978	0.851407	0.969065	12	WT	1.09509
Ccl25	0.0561304	18.6905	0.615346	0.923918	12	WT	1.11894
Ccl27a	0.0278761	11.4618	0.747907	0.94883	12	WT	1.05735
Ccl5	0.249661	15.9245	0.622703	0.92571	12	WT	1.66546
Ccl6	0.135277	14.8363	0.508504	0.914139	12	WT	1.31288
Ccl9	0.24891	21.3117	0.0414289	0.791554	12	WT	1.6628
Ccm2	0.0139384	8.88374	0.873623	0.975105	12	WT	1.02827
Ccm2l	0.0994003	4.64877	0.493323	0.914139	12	WT	1.22074
Ccnc	0.0766484	9.7612	0.52522	0.915172	12	WT	1.16602
Ccnd1	0.104474	14.1044	0.542929	0.916145	12	WT	1.23332
Ccnd2	0.108739	1.38913	0.142047	0.822533	12	WT	1.24401
Ccnd3	0.0133786	1.83823	0.927194	0.98516	12	WT	1.02712
Ccndbp1	0.036531	9.28638	0.545524	0.916759	12	WT	1.07583
Ccnf	0.0767993	12.5279	0.482143	0.912993	12	WT	1.16638
Ccng1	0.0806919	10.0056	0.562639	0.917432	12	WT	1.17555
Ccng2	0.128373	5.93819	0.448906	0.902622	12	WT	1.29456
Ccnh	0.0696825	11.6613	0.111036	0.802851	12	WT	1.1498
Ccni	0.0203791	20.9592	0.802002	0.960943	12	WT	1.04161
Ccnj	0.0951497	18.7345	0.581568	0.917432	12	WT	1.21031
Ccnk	0.0644541	20.419	0.0654218	0.791554	12	WT	1.13779
Ccnl1	0.0802527	20.89	0.0496811	0.791554	12	WT	1.17451
Ccnl2	0.0313339	19.3375	0.464899	0.909904	12	WT	1.06469
Ccnt1	0.122438	22.3181	0.0319949	0.791554	12	WT	1.27904
Ccnt2	0.0508297	21.2618	0.815638	0.96246	12	WT	1.1071
Ccny	0.101007	5.54951	0.565681	0.917432	12	WT	1.22471
Ccnyl1	0.0451935	8.64738	0.727539	0.947341	12	WT	1.09467
Ccpg1	0.0228826	5.07062	0.604464	0.92091	12	WT	1.04684
Ccpg1os	0.0335029	4.54538	0.693331	0.940646	12	WT	1.06933
Ccrn4l	0.088512	23.0512	0.884996	0.976961	12	WT	1.19421
Ccs	0.032085	0.51498	0.635245	0.926236	12	WT	1.0663
Ccser2	0.0631648	11.366	0.27653	0.859674	12	WT	1.13485
Cct2	0.0497957	12.3337	0.0994536	0.7958	12	WT	1.10481
Cct3	0.0647966	12.3347	0.245562	0.847917	12	WT	1.13857
Cct4	0.134495	11.0636	0.00189294	0.632968	12	WT	1.31079
Cct5	0.0527523	13.8148	0.241993	0.845836	12	WT	1.11138
Cct6a	0.0164673	17.3985	0.842353	0.969008	12	WT	1.03349
Cct7	0.0202459	12.3179	0.742692	0.9479	12	WT	1.04133
Cct8	0.0530859	11.8714	0.153705	0.82515	12	WT	1.11212
Ccz1	0.0399819	17.2447	0.285864	0.86149	12	WT	1.08329
Cd14	0.223346	13.5929	0.0799427	0.791554	12	WT	1.57515
Cd151	0.0248662	23.1725	0.724856	0.946601	12	WT	1.051
Cd163	0.110031	8.51843	0.405586	0.891607	12	WT	1.24727
Cd164	0.0792442	12.1993	0.178296	0.836204	12	WT	1.17213
Cd1d1	0.0731263	23.257	0.0165158	0.785505	12	WT	1.15779
Cd207	0.0363108	1.45027	0.931034	0.98516	12	WT	1.07536
Cd22	0.0741914	2.71647	0.757013	0.949546	12	WT	1.16027
Cd274	0.269386	14.7104	0.100085	0.797201	12	WT	1.73742
Cd276	0.090064	8.98877	0.508312	0.914139	12	WT	1.19796
Cd2bp2	0.0244115	21.1239	0.790661	0.957106	12	WT	1.05004
Cd300lf	0.315345	15.0288	0.039741	0.791554	12	WT	1.92118
Cd300lg	0.0487876	10.6028	0.715568	0.944626	12	WT	1.10258
Cd302	0.0143667	16.373	0.879674	0.976612	12	WT	1.02915
Cd36	0.136372	11.1697	0.473807	0.911672	12	WT	1.31581
Cd37	0.0305102	6.78269	0.930103	0.98516	12	WT	1.06294
Cd3eap	0.031251	2.62599	0.806628	0.960943	12	WT	1.06452
Cd47	0.0380574	20.9581	0.375178	0.883815	12	WT	1.07913
Cd52	0.17691	15.2304	0.287497	0.861954	12	WT	1.42987
Cd59a	0.00810839	23.3717	0.969475	0.993984	12	WT	1.01635
Cd5l	0.104683	13.0896	0.437008	0.900442	12	WT	1.23385
Cd63	0.277563	15.2069	0.119728	0.811415	12	WT	1.76841
Cd68	0.152465	15.3303	0.412272	0.891607	12	WT	1.35978
Cd72	0.269001	12.9098	0.169985	0.832765	12	WT	1.73598
Cd74	0.217518	14.5061	0.422595	0.895656	12	WT	1.55597
Cd79b	0.0759513	2.92728	0.673821	0.938077	12	WT	1.16439
Cd81	0.0352627	3.84949	0.498558	0.914139	12	WT	1.0731
Cd82	0.0242649	1.27119	0.737222	0.947826	12	WT	1.04974
Cd9	0.0507715	14.0031	0.710326	0.943375	12	WT	1.10697
Cd99l2	0.046761	3.47836	0.310424	0.870352	12	WT	1.09811
Cda	0.0114631	16.8149	0.985307	0.996169	12	WT	1.02319
Cdadc1	0.0185634	22.8165	0.673727	0.938077	12	WT	1.03783
Cdc123	0.0269876	6.8443	0.400129	0.890116	12	WT	1.05547
Cdc14b	0.0593065	4.32587	0.595777	0.91814	12	WT	1.12609
Cdc16	0.114208	15.9337	0.00227017	0.632968	12	WT	1.25787
Cdc25a	0.117977	12.0999	0.201361	0.84079	12	WT	1.26752
Cdc26	0.108626	8.67693	0.456755	0.907257	12	WT	1.24373
Cdc27	0.254284	5.14301	0.034214	0.791554	12	WT	1.68199
Cdc34	0.0162591	2.86533	0.777936	0.953917	12	WT	1.03306
Cdc37	0.0309814	9.49565	0.6738	0.938077	12	WT	1.06394
Cdc37l1	0.107237	1.04608	0.0802227	0.791554	12	WT	1.24024
Cdc40	0.0468192	2.71585	0.310284	0.870299	12	WT	1.09824
Cdc42	0.0453698	11.1853	0.395008	0.889585	12	WT	1.09505
Cdc42bpa	0.0270932	16.4777	0.927205	0.98516	12	WT	1.0557
Cdc42bpb	0.0134638	8.86166	0.858783	0.971076	12	WT	1.0273
Cdc42bpg	0.0635727	2.13415	0.391217	0.889461	12	WT	1.13578
Cdc42ep1	0.030297	21.1467	0.837217	0.968143	12	WT	1.06249
Cdc42ep2	0.107299	12.2561	0.211607	0.841443	12	WT	1.24039
Cdc42ep3	0.191432	4.28257	0.112563	0.806109	12	WT	1.47351
Cdc42ep4	0.0418501	22.3095	0.742743	0.9479	12	WT	1.08736
Cdc42ep5	0.0318704	21.6601	0.900253	0.979027	12	WT	1.06584
Cdc42se1	0.0754067	13.2356	0.280674	0.861014	12	WT	1.16311
Cdc42se2	0.0429172	9.26554	0.618269	0.924707	12	WT	1.08968
Cdc5l	0.00842504	7.75505	0.980913	0.996169	12	WT	1.01699
Cdc73	0.157702	6.89269	0.137395	0.822533	12	WT	1.37446
Cdca3	0.0802054	8.80253	0.939432	0.987907	12	WT	1.1744
Cdca4	0.0689994	14.5619	0.544449	0.916145	12	WT	1.14823
Cdca8	0.168704	8.94699	0.372236	0.883529	12	WT	1.40588
Cdh1	0.159185	14.0763	0.159194	0.827585	12	WT	1.37865
Cdh13	0.170319	4.97123	0.203293	0.84079	12	WT	1.41056
Cdh2	0.0758712	8.37744	0.199168	0.84079	12	WT	1.1642
Cdh5	0.0164779	14.822	0.951413	0.990092	12	WT	1.03351
Cdhr5	0.0369356	18.6445	0.557991	0.917432	12	WT	1.0767
Cdip1	0.120005	1.39499	0.344975	0.8767	12	WT	1.27274
Cdipt	0.0105326	19.4225	0.930002	0.98516	12	WT	1.02129
Cdk10	0.0221147	20.7211	0.742436	0.9479	12	WT	1.04523
Cdk11b	0.0381363	9.93903	0.490175	0.914139	12	WT	1.0793
Cdk16	0.0275593	15.9379	0.710798	0.943375	12	WT	1.05668
Cdk17	0.110113	11.2197	0.399091	0.890116	12	WT	1.24748
Cdk18	0.129457	2.18586	0.181097	0.838572	12	WT	1.29742
Cdk19	0.131378	23.28	0.285519	0.86149	12	WT	1.3025
Cdk2	0.0313599	1.42769	0.86001	0.971719	12	WT	1.06475
Cdk20	0.0862023	18.378	0.537128	0.915677	12	WT	1.18867
Cdk2ap1	0.0680932	3.28283	0.36764	0.883136	12	WT	1.14614
Cdk2ap2	0.0376567	12.4437	0.605736	0.920989	12	WT	1.07826
Cdk4	0.0605213	21.0673	0.0128464	0.752734	12	WT	1.12884
Cdk5	0.0565174	8.86231	0.198652	0.84079	12	WT	1.11981
Cdk5rap1	0.0617688	21.59	0.679036	0.938548	12	WT	1.13167
Cdk5rap2	0.0373721	10.9428	0.937391	0.987717	12	WT	1.07765
Cdk5rap3	0.0209476	7.03288	0.672969	0.9377	12	WT	1.04279
Cdk7	0.118721	13.3644	0.286566	0.86149	12	WT	1.26943
Cdk8	0.0172795	5.78389	0.943412	0.988916	12	WT	1.03517
Cdkal1	0.0874705	5.58988	0.3387	0.876557	12	WT	1.19171
Cdkl2	0.0670278	5.67026	0.740352	0.947826	12	WT	1.14369
Cdkn1a	0.322359	20.319	0.326454	0.87386	12	WT	1.95141
Cdkn1b	0.179503	20.7707	0.194936	0.84079	12	WT	1.43755
Cdkn2aip	0.12244	16.1284	0.306069	0.870045	12	WT	1.27905
Cdkn2aipnl	0.085151	0.127351	0.0336486	0.791554	12	WT	1.18615
Cdkn2c	0.0625488	19.5859	0.785346	0.955796	12	WT	1.13344
Cdkn2d	0.0533578	19.6003	0.671456	0.93676	12	WT	1.11273
Cdo1	0.0383255	20.5825	0.590588	0.917432	12	WT	1.07971
Cdpf1	0.126021	14.207	0.214635	0.841443	12	WT	1.28838
Cdr2l	0.196419	18.6992	0.00957154	0.721127	12	WT	1.48886
Cds2	0.0429576	17.9968	0.335852	0.876557	12	WT	1.08977
Cdt1	0.140667	9.76507	0.281924	0.861014	12	WT	1.32739
Cdv3	0.0496233	0.0712208	0.568228	0.917432	12	WT	1.10443
Cdyl	0.10569	22.195	0.329756	0.874902	12	WT	1.23636
Ceacam1	0.0656964	12.5448	0.197123	0.84079	12	WT	1.14063
Cebpa	0.0371454	19.4532	0.563396	0.917432	12	WT	1.07716
Cebpb	0.150916	23.3508	0.126775	0.820759	12	WT	1.35548
Cebpe	0.173768	20.1499	0.00558276	0.718193	12	WT	1.42063
Cebpg	0.0853058	15.9988	0.541389	0.916087	12	WT	1.18652
Cebpz	0.1167	13.4604	0.0212862	0.790474	12	WT	1.26424
Cebpzos	0.0368668	14.5724	0.419247	0.894328	12	WT	1.07656
Cecr5	0.0771964	21.0942	0.375085	0.883815	12	WT	1.16731
Cela1	0.0444889	8.37081	0.758673	0.949546	12	WT	1.09312
Celf1	0.0158835	4.3113	0.911726	0.982924	12	WT	1.03228
Celsr1	0.135037	5.60347	0.262652	0.848792	12	WT	1.31224
Cenpa	0.127087	7.71158	0.219517	0.841443	12	WT	1.29118
Cenpb	0.0643282	22.2582	0.2606	0.848792	12	WT	1.1375
Cenpj	0.13374	19.9679	0.481637	0.912993	12	WT	1.30878
Cenpl	0.0249402	23.8305	0.940182	0.987907	12	WT	1.05116
Cenpt	0.0147244	20.7344	0.984021	0.996169	12	WT	1.02989
Cenpv	0.0550044	21.7841	0.253242	0.848792	12	WT	1.11641
Cep120	0.0935332	19.3851	0.19664	0.84079	12	WT	1.20637
Cep131	0.0947829	22.3707	0.429027	0.897033	12	WT	1.20941
Cep152	0.0551921	6.16826	0.785856	0.955796	12	WT	1.11683
Cep164	0.0932018	19.5422	0.529037	0.915677	12	WT	1.20556
Cep170b	0.0643685	19.9394	0.159212	0.827585	12	WT	1.13759
Cep19	0.0250705	15.6454	0.867855	0.973773	12	WT	1.05143
Cep192	0.26425	14.9787	0.0746004	0.791554	12	WT	1.71831
Cep250	0.0439661	0.710083	0.558361	0.917432	12	WT	1.09198
Cep350	0.0234996	15.0293	0.860357	0.971719	12	WT	1.04813
Cep44	0.0573071	6.20111	0.54089	0.915793	12	WT	1.12158
Cep57	0.101572	13.4801	0.364473	0.881909	12	WT	1.22611
Cep57l1	0.0757993	3.78901	0.48818	0.914139	12	WT	1.16403
Cep63	0.0548584	19.3054	0.42521	0.896543	12	WT	1.11609
Cep68	0.110488	19.9546	0.54465	0.916145	12	WT	1.24842
Cep76	0.178478	12.0093	0.173234	0.83388	12	WT	1.4345
Cep78	0.088607	12.4322	0.638847	0.9276	12	WT	1.19444
Cep85	0.103199	20.798	0.154103	0.82515	12	WT	1.23015
Cep89	0.0723598	21.3161	0.536205	0.915677	12	WT	1.15601
Cep95	0.127111	20.7902	0.151442	0.82515	12	WT	1.29124
Cep97	0.0998688	2.09929	0.466216	0.910479	12	WT	1.2219
Cept1	0.124965	15.492	0.217011	0.841443	12	WT	1.28562
Cerk	0.0395867	10.7306	0.897696	0.978147	12	WT	1.08244
Cers2	0.0481654	8.23939	0.152004	0.82515	12	WT	1.10121
Cers5	0.0999098	15.779	0.453138	0.905677	12	WT	1.222
Ces1b	0.0499882	17.4431	0.674122	0.938077	12	WT	1.10524
Ces1c	0.00693599	1.67981	0.977508	0.996169	12	WT	1.01397
Ces1d	0.0821154	3.07865	0.314645	0.871494	12	WT	1.17892
Ces1e	0.0673215	6.30256	0.309532	0.870299	12	WT	1.14436
Ces1f	0.042101	4.06578	0.357107	0.880743	12	WT	1.0879
Ces1g	0.052169	8.09466	0.411112	0.891607	12	WT	1.11008
Ces2a	0.0321223	7.66505	0.704917	0.943237	12	WT	1.06638
Ces2e	0.118937	7.11381	0.0842682	0.791554	12	WT	1.26998
Ces2g	0.177069	10.6106	0.000191344	0.321207	12	WT	1.43034
Ces3a	0.0391026	1.2167	0.526855	0.915491	12	WT	1.08139
Ces3b	0.01709	14.399	0.966617	0.993544	12	WT	1.03477
Cetn3	0.0781892	8.24525	0.0285907	0.791554	12	WT	1.16964
Cfap126	0.108874	1.37057	0.115881	0.808372	12	WT	1.24435
Cfap20	0.0614595	8.91296	0.183401	0.838572	12	WT	1.13097
Cfap36	0.0485983	10.3814	0.552136	0.917432	12	WT	1.10216
Cfap97	0.0236068	13.4147	0.909102	0.981567	12	WT	1.04836
Cfb	0.031511	22.6841	0.490188	0.914139	12	WT	1.06507
Cfd	0.602132	5.66505	0.123118	0.818661	12	WT	4.0268
Cfdp1	0.0314461	7.15812	0.291056	0.862272	12	WT	1.06493
Cfh	0.0675993	4.11688	0.635265	0.926236	12	WT	1.145
Cfhr1	0.1318	1.16134	0.402562	0.890116	12	WT	1.30362
Cfhr2	0.114307	22.5025	0.423279	0.896116	12	WT	1.25812
Cfi	0.0350381	20.0446	0.32079	0.873503	12	WT	1.07262
Cfl1	0.0517188	21.5585	0.196817	0.84079	12	WT	1.10908
Cfl2	0.18352	15.5396	0.031558	0.791554	12	WT	1.44954
Cflar	0.0738199	22.4811	0.0775437	0.791554	12	WT	1.15941
Cfp	0.0703972	13.9726	0.493096	0.914139	12	WT	1.15146
Cggbp1	0.0253239	22.0206	0.964351	0.992856	12	WT	1.05196
Cgn	0.0450586	6.13084	0.840319	0.96867	12	WT	1.09437
Cgnl1	0.0817592	0.0416653	0.0927937	0.792294	12	WT	1.17808
Cgrrf1	0.0450214	4.65719	0.483064	0.912993	12	WT	1.09429
Chac1	0.13241	3.17175	0.534983	0.915677	12	WT	1.30524
Chac2	0.0873857	11.8322	0.149143	0.82515	12	WT	1.19151
Chadl	0.191682	19.9274	0.200447	0.84079	12	WT	1.47427
Chaf1a	0.199545	9.86776	0.152267	0.82515	12	WT	1.49858
Chaf1b	0.0416636	11.8933	0.931443	0.985282	12	WT	1.08695
Champ1	0.0912544	8.68762	0.296478	0.862601	12	WT	1.20084
Chchd1	0.0885538	11.8883	0.0731315	0.791554	12	WT	1.19431
Chchd10	0.0318793	23.099	0.397734	0.889585	12	WT	1.06586
Chchd2	0.0220136	10.7515	0.769554	0.951713	12	WT	1.04502
Chchd3	0.0255166	5.2437	0.365606	0.882383	12	WT	1.05237
Chchd4	0.0677096	10.6275	0.218424	0.841443	12	WT	1.14525
Chchd5	0.0409889	1.90224	0.381632	0.884747	12	WT	1.08548
Chchd6	0.0470299	20.2802	0.567184	0.917432	12	WT	1.0987
Chchd7	0.0413398	3.6589	0.523521	0.914969	12	WT	1.08624
Chd1l	0.0638548	8.41389	0.424933	0.896363	12	WT	1.13642
Chd2	0.0394804	20.7288	0.596607	0.91814	12	WT	1.08221
Chd3	0.0234759	21.2661	0.792398	0.957821	12	WT	1.04808
Chd4	0.0451772	3.67821	0.226956	0.841443	12	WT	1.09463
Chd6	0.068799	8.83322	0.519124	0.914915	12	WT	1.14776
Chd8	0.0616455	1.12027	0.092119	0.792294	12	WT	1.13139
Chdh	0.0733327	9.39593	0.169067	0.832765	12	WT	1.15827
Cherp	0.0263055	23.1767	0.590342	0.917432	12	WT	1.05403
Chfr	0.0609392	19.3285	0.381356	0.884747	12	WT	1.12979
Chic2	0.140257	11.7203	0.208293	0.841443	12	WT	1.32628
Chid1	0.107337	20.9197	0.185792	0.840169	12	WT	1.24049
Chka	0.226159	23.1223	0.407478	0.891607	12	WT	1.58451
Chkb	0.0568069	3.6284	0.402402	0.890116	12	WT	1.12046
Chmp1a	0.0239478	22.3122	0.731221	0.947665	12	WT	1.04907
Chmp1b	0.0850658	15.809	0.121419	0.814018	12	WT	1.18595
Chmp2a	0.0204319	1.30719	0.370615	0.883214	12	WT	1.04172
Chmp2b	0.105281	14.0936	0.0569108	0.791554	12	WT	1.23534
Chmp3	0.0378667	21.3253	0.438184	0.900442	12	WT	1.07871
Chmp4b	0.00789947	15.3513	0.951129	0.990092	12	WT	1.01592
Chmp5	0.0167094	9.21046	0.900961	0.979117	12	WT	1.03399
Chmp6	0.0589975	11.8283	0.113069	0.806401	12	WT	1.12539
Chmp7	0.0870584	9.05385	0.0854094	0.791554	12	WT	1.19072
Chn2	0.0779271	20.5276	0.227463	0.841443	12	WT	1.16903
Chordc1	0.24504	10.4315	0.117502	0.809946	12	WT	1.64915
Chp1	0.0242306	0.587706	0.786039	0.955796	12	WT	1.04966
Chpf	0.0997239	18.0226	0.550363	0.917221	12	WT	1.22154
Chpf2	0.0558173	14.4129	0.588813	0.917432	12	WT	1.11823
Chpt1	0.0607613	9.57039	0.544495	0.916145	12	WT	1.12938
Chrac1	0.00884949	12.0424	0.968623	0.9939	12	WT	1.01786
Chrd	0.0197366	7.4734	0.959844	0.991457	12	WT	1.04027
Chst13	0.124455	3.02405	0.142652	0.822533	12	WT	1.28429
Chst14	0.213555	6.03258	0.0271082	0.791554	12	WT	1.54309
Chst15	0.156476	14.6957	0.311108	0.870401	12	WT	1.371
Chsy1	0.106272	21.0156	0.333773	0.87612	12	WT	1.23782
Chtf8	0.0310576	5.87065	0.740607	0.947826	12	WT	1.06411
Chtop	0.0629576	10.6658	0.112074	0.80495	12	WT	1.13438
Chuk	0.0574512	7.74415	0.209878	0.841443	12	WT	1.12191
Churc1	0.0361412	8.54481	0.663187	0.935014	12	WT	1.07499
Cib1	0.035682	22.2899	0.453134	0.905677	12	WT	1.074
Cib2	0.0749201	2.3681	0.32562	0.873739	12	WT	1.16198
Cib3	0.174093	11.2868	0.20891	0.841443	12	WT	1.42158
Cic	0.0507476	12.7601	0.223804	0.841443	12	WT	1.10692
Cideb	0.0468916	0.921327	0.266717	0.850884	12	WT	1.0984
Cidec	0.221217	8.45595	0.66842	0.935904	12	WT	1.56811
Cinp	0.0168315	6.84802	0.903836	0.980187	12	WT	1.03424
Cipc	0.0442838	3.89177	0.58764	0.917432	12	WT	1.09267
Cirbp	0.0746762	17.2753	0.74172	0.947826	12	WT	1.16141
Cirh1a	0.0396706	12.2771	0.64491	0.931432	12	WT	1.08262
Cisd1	0.0531521	0.663203	0.133512	0.822533	12	WT	1.11227
Cisd2	0.00177194	2.9579	0.99854	0.998992	12	WT	1.00355
Cisd3	0.0656161	22.8654	0.283997	0.861018	12	WT	1.14045
Cish	0.175669	10.2655	0.40331	0.890494	12	WT	1.42621
Cited2	0.124528	5.67036	0.0772579	0.791554	12	WT	1.28448
Ciz1	0.0519364	4.02167	0.222751	0.841443	12	WT	1.10956
Ckap4	0.0490601	20.5413	0.728102	0.947449	12	WT	1.10318
Ckap5	0.112815	7.14364	0.013472	0.752741	12	WT	1.25432
Ckb	0.0845927	19.4756	0.437297	0.900442	12	WT	1.18482
Cks1b	0.133489	8.14669	0.0574292	0.791554	12	WT	1.30811
Cks2	0.114539	22.5441	0.573552	0.917432	12	WT	1.25871
Clasp1	0.0174621	10.222	0.947307	0.990092	12	WT	1.03554
Clasrp	0.0301205	19.5717	0.692264	0.940621	12	WT	1.06211
Clca3a1	0.235753	17.4544	0.0964537	0.7958	12	WT	1.61695
Clcc1	0.0369867	9.33257	0.592458	0.917432	12	WT	1.07681
Clcn2	0.0708704	2.66073	0.105333	0.799934	12	WT	1.15255
Clcn3	0.0439313	9.53281	0.752473	0.949041	12	WT	1.0919
Clcn4-2	0.0120136	22.9819	0.96477	0.992979	12	WT	1.02432
Clcn7	0.0307579	11.343	0.635053	0.926236	12	WT	1.06347
Cldn1	0.198033	14.0159	0.250555	0.848792	12	WT	1.49387
Cldn12	0.0307877	3.95868	0.835959	0.967655	12	WT	1.06353
Cldn14	0.0986554	11.5765	0.119811	0.811415	12	WT	1.21891
Cldn2	0.0474537	18.1574	0.578976	0.917432	12	WT	1.09964
Cldn3	0.0485725	6.46738	0.342584	0.876557	12	WT	1.1021
Cldn5	0.0795363	12.5982	0.344639	0.876557	12	WT	1.17282
Cldnd1	0.0849142	13.948	0.0633712	0.791554	12	WT	1.18559
Clec11a	0.070069	22.8548	0.454967	0.907214	12	WT	1.1507
Clec16a	0.0860886	9.77928	0.0709782	0.791554	12	WT	1.1884
Clec1b	0.198059	12.3587	0.0287514	0.791554	12	WT	1.49395
Clec2d	0.0514325	13.8573	0.597993	0.91814	12	WT	1.10844
Clec2h	0.107806	17.7042	0.748167	0.94883	12	WT	1.24166
Clec4a1	0.140734	14.9066	0.395264	0.889585	12	WT	1.32757
Clec4f	0.024747	11.9634	0.868798	0.973978	12	WT	1.05075
Clec4g	0.0316801	9.8156	0.842189	0.969008	12	WT	1.06543
Clic1	0.0140936	11.7148	0.972911	0.995601	12	WT	1.02859
Clic4	0.0359464	3.16093	0.656487	0.932729	12	WT	1.07457
Clint1	0.0745683	9.55222	0.427782	0.897033	12	WT	1.16115
Clip1	0.026455	13.1534	0.77906	0.954385	12	WT	1.05435
Clk1	0.0879885	15.8228	0.195006	0.84079	12	WT	1.19295
Clk2	0.0225841	22.4272	0.748449	0.94883	12	WT	1.04621
Clk3	0.017841	4.96616	0.845805	0.969065	12	WT	1.03633
Clk4	0.140303	8.98529	0.0590256	0.791554	12	WT	1.3264
Clmn	0.108748	18.6498	0.155937	0.825894	12	WT	1.24403
Cln3	0.0732699	21.2109	0.117938	0.809946	12	WT	1.15813
Cln5	0.0907618	14.3579	0.217057	0.841443	12	WT	1.19964
Cln6	0.277083	17.4524	0.070054	0.791554	12	WT	1.76657
Cln8	0.0344162	8.31546	0.728094	0.947449	12	WT	1.07129
Clp1	0.0297603	22.8927	0.830195	0.96545	12	WT	1.06135
Clpp	0.0476883	4.71816	0.169508	0.832765	12	WT	1.10015
Clptm1l	0.0125882	6.49071	0.804963	0.960943	12	WT	1.0255
Clpx	0.0694982	1.72035	0.851762	0.969065	12	WT	1.14938
Clstn1	0.0830104	11.6315	0.43924	0.900651	12	WT	1.18105
Clstn3	0.110129	5.98991	0.607987	0.92113	12	WT	1.24752
Clta	0.0502061	21.3373	0.035286	0.791554	12	WT	1.10572
Cltb	0.0113966	23.5091	0.855284	0.97007	12	WT	1.02306
Cltc	0.0256802	14.7653	0.730522	0.947488	12	WT	1.05271
Clu	0.010091	17.0933	0.864981	0.97279	12	WT	1.02039
Cluap1	0.0731896	22.8293	0.276873	0.859723	12	WT	1.15794
Cluh	0.0533701	23.3343	0.234999	0.844083	12	WT	1.11276
Clybl	0.0366109	3.48845	0.342262	0.876557	12	WT	1.076
Cmah	0.0804271	7.37453	0.210006	0.841443	12	WT	1.17492
Cmas	0.0416976	8.72802	0.408178	0.891607	12	WT	1.08702
Cmbl	0.0471371	0.424098	0.410034	0.891607	12	WT	1.09894
Cmc1	0.0378362	8.9204	0.560368	0.917432	12	WT	1.07865
Cmc2	0.0455304	18.5012	0.421882	0.895656	12	WT	1.0954
Cmc4	0.0263493	18.1573	0.841025	0.968724	12	WT	1.05412
Cmip	0.0216699	2.0838	0.738689	0.947826	12	WT	1.0443
Cmklr1	0.109126	19.4177	0.434733	0.900442	12	WT	1.24499
Cml1	0.0170374	21.6322	0.921307	0.984769	12	WT	1.03467
Cml2	0.0588126	22.6181	0.354409	0.880128	12	WT	1.12498
Cml5	0.203364	10.1163	0.290712	0.862272	12	WT	1.51056
Cmpk1	0.0402781	12.2508	0.251084	0.848792	12	WT	1.08394
Cmpk2	0.161459	12.0582	0.435621	0.900442	12	WT	1.3851
Cmss1	0.0971893	3.17564	0.359104	0.880743	12	WT	1.2153
Cmtm3	0.125035	12.5846	0.146293	0.82383	12	WT	1.2858
Cmtm4	0.0347258	15.3573	0.562017	0.917432	12	WT	1.07195
Cmtm6	0.0825739	7.3103	0.195498	0.84079	12	WT	1.18001
Cmtm7	0.067647	11.847	0.737736	0.947826	12	WT	1.14511
Cmtm8	0.0162017	22.4697	0.893259	0.977854	12	WT	1.03294
Cnbp	0.0425053	11.5269	0.560614	0.917432	12	WT	1.08878
Cndp2	0.00572482	21.8519	0.98034	0.996169	12	WT	1.01152
Cnep1r1	0.0942364	7.62484	0.430687	0.897033	12	WT	1.20808
Cnih1	0.00777608	5.45139	0.976869	0.996169	12	WT	1.01567
Cnih4	0.0950363	17.9295	0.231947	0.841443	12	WT	1.21003
Cnksr3	0.129442	4.43361	0.155629	0.825554	12	WT	1.29738
Cnn2	0.064625	14.4617	0.534489	0.915677	12	WT	1.13818
Cnn3	0.0653259	23.2744	0.0732334	0.791554	12	WT	1.13978
Cnnm2	0.0731349	16.917	0.310882	0.870401	12	WT	1.15781
Cnnm4	0.0559718	14.8098	0.720068	0.945521	12	WT	1.11858
Cnot1	0.0195106	14.6218	0.807516	0.960943	12	WT	1.0398
Cnot10	0.0539186	21.5248	0.21909	0.841443	12	WT	1.11398
Cnot11	0.0578636	10.9091	0.430461	0.897033	12	WT	1.12283
Cnot2	0.0277704	12.2686	0.547945	0.916759	12	WT	1.05713
Cnot3	0.036235	21.4042	0.760576	0.949687	12	WT	1.07519
Cnot4	0.0714831	16.4927	0.374865	0.883529	12	WT	1.15397
Cnot6	0.02751	8.10469	0.765928	0.950057	12	WT	1.05658
Cnot6l	0.0714495	19.9569	0.66059	0.933938	12	WT	1.15389
Cnot7	0.0109184	23.6077	0.98602	0.996169	12	WT	1.02208
Cnot8	0.0143425	9.65125	0.849048	0.969065	12	WT	1.0291
Cnp	0.0118892	5.68898	0.973447	0.995792	12	WT	1.02406
Cnppd1	0.0960419	23.2199	0.257774	0.848792	12	WT	1.21249
Cnpy2	0.0107895	20.4009	0.82055	0.962667	12	WT	1.02181
Cnpy3	0.042098	2.80693	0.445338	0.901582	12	WT	1.0879
Cnpy4	0.0584229	9.65323	0.605845	0.921004	12	WT	1.1241
Cnst	0.104477	2.34714	0.242886	0.845836	12	WT	1.23333
Cntrl	0.080656	7.32749	0.273336	0.856977	12	WT	1.17546
Cntrob	0.135673	18.2181	0.0876722	0.791554	12	WT	1.31394
Coa3	0.0146863	13.3166	0.858638	0.971076	12	WT	1.02981
Coa4	0.0186496	20.6927	0.898201	0.978184	12	WT	1.03801
Coa5	0.0330437	10.6394	0.539934	0.915677	12	WT	1.06835
Coa6	0.0675703	6.03957	0.436203	0.900442	12	WT	1.14493
Coa7	0.106986	17.1492	0.41829	0.894255	12	WT	1.23961
Coasy	0.0517368	6.3757	0.0503653	0.791554	12	WT	1.10912
Cobl	0.0622516	1.37276	0.557703	0.917432	12	WT	1.13277
Cobll1	0.12095	22.8986	0.0886049	0.791554	12	WT	1.27518
Cog1	0.043409	21.0785	0.674441	0.938223	12	WT	1.09076
Cog2	0.0536283	18.4556	0.373644	0.883529	12	WT	1.11333
Cog3	0.00259669	7.164	0.998001	0.998992	12	WT	1.00521
Cog4	0.0516483	0.277323	0.221197	0.841443	12	WT	1.10892
Cog5	0.0943375	6.71001	0.564675	0.917432	12	WT	1.20833
Cog6	0.0130911	15.9522	0.942658	0.988493	12	WT	1.02653
Cog7	0.0195939	12.6093	0.897581	0.978147	12	WT	1.03997
Cog8	0.0539699	3.66263	0.371018	0.883529	12	WT	1.1141
Coil	0.0543323	10.2767	0.573944	0.917432	12	WT	1.11491
Col14a1	0.104033	8.86249	0.312412	0.870593	12	WT	1.23223
Col15a1	0.0984333	12.7697	0.341445	0.876557	12	WT	1.21836
Col16a1	0.18638	10.9553	0.0644626	0.791554	12	WT	1.45815
Col18a1	0.0309381	14.0226	0.61205	0.922118	12	WT	1.06385
Col1a1	0.175393	13.7259	0.527908	0.915677	12	WT	1.4254
Col1a2	0.136055	13.7256	0.462512	0.909904	12	WT	1.31496
Col27a1	0.278665	6.88394	0.0213089	0.790474	12	WT	1.77264
Col3a1	0.124539	14.1416	0.468819	0.910876	12	WT	1.28451
Col4a1	0.0243563	15.5977	0.946295	0.990092	12	WT	1.04993
Col4a2	0.0522601	17.9536	0.588257	0.917432	12	WT	1.11028
Col4a3bp	0.0170041	1.41447	0.888255	0.97718	12	WT	1.0346
Col5a1	0.157265	16.8305	0.157413	0.827585	12	WT	1.37323
Col5a3	0.0282689	2.60725	0.890164	0.977794	12	WT	1.05818
Col6a1	0.075908	23.6485	0.60478	0.92094	12	WT	1.16429
Col6a2	0.078874	17.2257	0.65087	0.93204	12	WT	1.17126
Col6a3	0.141693	10.8979	0.585269	0.917432	12	WT	1.33017
Colec10	0.15169	14.9656	0.511258	0.914139	12	WT	1.35763
Colec11	0.0815937	11.6115	0.230665	0.841443	12	WT	1.17769
Colec12	0.133998	8.55134	0.0146476	0.7705	12	WT	1.30946
Colgalt1	0.020522	5.19653	0.752119	0.949041	12	WT	1.0419
Commd1	0.0481181	7.12034	0.153281	0.82515	12	WT	1.1011
Commd10	0.0472686	17.6315	0.77661	0.953514	12	WT	1.09923
Commd3	0.0110561	17.5839	0.901804	0.979343	12	WT	1.02236
Commd4	0.0460956	2.52698	0.104654	0.799934	12	WT	1.09665
Commd5	0.0541411	22.5607	0.103955	0.799934	12	WT	1.11448
Commd6	0.0204772	5.24549	0.752625	0.949041	12	WT	1.04181
Commd9	0.0550192	6.31855	0.136179	0.822533	12	WT	1.11645
Comt	0.0871398	4.98326	0.298998	0.865708	12	WT	1.19092
Copa	0.0631857	22.0208	0.0463137	0.791554	12	WT	1.13489
Copb1	0.147542	12.834	0.0429525	0.791554	12	WT	1.34616
Copb2	0.035804	5.61561	0.539904	0.915677	12	WT	1.07427
Cope	0.0364095	14.0933	0.271455	0.856977	12	WT	1.07557
Copg1	0.0504035	0.631396	0.394684	0.889585	12	WT	1.10616
Copg2	0.0654845	20.3523	0.177945	0.836103	12	WT	1.14015
Coprs	0.00537988	19.1464	0.992034	0.998473	12	WT	1.01082
Cops2	0.0951815	17.7218	0.586198	0.917432	12	WT	1.21039
Cops3	0.0200736	1.85256	0.803764	0.960943	12	WT	1.04097
Cops4	0.021982	23.5969	0.687771	0.940241	12	WT	1.04495
Cops5	0.0215936	10.8107	0.770547	0.951798	12	WT	1.04414
Cops6	0.0639632	0.354276	0.131574	0.822533	12	WT	1.13667
Cops7a	0.0243982	3.23752	0.408126	0.891607	12	WT	1.05002
Cops7b	0.0210033	14.1577	0.928742	0.98516	12	WT	1.04291
Cops8	0.0362362	3.65449	0.328828	0.874902	12	WT	1.0752
Copz1	0.0132643	9.26479	0.792654	0.957821	12	WT	1.02689
Copz2	0.0866459	2.22713	0.0683897	0.791554	12	WT	1.18973
Coq10a	0.0275527	5.37528	0.870529	0.974176	12	WT	1.05667
Coq10b	0.137105	23.4407	0.557243	0.917432	12	WT	1.31778
Coq2	0.0342147	2.69174	0.28873	0.862272	12	WT	1.07085
Coq3	0.183133	16.1729	0.0477752	0.791554	12	WT	1.44838
Coq4	0.0755872	23.214	0.204019	0.84079	12	WT	1.16354
Coq5	0.0465496	1.75774	0.144868	0.82383	12	WT	1.09764
Coq6	0.0385295	22.2034	0.194663	0.84079	12	WT	1.08015
Coq7	0.0170727	13.3738	0.839748	0.96867	12	WT	1.03474
Coq9	0.0413044	0.222211	0.10517	0.799934	12	WT	1.08617
Coro1a	0.111638	15.1688	0.456908	0.907257	12	WT	1.25134
Coro1b	0.0144038	0.405372	0.832595	0.966056	12	WT	1.02923
Coro1c	0.0462381	14.0861	0.294611	0.862601	12	WT	1.09696
Coro2b	0.181392	5.76751	0.0780165	0.791554	12	WT	1.44317
Coro7	0.0435319	17.1467	0.591435	0.917432	12	WT	1.09103
Cotl1	0.0747751	12.7111	0.557155	0.917432	12	WT	1.16164
Cox10	0.012901	5.47176	0.944853	0.99009	12	WT	1.02614
Cox11	0.13209	10.7567	0.176625	0.835137	12	WT	1.30439
Cox14	0.0200136	16.4607	0.580454	0.917432	12	WT	1.04084
Cox16	0.0782582	7.58587	0.40078	0.890116	12	WT	1.16981
Cox17	0.0396538	13.25	0.16681	0.832269	12	WT	1.08258
Cox18	0.0437067	3.22814	0.637411	0.926979	12	WT	1.09141
Cox19	0.0346236	5.8879	0.514125	0.914139	12	WT	1.07173
Cox20	0.0595322	13.1598	0.456903	0.907257	12	WT	1.1266
Cox4i1	0.0410054	22.79	0.139118	0.822533	12	WT	1.08552
Cox5a	0.0581158	11.988	0.0582941	0.791554	12	WT	1.1234
Cox5b	0.0239592	13.8155	0.653019	0.932108	12	WT	1.04909
Cox6a1	0.0222784	6.32328	0.429031	0.897033	12	WT	1.04557
Cox6b1	0.00732481	10.6932	0.940954	0.988075	12	WT	1.01476
Cox6c	0.0591022	9.79274	0.0912438	0.792294	12	WT	1.12563
Cox7a1	0.0388407	17.9036	0.69687	0.942393	12	WT	1.08082
Cox7a2	0.115431	10.754	0.00854251	0.721127	12	WT	1.26099
Cox7a2l	0.020876	13.3636	0.884048	0.976961	12	WT	1.04264
Cox7b	0.0530481	8.29733	0.25751	0.848792	12	WT	1.11204
Cox7c	0.0340703	11.3751	0.416199	0.892765	12	WT	1.07054
Cox8a	0.0359133	2.12765	0.551196	0.917432	12	WT	1.0745
Cp	0.0459362	16.5026	0.46737	0.910876	12	WT	1.0963
Cpb2	0.0915692	10.1863	0.448774	0.902622	12	WT	1.2016
Cpeb3	0.027013	7.40611	0.927551	0.98516	12	WT	1.05553
Cpeb4	0.0632483	10.8762	0.571993	0.917432	12	WT	1.13504
Cpn1	0.0309345	1.96303	0.507141	0.914139	12	WT	1.06384
Cpn2	0.0242512	18.7947	0.545385	0.916759	12	WT	1.04971
Cpne1	0.122281	16.1514	0.0215033	0.790474	12	WT	1.27863
Cpne2	0.0856277	8.06533	0.0859052	0.791554	12	WT	1.18729
Cpne3	0.0693541	23.0044	0.286353	0.86149	12	WT	1.14905
Cpne8	0.134605	15.5153	0.401424	0.890116	12	WT	1.31108
Cpox	0.00239062	13.6411	0.997246	0.998992	12	WT	1.00479
Cpped1	0.0185366	20.7944	0.835427	0.967604	12	WT	1.03777
Cpq	0.0209439	16.2419	0.738405	0.947826	12	WT	1.04278
Cps1	0.0835551	14.9792	0.260518	0.848792	12	WT	1.18235
Cpsf1	0.0560427	22.7958	0.137582	0.822533	12	WT	1.11874
Cpsf2	0.04801	14.2551	0.786746	0.955895	12	WT	1.10086
Cpsf3	0.0378655	0.376575	0.274586	0.856977	12	WT	1.07871
Cpsf3l	0.0698166	9.14936	0.0473715	0.791554	12	WT	1.15011
Cpsf4	0.110112	19.6207	0.0921844	0.792294	12	WT	1.24748
Cpsf4l	0.138982	0.201716	0.392015	0.889585	12	WT	1.32283
Cpsf7	0.0466814	9.39561	0.528173	0.915677	12	WT	1.09793
Cpt1a	0.0937163	23.0908	0.529108	0.915677	12	WT	1.20681
Cpt2	0.0270891	19.7117	0.67229	0.937359	12	WT	1.05569
Cptp	0.0810294	6.0772	0.0722809	0.791554	12	WT	1.17635
Cr1l	0.0312182	7.65998	0.77145	0.952194	12	WT	1.06445
Cracr2b	0.0494733	0.239361	0.701332	0.943237	12	WT	1.1041
Cradd	0.0386638	19.5052	0.442395	0.901012	12	WT	1.08044
Cramp1l	0.0902525	13.1335	0.136663	0.822533	12	WT	1.19841
Crb3	0.0654813	2.14922	0.172575	0.833145	12	WT	1.14014
Crcp	0.0554946	20.6674	0.538773	0.915677	12	WT	1.11751
Creb3	0.0116659	10.8543	0.903803	0.980187	12	WT	1.02361
Creb3l1	0.125438	8.66815	0.541668	0.916105	12	WT	1.28686
Creb3l3	0.0769818	19.9204	0.120596	0.811985	12	WT	1.1668
Crebzf	0.0646244	13.7678	0.367212	0.88241	12	WT	1.13818
Creg1	0.0413053	14.4071	0.543432	0.916145	12	WT	1.08617
Creld1	0.0273284	6.57054	0.709756	0.943375	12	WT	1.05619
Creld2	0.265256	11.4094	0.0452646	0.791554	12	WT	1.72204
Crem	0.121812	12.3672	0.139677	0.822533	12	WT	1.27742
Crim1	0.0589146	12.4206	0.735243	0.947826	12	WT	1.12521
Crip1	0.0803675	13.7013	0.574573	0.917432	12	WT	1.17478
Crip2	0.0824668	16.6043	0.390746	0.888828	12	WT	1.17976
Cript	0.0901518	8.66912	0.0582306	0.791554	12	WT	1.19817
Crkl	0.0894236	13.3914	0.0903715	0.792294	12	WT	1.19641
Crlf2	0.0794072	16.274	0.259412	0.848792	12	WT	1.17251
Crlf3	0.0938357	11.7711	0.122334	0.817146	12	WT	1.20711
Crls1	0.0326821	7.69017	0.678321	0.938548	12	WT	1.06757
Crnkl1	0.116379	6.28172	0.151621	0.82515	12	WT	1.26341
Crot	0.0140959	18.7201	0.987056	0.996814	12	WT	1.02859
Crp	0.0523482	17.0469	0.32797	0.874516	12	WT	1.11048
Crtc1	0.0798196	20.3474	0.332865	0.875732	12	WT	1.17349
Crtc2	0.0547861	21.7091	0.341109	0.876557	12	WT	1.11592
Crtc3	0.0356641	8.2373	0.799808	0.960131	12	WT	1.07397
Cry1	0.14856	20.9042	0.512653	0.914139	12	WT	1.34896
Cry2	0.085318	18.4305	0.236684	0.844514	12	WT	1.18655
Cryab	0.037947	9.16986	0.743779	0.948159	12	WT	1.07889
Crygn	0.179159	2.07261	0.1057	0.799934	12	WT	1.43653
Cryl1	0.0450291	20.7568	0.56152	0.917432	12	WT	1.0943
Cryz	0.0238655	23.3316	0.676748	0.938347	12	WT	1.0489
Cryzl1	0.0339427	3.72296	0.701758	0.943237	12	WT	1.07027
Cs	0.072366	8.99902	0.176195	0.835137	12	WT	1.15602
Csad	0.0887107	6.48348	0.383005	0.884917	12	WT	1.19469
Csde1	0.0177819	13.706	0.790549	0.957106	12	WT	1.03621
Cse1l	0.080549	10.7399	0.164316	0.832066	12	WT	1.17521
Csf1	0.0391874	12.2216	0.825726	0.963156	12	WT	1.08157
Csf1r	0.0402238	12.5247	0.797762	0.959198	12	WT	1.08382
Csf2ra	0.082413	16.1466	0.770896	0.951847	12	WT	1.17963
Csf2rb	0.0685626	14.7933	0.751228	0.949024	12	WT	1.14722
Csf2rb2	0.26841	16.8828	0.28373	0.861018	12	WT	1.73377
Csf3r	0.210882	16.3107	0.302292	0.8679	12	WT	1.53448
Csgalnact2	0.157743	11.5116	0.198481	0.84079	12	WT	1.37457
Csk	0.0170294	21.6314	0.913836	0.982924	12	WT	1.03465
Csnk1a1	0.0361526	13.9389	0.738423	0.947826	12	WT	1.07502
Csnk1d	0.0201418	6.31216	0.5737	0.917432	12	WT	1.04111
Csnk1e	0.0595799	5.06846	0.434898	0.900442	12	WT	1.12671
Csnk1g1	0.0725183	12.561	0.65165	0.93204	12	WT	1.15638
Csnk1g2	0.056105	1.68415	0.188856	0.84079	12	WT	1.11888
Csnk1g3	0.0593072	3.28368	0.604412	0.92091	12	WT	1.12609
Csnk2a1	0.0575619	20.4268	0.361955	0.880808	12	WT	1.12216
Csnk2b	0.0505547	7.6947	0.0774932	0.791554	12	WT	1.10649
Cspg5	0.0283633	7.68443	0.950137	0.990092	12	WT	1.05838
Cspp1	0.0782296	8.29234	0.359356	0.880743	12	WT	1.16974
Csrnp1	0.0564152	10.3788	0.881038	0.976961	12	WT	1.11958
Csrp1	0.0862523	11.8695	0.387271	0.886773	12	WT	1.18879
Csrp2	0.0946078	23.43	0.0555314	0.791554	12	WT	1.20899
Csrp2bp	0.0620117	21.6322	0.176042	0.835137	12	WT	1.13222
Csrp3	0.0870803	20.021	0.543607	0.916145	12	WT	1.19077
Cst3	0.0231043	4.96079	0.682461	0.938903	12	WT	1.0473
Cstb	0.0659797	13.1667	0.255393	0.848792	12	WT	1.14128
Cstf1	0.0239841	5.48933	0.82508	0.96296	12	WT	1.04915
Cstf2	0.0874343	7.78575	0.579226	0.917432	12	WT	1.19162
Cstf2t	0.0491346	19.5213	0.622178	0.92571	12	WT	1.10335
Cstf3	0.0720433	12.7869	0.48085	0.912749	12	WT	1.15527
Ctage5	0.0561471	2.12282	0.130425	0.822533	12	WT	1.11897
Ctbp1	0.0171379	11.0488	0.76103	0.949687	12	WT	1.03487
Ctbs	0.0505651	5.34011	0.703845	0.943237	12	WT	1.10652
Ctc1	0.0340275	14.4703	0.810347	0.960957	12	WT	1.07045
Ctcf	0.00695875	13.7457	0.985775	0.996169	12	WT	1.01402
Ctcflos	0.133781	21.4647	0.484575	0.9135	12	WT	1.30889
Ctdnep1	0.0171165	23.0957	0.871651	0.974203	12	WT	1.03483
Ctdp1	0.0789148	14.9546	0.159128	0.827585	12	WT	1.17135
Ctdsp1	0.116142	23.6396	0.0167569	0.785505	12	WT	1.26281
Ctdsp2	0.0137819	21.2157	0.957898	0.990623	12	WT	1.02795
Ctdspl	0.105794	11.789	0.122759	0.818364	12	WT	1.23662
Ctf1	0.108077	5.23065	0.0621876	0.791554	12	WT	1.24235
Ctgf	0.162573	13.6817	0.395791	0.889585	12	WT	1.38827
Cth	0.0416006	22.6102	0.613691	0.92233	12	WT	1.08681
Ctif	0.0669474	20.0361	0.401587	0.890116	12	WT	1.1435
Ctla2a	0.0945644	23.9911	0.690873	0.940621	12	WT	1.20888
Ctnna1	0.0200917	14.3769	0.618672	0.924849	12	WT	1.04101
Ctnnal1	0.021633	5.1187	0.949807	0.990092	12	WT	1.04422
Ctnnb1	0.0353409	15.032	0.270362	0.856315	12	WT	1.07327
Ctnnbip1	0.104886	23.7783	0.051353	0.791554	12	WT	1.23435
Ctnnbl1	0.0472006	22.1717	0.451405	0.903624	12	WT	1.09908
Ctnnd1	0.0379845	16.0752	0.659419	0.933663	12	WT	1.07897
Ctns	0.0736863	19.6522	0.278165	0.859723	12	WT	1.1591
Ctps	0.125731	6.46919	0.353285	0.879428	12	WT	1.28763
Ctr9	0.0285142	16.7632	0.718413	0.945521	12	WT	1.0587
Ctsa	0.0315822	10.0053	0.90607	0.980804	12	WT	1.06522
Ctsb	0.0219606	14.7999	0.929995	0.98516	12	WT	1.04491
Ctsc	0.117076	15.4706	0.194262	0.84079	12	WT	1.2652
Ctsd	0.0241935	9.67257	0.578068	0.917432	12	WT	1.04959
Ctsf	0.11316	21.4534	0.0144565	0.764793	12	WT	1.2552
Ctsh	0.0278756	1.94657	0.332534	0.875732	12	WT	1.05735
Ctsl	0.0697176	13.2856	0.253128	0.848792	12	WT	1.14988
Ctss	0.172519	14.4899	0.352029	0.878911	12	WT	1.41697
Ctsz	0.0413373	23.0186	0.440494	0.901012	12	WT	1.08624
Cttn	0.0661978	9.04327	0.316351	0.872098	12	WT	1.14178
Ctu1	0.107065	21.7579	0.105223	0.799934	12	WT	1.2398
Cuedc2	0.0820581	20.5907	0.074897	0.791554	12	WT	1.17879
Cul1	0.0163614	16.9177	0.919989	0.984426	12	WT	1.03327
Cul3	0.0747462	14.573	0.446085	0.90185	12	WT	1.16157
Cul4a	0.0663393	3.91377	0.101533	0.799934	12	WT	1.14211
Cul5	0.0624697	16.1268	0.26181	0.848792	12	WT	1.13326
Cul7	0.0670081	2.70489	0.372934	0.883529	12	WT	1.14364
[truncated: 109,097 more rows]

## Sheet: (C)
CycID	pVal	phase	peak.shape	period	genotype
0610005C13Rik	0.0505483	4	4	12	WT
0610007P14Rik	0.750443	4	4	12	WT
0610009B22Rik	0.0947507	8	4	12	WT
0610009O20Rik	0.277798	8	8	12	WT
0610010K14Rik	0.764076	4	8	12	WT
0610011F06Rik	0.0109835	8	4	12	WT
0610012G03Rik	0.112857	4	8	12	WT
0610030E20Rik	0.0641906	12	8	12	WT
0610031O16Rik	0.243833	4	4	12	WT
0610037L13Rik	0.764076	8	4	12	WT
0610040J01Rik	0.652699	12	8	12	WT
0610043K17Rik	0.0340302	4	8	12	WT
1110001J03Rik	0.760032	12	8	12	WT
1110004E09Rik	0.297109	8	8	12	WT
1110004F10Rik	0.264215	8	8	12	WT
1110007C09Rik	0.318347	12	8	12	WT
1110008F13Rik	0.629786	12	4	12	WT
1110008L16Rik	0.290831	12	4	12	WT
1110008P14Rik	0.569309	4	4	12	WT
1110012L19Rik	0.219452	4	4	12	WT
1110020A21Rik	0.209069	4	8	12	WT
1110028F11Rik	0.0947507	8	4	12	WT
1110032A03Rik	0.74349	4	8	12	WT
1110034G24Rik	0.385183	4	4	12	WT
1110037F02Rik	0.539729	4	8	12	WT
1110038B12Rik	0.468188	12	8	12	WT
1110038F14Rik	0.318347	12	4	12	WT
1110051M20Rik	0.600727	4	8	12	WT
1110059E24Rik	0.777289	12	4	12	WT
1110065P20Rik	0.413355	4	8	12	WT
1190002N15Rik	0.628255	12	8	12	WT
1190007I07Rik	0.198048	8	4	12	WT
1300002E11Rik	0.648797	8	8	12	WT
1300017J02Rik	0.442891	4	8	12	WT
1500011B03Rik	0.0370929	12	8	12	WT
1500011K16Rik	0.506078	8	8	12	WT
1500012F01Rik	0.692014	4	8	12	WT
1500017E21Rik	0.468188	4	8	12	WT
1600002H07Rik	0.574742	4	4	12	WT
1600002K03Rik	0.631386	8	8	12	WT
1600012H06Rik	0.0957501	12	8	12	WT
1600014C10Rik	0.132471	4	8	12	WT
1600020E01Rik	0.10119	4	8	12	WT
1700001C19Rik	0.0662357	4	4	12	WT
1700001L05Rik	0.611657	4	4	12	WT
1700007L15Rik	0.025175	12	4	12	WT
1700008J07Rik	0.106889	4	8	12	WT
1700012D01Rik	0.539729	12	8	12	WT
1700017B05Rik	0.0628194	8	8	12	WT
1700018L02Rik	0.112857	8	4	12	WT
1700019G17Rik	0.28583	4	4	12	WT
1700020I14Rik	0.600727	8	8	12	WT
1700021F05Rik	0.560722	8	8	12	WT
1700021K19Rik	0.506078	12	4	12	WT
1700024P16Rik	0.0698061	12	8	12	WT
1700029I15Rik	0.016331	4	8	12	WT
1700030K09Rik	0.0146004	12	8	12	WT
1700037H04Rik	0.790784	4	8	12	WT
1700052K11Rik	0.17146	8	8	12	WT
1700056E22Rik	0.371605	4	4	12	WT
1700066M21Rik	0.304343	8	4	12	WT
1700086O06Rik	0.274866	8	8	12	WT
1700096K18Rik	0.600727	12	8	12	WT
1700113A16Rik	0.0235592	4	4	12	WT
1700119H24Rik	0.230249	12	4	12	WT
1700123O20Rik	0.74867	8	4	12	WT
1810008I18Rik	0.636467	4	8	12	WT
1810010H24Rik	0.396096	12	4	12	WT
1810011O10Rik	0.0721294	8	4	12	WT
1810013L24Rik	0.215498	4	4	12	WT
1810014B01Rik	0.615973	4	4	12	WT
1810019D21Rik	0.396096	4	8	12	WT
1810021B22Rik	0.489766	4	4	12	WT
1810026J23Rik	0.385183	4	4	12	WT
1810030O07Rik	0.0721294	8	8	12	WT
1810032O08Rik	0.308708	12	8	12	WT
1810034E14Rik	0.729239	4	8	12	WT
1810037I17Rik	0.371605	8	4	12	WT
1810043G02Rik	0.594218	4	8	12	WT
1810043H04Rik	0.396096	4	4	12	WT
1810044D09Rik	0.0452804	4	4	12	WT
1810055G02Rik	0.241471	4	4	12	WT
1810058I24Rik	0.264215	4	8	12	WT
1810062G17Rik	0.592756	8	8	12	WT
2010001A14Rik	0.000244097	12	8	12	WT
2010003K11Rik	0.506078	8	8	12	WT
2010012O05Rik	0.198048	8	4	12	WT
2010107E04Rik	0.458173	12	4	12	WT
2010107G23Rik	0.729239	4	8	12	WT
2010111I01Rik	0.0680604	4	4	12	WT
2010315B03Rik	0.253872	4	4	12	WT
2010320M18Rik	0.790071	4	4	12	WT
2200002D01Rik	0.219452	8	8	12	WT
2210013O21Rik	0.442891	12	4	12	WT
2210015D19Rik	0.3991	4	8	12	WT
2210016L21Rik	0.427952	4	4	12	WT
2210018M11Rik	0.209069	8	4	12	WT
2210039B01Rik	0.557066	8	4	12	WT
2210408F21Rik	0.821168	4	4	12	WT
2300009A05Rik	0.707773	4	4	12	WT
2310001H17Rik	0.0475603	12	8	12	WT
2310009A05Rik	0.506078	8	8	12	WT
2310009B15Rik	0.209069	4	4	12	WT
2310010J17Rik	0.760032	12	8	12	WT
2310011J03Rik	0.0206011	12	8	12	WT
2310022A10Rik	0.592756	4	4	12	WT
2310022B05Rik	0.769577	12	4	12	WT
2310030G06Rik	0.345455	8	4	12	WT
2310033P09Rik	0.449301	4	8	12	WT
2310035C23Rik	0.631386	4	4	12	WT
2310036O22Rik	0.363408	4	8	12	WT
2310039H08Rik	0.710769	4	4	12	WT
2310040G24Rik	0.234094	12	4	12	WT
2310045N01Rik	0.716726	4	8	12	WT
2310047M10Rik	0.760032	8	8	12	WT
2310061I04Rik	0.473798	4	8	12	WT
2310067B10Rik	0.115124	4	4	12	WT
2410002F23Rik	0.000296424	12	8	12	WT
2410004B18Rik	0.668653	8	8	12	WT
2410006H16Rik	0.0235592	4	4	12	WT
2410015M20Rik	0.442891	4	4	12	WT
2410016O06Rik	0.154858	4	4	12	WT
2410089E03Rik	0.274866	12	4	12	WT
2410131K14Rik	0.060512	4	8	12	WT
2510002D24Rik	0.736405	4	8	12	WT
2510009E07Rik	0.636467	12	4	12	WT
2510039O18Rik	6.49417e-05	4	4	12	WT
2610001J05Rik	0.592756	4	4	12	WT
2610008E11Rik	0.736405	12	8	12	WT
2610015P09Rik	0.166426	8	4	12	WT
2610020H08Rik	0.215498	12	8	12	WT
2610301B20Rik	0.413355	12	4	12	WT
2610507B11Rik	0.00298086	8	4	12	WT
2610507I01Rik	0.234094	12	8	12	WT
2610528J11Rik	0.684307	12	8	12	WT
2700029M09Rik	0.10119	8	8	12	WT
2700049A03Rik	0.727066	12	8	12	WT
2700060E02Rik	0.796299	8	8	12	WT
2700062C07Rik	0.427952	4	4	12	WT
2700094K13Rik	0.230249	8	8	12	WT
2700097O09Rik	0.777289	4	8	12	WT
2810001G20Rik	0.0360647	12	8	12	WT
2810002D19Rik	0.08573	8	8	12	WT
2810004N23Rik	0.652699	8	8	12	WT
2810006K23Rik	0.662693	8	8	12	WT
2810013P06Rik	0.00561405	12	8	12	WT
2810025M15Rik	0.132471	8	8	12	WT
2810403A07Rik	0.00232969	4	4	12	WT
2810408I11Rik	0.308708	8	4	12	WT
2810428I15Rik	0.0856127	4	8	12	WT
2810459M11Rik	0.106889	4	4	12	WT
2810474O19Rik	0.57076	12	4	12	WT
2900005J15Rik	0.243833	4	4	12	WT
2900008C10Rik	0.08573	8	4	12	WT
2900026A02Rik	0.0447273	12	4	12	WT
2900076A07Rik	0.468188	12	4	12	WT
3010026O09Rik	0.683171	8	8	12	WT
3110002H16Rik	0.707173	8	8	12	WT
3110040N11Rik	0.318347	8	8	12	WT
3110056K07Rik	0.592756	12	8	12	WT
3110057O12Rik	0.0268882	8	4	12	WT
3110082I17Rik	0.00760524	8	4	12	WT
3830406C13Rik	0.468188	12	4	12	WT
4632428N05Rik	0.528429	12	8	12	WT
4831440E17Rik	8.62099e-06	4	4	12	WT
4833411C07Rik	0.00819399	4	4	12	WT
4833418N02Rik	0.557066	4	8	12	WT
4833420G17Rik	0.676519	8	4	12	WT
4833439L19Rik	0.371605	8	8	12	WT
4921524J17Rik	0.628255	12	8	12	WT
4921531C22Rik	0.552106	4	8	12	WT
4930402H24Rik	0.154858	8	4	12	WT
4930404H11Rik	0.611104	4	4	12	WT
4930430F08Rik	0.059552	8	4	12	WT
4930453N24Rik	0.0478751	12	4	12	WT
4930481A15Rik	0.707173	4	4	12	WT
4930523C07Rik	0.648797	4	4	12	WT
4930526I15Rik	0.154858	4	4	12	WT
4930556M19Rik	0.471849	12	8	12	WT
4930581F22Rik	0.00882364	12	8	12	WT
4931406C07Rik	0.106889	8	4	12	WT
4931406P16Rik	0.139612	12	8	12	WT
4931408D14Rik	0.557066	4	4	12	WT
4931414P19Rik	0.71462	4	4	12	WT
4931428F04Rik	0.648797	12	4	12	WT
4932438A13Rik	0.522733	12	8	12	WT
4933427D14Rik	0.0287036	4	4	12	WT
4933434E20Rik	0.274866	8	8	12	WT
4933439C10Rik	0.571659	4	8	12	WT
5031425E22Rik	0.241471	8	8	12	WT
5033403H07Rik	0.199089	4	4	12	WT
5033406O09Rik	0.241471	8	8	12	WT
5430405H02Rik	0.0370929	4	4	12	WT
5430416N02Rik	0.473798	8	8	12	WT
5730409E04Rik	0.253872	12	4	12	WT
5730455P16Rik	0.318347	4	8	12	WT
5730508B09Rik	0.347868	8	8	12	WT
5830473C10Rik	0.277798	12	8	12	WT
6030458C11Rik	0.727066	12	4	12	WT
6330416G13Rik	0.0536982	12	4	12	WT
6330418K02Rik	0.541523	8	4	12	WT
6430548M08Rik	0.241471	8	8	12	WT
6430706D22Rik	0.442891	4	4	12	WT
8430408G22Rik	0.770735	4	4	12	WT
8430419L09Rik	0.592756	12	4	12	WT
9030617O03Rik	0.0764056	4	4	12	WT
9030619P08Rik	0.798199	8	8	12	WT
9030624J02Rik	0.539729	12	8	12	WT
9130221H12Rik	0.694603	12	8	12	WT
9130401M01Rik	0.699636	12	8	12	WT
9130409I23Rik	0.396096	8	8	12	WT
9330151L19Rik	0.154858	4	4	12	WT
9330162012Rik	0.147071	4	4	12	WT
9430015G10Rik	0.692014	4	4	12	WT
9430016H08Rik	0.0905608	8	8	12	WT
9430020K01Rik	0.783734	12	4	12	WT
9430038I01Rik	0.0947507	4	8	12	WT
9530068E07Rik	0.18974	8	4	12	WT
9830147E19Rik	0.3991	12	4	12	WT
9930021J03Rik	0.473798	8	8	12	WT
9930104L06Rik	0.215498	4	4	12	WT
A1cf	0.180295	8	4	12	WT
A230046K03Rik	0.727066	12	8	12	WT
A230050P20Rik	0.513052	8	8	12	WT
A230072C01Rik	0.733989	8	4	12	WT
A330040F15Rik	0.345455	12	8	12	WT
A430005L14Rik	0.318347	4	4	12	WT
A730017L22Rik	0.0957501	12	8	12	WT
A830052D11Rik	0.427952	4	8	12	WT
A930001C03Rik	0.489766	4	8	12	WT
A930005H10Rik	0.489766	8	4	12	WT
A930013F10Rik	0.0420427	8	4	12	WT
AA415398	0.0957501	4	4	12	WT
AB124611	0.796299	12	4	12	WT
AF251705	0.743474	12	8	12	WT
AI182371	0.458173	8	8	12	WT
AI314180	0.162985	12	4	12	WT
AI317395	0.430997	8	8	12	WT
AI413582	0.0628194	12	8	12	WT
AI464131	0.308708	4	4	12	WT
AI597479	0.0764056	8	4	12	WT
AI661453	0.277798	8	4	12	WT
AI837181	0.574742	4	4	12	WT
AI987944	0.74867	8	8	12	WT
AK010878	0.743474	4	4	12	WT
AU019823	0.64126	8	8	12	WT
AU021092	0.37948	8	8	12	WT
AU022252	0.371605	12	4	12	WT
AU040320	0.629786	8	8	12	WT
AW112010	0.0505483	4	4	12	WT
AW146154	0.684307	4	4	12	WT
AW209491	0.00274727	4	4	12	WT
AW549542	0.0287036	4	4	12	WT
Aaas	0.646961	8	4	12	WT
Aacs	0.569309	12	8	12	WT
Aadac	0.631386	4	4	12	WT
Aadat	0.332878	8	8	12	WT
Aaed1	0.729239	12	4	12	WT
Aagab	0.473798	4	8	12	WT
Aak1	0.808419	12	8	12	WT
Aamdc	0.721976	4	4	12	WT
Aamp	0.234094	4	8	12	WT
Aar2	0.790784	8	8	12	WT
Aars	0.166426	4	8	12	WT
Aars2	0.71462	4	4	12	WT
Aarsd1	0.000987476	8	4	12	WT
Aasdh	0.707773	12	4	12	WT
Aasdhppt	0.636467	8	8	12	WT
Aass	0.166426	12	4	12	WT
Aatf	0.644616	4	4	12	WT
Aatk	0.189501	4	8	12	WT
Abat	0.147071	12	8	12	WT
Abca1	0.0905608	8	8	12	WT
Abca2	0.810301	4	4	12	WT
Abca3	0.611104	8	8	12	WT
Abca5	0.736405	12	4	12	WT
Abca6	0.684307	8	8	12	WT
Abca7	0.728067	4	8	12	WT
Abca8a	0.385183	8	4	12	WT
Abca8b	0.802415	8	4	12	WT
Abcb10	0.802199	4	8	12	WT
Abcb11	0.733989	8	4	12	WT
Abcb1a	0.241471	4	8	12	WT
Abcb4	0.743474	4	4	12	WT
Abcb6	0.0167818	4	8	12	WT
Abcb8	0.790784	8	4	12	WT
Abcc10	0.707173	12	8	12	WT
Abcc2	0.728067	4	8	12	WT
Abcc3	0.00606155	4	8	12	WT
Abcc4	0.665756	12	8	12	WT
Abcc5	0.0287036	8	8	12	WT
Abcc6	0.71462	4	8	12	WT
Abcd1	0.0268882	4	8	12	WT
Abcd3	0.694603	8	4	12	WT
Abcd4	0.304343	8	4	12	WT
Abce1	0.00480795	8	8	12	WT
Abcf1	0.764076	8	4	12	WT
Abcf2	0.01975	8	8	12	WT
Abcf3	0.592756	8	4	12	WT
Abcg2	0.0395	8	8	12	WT
Abcg5	0.318347	4	4	12	WT
Abcg8	0.32063	4	4	12	WT
Abhd1	0.154858	4	4	12	WT
Abhd10	0.687794	12	8	12	WT
Abhd11	0.617416	8	4	12	WT
Abhd12	0.727066	12	8	12	WT
Abhd14a	0.290831	4	4	12	WT
Abhd14b	0.668134	4	8	12	WT
Abhd15	0.0102157	4	4	12	WT
Abhd16a	0.060512	4	8	12	WT
Abhd17a	0.199089	8	4	12	WT
Abhd17b	0.57076	4	8	12	WT
Abhd17c	0.224651	4	4	12	WT
Abhd3	0.162985	8	8	12	WT
Abhd4	0.199089	4	4	12	WT
Abhd5	0.265235	12	4	12	WT
Abhd6	0.189501	4	8	12	WT
Abhd8	0.189501	8	8	12	WT
Abi1	0.783238	12	8	12	WT
Abl1	0.646961	4	8	12	WT
Abl2	0.557066	8	8	12	WT
Ablim1	0.139612	12	8	12	WT
Ablim2	0.147071	12	4	12	WT
Ablim3	0.707773	4	8	12	WT
Abr	0.757311	8	8	12	WT
Abracl	0.139612	12	4	12	WT
Abtb1	0.736405	4	8	12	WT
Abtb2	0.345455	8	4	12	WT
Acaa1a	0.783734	12	8	12	WT
Acaa1b	0.277798	8	4	12	WT
Acaa2	0.549732	4	8	12	WT
Acaca	0.0340302	8	8	12	WT
Acacb	0.662693	8	4	12	WT
Acad10	0.736405	4	4	12	WT
Acad11	0.173934	8	4	12	WT
Acad12	0.489766	12	8	12	WT
Acad8	0.449301	4	4	12	WT
Acadl	0.636467	8	4	12	WT
Acadm	0.543464	8	8	12	WT
Acads	0.318347	4	4	12	WT
Acadsb	0.736405	12	8	12	WT
Acadvl	0.132471	4	8	12	WT
Acap1	0.71462	8	4	12	WT
Acap2	0.253872	12	4	12	WT
Acap3	0.796299	4	4	12	WT
Acat1	0.0447273	4	4	12	WT
Acat2	0.769577	4	8	12	WT
Acat3	0.119104	4	4	12	WT
Acbd3	0.77613	12	8	12	WT
Acbd4	0.154858	4	8	12	WT
Acbd5	0.629786	12	4	12	WT
Acbd6	0.662693	4	8	12	WT
Acd	0.757311	4	8	12	WT
Acer2	0.713819	8	8	12	WT
Acin1	0.0348156	4	4	12	WT
Acly	0.839564	4	8	12	WT
Acnat1	0.750443	12	8	12	WT
Acnat2	0.332878	8	8	12	WT
Aco1	0.0235592	4	8	12	WT
Aco2	0.396096	4	8	12	WT
Acot1	0.0957501	4	8	12	WT
Acot11	0.652699	8	4	12	WT
Acot12	0.798199	12	4	12	WT
Acot13	0.304343	8	8	12	WT
Acot2	0.147071	4	4	12	WT
Acot3	0.413265	4	4	12	WT
Acot4	0.0957501	4	8	12	WT
Acot7	0.304343	8	8	12	WT
Acot8	0.783734	4	4	12	WT
Acot9	0.692014	4	4	12	WT
Acox1	0.0505483	4	8	12	WT
Acox2	0.253872	8	8	12	WT
Acox3	0.159173	8	8	12	WT
Acp1	0.057017	12	4	12	WT
Acp2	0.692014	12	4	12	WT
Acp5	0.743474	4	8	12	WT
Acp6	0.0957501	4	8	12	WT
Acrbp	0.3991	4	8	12	WT
Acsf2	0.594218	8	4	12	WT
Acsf3	0.790784	12	8	12	WT
Acsl1	0.224651	4	8	12	WT
Acsl3	0.0856127	8	8	12	WT
Acsl4	0.646961	8	8	12	WT
Acsl5	0.790071	8	8	12	WT
Acsm1	0.0326619	4	8	12	WT
Acsm3	0.125639	8	8	12	WT
Acsm5	0.710769	4	4	12	WT
Acss2	0.750443	8	4	12	WT
Actb	0.347868	4	8	12	WT
Actl6a	0.209069	8	4	12	WT
Actn1	0.513052	4	4	12	WT
Actn4	0.59485	12	8	12	WT
Actr1a	0.485378	8	4	12	WT
Actr1b	0.358363	4	8	12	WT
Actr2	0.0856127	8	8	12	WT
Actr3	0.699636	12	8	12	WT
Actr5	0.132471	4	8	12	WT
Actr6	0.345455	8	4	12	WT
Actr8	0.241471	4	8	12	WT
Acvr1	0.629786	8	8	12	WT
Acvr2b	0.115124	4	8	12	WT
Acy1	0.646961	4	4	12	WT
Acy3	0.427952	4	8	12	WT
Acyp1	0.468188	8	4	12	WT
Acyp2	0.332878	8	8	12	WT
Adal	0.115124	8	4	12	WT
Adam10	0.793444	8	4	12	WT
Adam11	0.0306265	12	8	12	WT
Adam15	0.0447273	12	8	12	WT
Adam17	0.662693	12	4	12	WT
Adam9	0.644616	8	8	12	WT
Adamdec1	0.215498	8	8	12	WT
Adamts1	0.0285085	8	8	12	WT
Adamts10	0.74867	4	8	12	WT
Adamts7	0.00350348	4	4	12	WT
Adamtsl4	0.471849	12	8	12	WT
Adap1	0.318347	12	8	12	WT
Adap2	0.692014	8	4	12	WT
Adar	0.0220361	12	4	12	WT
Adarb1	0.662693	8	8	12	WT
Adat2	0.00298086	8	8	12	WT
Adck1	0.729239	4	4	12	WT
Adck3	0.736405	12	8	12	WT
Adck4	0.506078	4	4	12	WT
Adck5	0.646961	4	4	12	WT
Adcy4	0.28583	8	8	12	WT
Adcy6	0.253129	4	4	12	WT
Adcy9	0.297109	4	4	12	WT
Add1	0.783238	12	8	12	WT
Add3	0.611104	4	8	12	WT
Adgra2	0.0370929	8	4	12	WT
Adgra3	0.00140157	8	8	12	WT
Adgre1	0.736405	12	4	12	WT
Adgre5	0.707773	8	8	12	WT
Adgrf1	0.662693	12	4	12	WT
Adgrf5	0.0905608	8	4	12	WT
Adgrg1	0.0210213	8	4	12	WT
Adgrg3	0.770735	12	8	12	WT
Adgrl1	0.707773	8	4	12	WT
Adgrl2	0.574742	12	4	12	WT
Adgrl4	0.0680604	8	8	12	WT
Adgrv1	0.0235592	8	4	12	WT
Adh1	0.0395	4	8	12	WT
Adh4	0.648797	12	8	12	WT
Adh5	0.489766	4	4	12	WT
Adh6-ps1	0.648797	8	4	12	WT
Adh7	0.17146	12	8	12	WT
Adi1	0.265235	8	4	12	WT
Adipor1	0.332851	12	4	12	WT
Adipor2	0.166426	8	8	12	WT
Adk	0.783734	4	8	12	WT
Ado	0.199089	8	8	12	WT
Adora1	0.0475603	12	4	12	WT
Adpgk	0.769577	8	4	12	WT
Adprh	0.750443	12	4	12	WT
Adprhl2	0.057017	4	8	12	WT
Adprm	0.154858	8	8	12	WT
Adra1b	0.363408	4	8	12	WT
Adra2b	0.10119	12	8	12	WT
Adrb3	0.230249	12	8	12	WT
Adrbk1	0.59485	12	8	12	WT
Adrbk2	0.206632	12	4	12	WT
Adrm1	0.790071	8	4	12	WT
Adss	0.0475603	12	4	12	WT
Adssl1	0.0764056	4	4	12	WT
Adtrp	0.619984	12	4	12	WT
Aebp1	0.304343	8	8	12	WT
Aebp2	0.707773	8	4	12	WT
Aes	0.126565	4	8	12	WT
Afap1l1	0.812284	12	8	12	WT
Aff1	0.764076	12	8	12	WT
Aff4	0.757311	12	8	12	WT
Afg3l1	0.385183	4	8	12	WT
Afg3l2	0.0641906	4	8	12	WT
Afm	0.644616	8	8	12	WT
Afmid	0.0641906	4	4	12	WT
Afp	0.209069	12	8	12	WT
Aftph	0.10119	8	8	12	WT
Aga	0.290831	12	4	12	WT
Agap1	0.617416	8	4	12	WT
Agap3	0.0192498	4	8	12	WT
Agbl3	0.721976	8	4	12	WT
Agbl5	0.644616	4	8	12	WT
Agfg1	0.199089	12	4	12	WT
Agfg2	0.0447273	4	8	12	WT
Aggf1	0.528429	4	8	12	WT
Agk	0.764076	4	8	12	WT
Agmat	0.449301	8	8	12	WT
Ago1	0.760032	4	8	12	WT
Ago4	0.692014	12	8	12	WT
Agpat1	0.757311	8	4	12	WT
Agpat2	0.0641906	8	4	12	WT
Agpat3	0.790784	4	4	12	WT
Agpat6	0.549732	4	8	12	WT
Agpat9	0.644616	8	8	12	WT
Agrn	0.189501	12	8	12	WT
Agt	0.0447273	4	8	12	WT
Agtpbp1	0.74349	8	8	12	WT
Agtr1a	0.125639	12	8	12	WT
Agtrap	0.442891	12	8	12	WT
Agxt	0.527189	4	4	12	WT
Agxt2	0.274866	8	4	12	WT
Ahctf1	0.112857	4	8	12	WT
Ahcy	0.430997	4	4	12	WT
Ahcyl1	0.729239	12	8	12	WT
Ahcyl2	0.106889	8	8	12	WT
Ahdc1	0.0995444	4	8	12	WT
Ahnak	0.707173	12	4	12	WT
Ahr	0.644616	8	4	12	WT
Ahsa1	0.733989	12	4	12	WT
Ahsa2	0.728067	8	4	12	WT
Ahsg	0.224651	12	8	12	WT
Aida	0.776686	12	8	12	WT
Aif1	0.308708	12	4	12	WT
Aifm1	0.557066	8	8	12	WT
Aifm2	0.332851	4	4	12	WT
Aifm3	0.594218	4	4	12	WT
Aig1	0.615973	12	8	12	WT
Aim1	0.0505483	12	8	12	WT
Aimp1	0.721976	12	4	12	WT
Aimp2	0.219452	12	8	12	WT
Aip	0.71462	4	8	12	WT
Ajuba	0.499113	8	8	12	WT
Ak2	0.692014	4	8	12	WT
Ak3	0.10119	4	8	12	WT
Ak4	0.763069	4	8	12	WT
Ak6	0.016331	8	8	12	WT
Akap1	0.0287036	4	8	12	WT
Akap10	0.358363	12	8	12	WT
Akap11	0.668134	12	4	12	WT
Akap13	0.0447273	12	8	12	WT
Akap8	0.692014	8	8	12	WT
Akap8l	0.727066	4	8	12	WT
Akap9	0.611104	8	8	12	WT
Akip1	0.707173	4	4	12	WT
Akirin1	0.332851	8	8	12	WT
Akirin2	0.764076	4	8	12	WT
Akr1a1	0.611657	8	8	12	WT
Akr1b10	0.808419	8	4	12	WT
Akr1b8	0.371605	8	8	12	WT
Akr1c12	0.743474	8	4	12	WT
Akr1c13	0.0447273	4	8	12	WT
Akr1c14	0.119104	8	8	12	WT
Akr1c19	0.707773	4	4	12	WT
Akr1c20	0.814311	4	8	12	WT
Akr1c6	0.0285085	8	8	12	WT
Akr1d1	0.699636	4	8	12	WT
Akr1e1	0.139612	8	4	12	WT
Akr7a5	0.557066	4	8	12	WT
Akt1	0.750443	12	8	12	WT
Akt1s1	0.347868	4	8	12	WT
Akt2	0.345455	4	8	12	WT
Aktip	0.449301	12	4	12	WT
Alad	0.678576	12	8	12	WT
Alas1	0.230249	4	4	12	WT
Alas2	0.0395	8	4	12	WT
Alb	0.750443	4	8	12	WT
Alcam	0.230249	12	4	12	WT
Aldh16a1	0.358363	4	8	12	WT
Aldh1a1	0.802415	8	4	12	WT
Aldh1a7	0.721976	8	8	12	WT
Aldh1b1	0.592756	12	8	12	WT
Aldh1l1	0.552106	4	8	12	WT
Aldh2	0.468188	4	8	12	WT
Aldh3a2	0.125639	4	8	12	WT
Aldh3b1	0.371605	12	4	12	WT
Aldh4a1	0.109726	8	4	12	WT
Aldh5a1	0.721976	4	8	12	WT
Aldh6a1	0.721976	12	4	12	WT
Aldh8a1	0.676519	4	4	12	WT
Aldh9a1	0.138899	4	4	12	WT
Aldoa	0.507743	4	4	12	WT
Aldob	0.125639	8	8	12	WT
Alg1	0.699636	4	4	12	WT
Alg11	0.0475603	4	4	12	WT
Alg12	0.00197115	12	4	12	WT
Alg13	0.721976	4	4	12	WT
Alg14	0.727066	8	4	12	WT
Alg2	0.145415	8	8	12	WT
Alg3	0.611657	12	4	12	WT
Alg5	0.668134	4	8	12	WT
Alg6	0.728067	4	4	12	WT
Alg9	0.699636	4	4	12	WT
Alkbh1	0.145415	12	8	12	WT
Alkbh2	0.770735	4	8	12	WT
Alkbh3	0.0536982	4	4	12	WT
Alkbh4	0.549732	4	8	12	WT
Alkbh6	0.644616	12	4	12	WT
Alkbh7	0.776686	12	4	12	WT
Alox5ap	0.522733	12	8	12	WT
Alpl	0.603278	8	8	12	WT
Als2	0.419857	8	4	12	WT
Als2cl	0.000754754	8	8	12	WT
Alyref	0.729239	8	8	12	WT
Alyref2	0.413355	8	8	12	WT
Ambp	0.577861	12	8	12	WT
Ambra1	0.363408	8	4	12	WT
Amdhd1	0.106889	4	4	12	WT
Amdhd2	0.109726	4	8	12	WT
Amfr	0.662693	8	4	12	WT
Amigo2	0.513052	8	4	12	WT
Ammecr1l	0.430997	4	8	12	WT
Amn1	0.000689267	12	8	12	WT
Amotl1	0.139612	8	8	12	WT
Amotl2	0.32063	4	4	12	WT
Ampd2	0.757311	8	4	12	WT
Amy1	0.687794	8	4	12	WT
Amz2	0.145415	12	8	12	WT
Anapc1	0.112857	4	4	12	WT
Anapc13	0.699636	8	4	12	WT
Anapc15	0.644616	8	8	12	WT
Anapc16	0.736405	4	8	12	WT
Anapc2	0.71462	4	8	12	WT
Anapc4	0.506078	12	4	12	WT
Anapc5	0.215498	4	4	12	WT
Anapc7	0.571659	4	8	12	WT
Ang	0.442891	4	4	12	WT
Angel1	0.0348156	4	8	12	WT
Angel2	0.265235	4	4	12	WT
Angptl2	0.611104	8	4	12	WT
Angptl3	0.793444	4	8	12	WT
Angptl4	0.332851	12	8	12	WT
Angptl6	0.125639	8	4	12	WT
Ank	0.162985	8	4	12	WT
Ankfy1	0.549732	12	4	12	WT
Ankhd1	0.729239	4	4	12	WT
Ankib1	0.615973	8	8	12	WT
Ankle2	0.684307	4	4	12	WT
Ankmy2	0.0447273	12	8	12	WT
Ankra2	0.0348156	4	8	12	WT
Ankrd10	0.652699	4	4	12	WT
Ankrd12	0.206632	4	4	12	WT
Ankrd13a	0.549732	12	8	12	WT
Ankrd13b	0.00705507	12	4	12	WT
Ankrd13c	0.506078	12	8	12	WT
Ankrd16	0.0452804	12	8	12	WT
Ankrd17	0.290831	12	8	12	WT
Ankrd24	0.10119	4	4	12	WT
Ankrd27	0.37948	12	4	12	WT
Ankrd28	0.458173	8	8	12	WT
Ankrd32	0.611657	4	8	12	WT
Ankrd33b	0.277798	4	8	12	WT
Ankrd37	0.684307	8	8	12	WT
Ankrd39	0.385183	12	4	12	WT
Ankrd40	0.826711	12	4	12	WT
Ankrd46	0.522733	4	8	12	WT
Ankrd50	0.0901477	8	4	12	WT
Ankrd54	0.458173	4	8	12	WT
Anks1	0.0235592	4	4	12	WT
Anks3	0.308708	12	8	12	WT
Anks4b	0.0268882	12	4	12	WT
Ankzf1	0.013608	4	4	12	WT
Ano1	0.646961	4	8	12	WT
Ano10	0.592756	12	4	12	WT
Ano6	0.17146	8	8	12	WT
Ano8	0.3991	8	4	12	WT
Anp32a	0.577861	12	4	12	WT
Anp32b	0.253872	12	4	12	WT
Anp32e	0.17146	8	8	12	WT
Anpep	0.290831	8	4	12	WT
Antxr2	0.0905608	4	4	12	WT
Anxa2	0.74349	4	4	12	WT
Anxa3	0.112857	12	4	12	WT
Anxa4	0.802199	4	4	12	WT
Anxa5	0.145415	8	8	12	WT
Anxa6	0.728067	12	8	12	WT
Anxa7	0.631386	8	4	12	WT
Anxa9	0.358363	12	4	12	WT
Aox1	0.0905608	8	4	12	WT
Aox3	0.458173	8	4	12	WT
Ap1ar	0.577861	8	8	12	WT
Ap1b1	0.522733	4	4	12	WT
Ap1g1	0.678576	8	4	12	WT
Ap1g2	0.770735	12	8	12	WT
Ap1m1	0.059552	4	4	12	WT
Ap1s1	0.750443	4	8	12	WT
Ap2a1	0.413265	4	8	12	WT
Ap2a2	0.710769	4	8	12	WT
Ap2b1	0.209069	8	8	12	WT
Ap2m1	0.710769	12	8	12	WT
Ap2s1	0.304343	4	8	12	WT
Ap3b1	0.473798	12	4	12	WT
Ap3d1	0.721976	12	8	12	WT
Ap3m1	0.106889	8	8	12	WT
Ap3s1	0.770735	4	4	12	WT
Ap3s2	0.449301	4	4	12	WT
Ap4b1	0.721976	12	8	12	WT
Ap4e1	0.776686	8	4	12	WT
Ap4m1	0.189501	8	4	12	WT
Ap4s1	0.0179781	4	4	12	WT
Ap5b1	0.527189	8	4	12	WT
Ap5m1	0.764076	12	4	12	WT
Ap5s1	0.810301	12	4	12	WT
Ap5z1	0.0475603	12	8	12	WT
Apaf1	0.0641906	12	4	12	WT
Apba3	0.750443	4	8	12	WT
Apbb1	0.0220361	4	8	12	WT
Apbb1ip	0.132471	12	8	12	WT
Apbb2	0.0808972	12	8	12	WT
Apbb3	0.571659	4	4	12	WT
Apcs	0.615973	4	4	12	WT
Apeh	0.0382028	8	8	12	WT
Apex1	0.18974	8	4	12	WT
Apex2	0.181704	4	4	12	WT
Aph1a	0.574742	4	8	12	WT
Api5	0.600727	8	4	12	WT
Apip	0.574742	8	8	12	WT
Aplp2	0.0167818	4	8	12	WT
Apmap	0.646961	12	8	12	WT
Apoa1	0.527189	4	4	12	WT
Apoa1bp	0.0306265	4	8	12	WT
Apoa2	0.106889	4	8	12	WT
Apoa4	0.522733	8	8	12	WT
Apoa5	0.631386	12	4	12	WT
Apob	0.629786	12	4	12	WT
Apobec1	0.427952	8	4	12	WT
Apobec3	0.687794	4	4	12	WT
Apoc1	0.769577	4	8	12	WT
Apoc3	0.743474	12	8	12	WT
Apoc4	0.219452	4	4	12	WT
Apoe	0.00606155	4	8	12	WT
Apof	0.676519	4	4	12	WT
Apoh	0.692014	4	4	12	WT
Apol7a	0.147071	4	4	12	WT
Apol9a	0.413355	12	8	12	WT
Apol9b	0.427952	12	8	12	WT
Apom	0.162985	12	8	12	WT
Apon	0.0118027	4	4	12	WT
Apoo	0.0179781	8	8	12	WT
Apopt1	0.74349	8	4	12	WT
App	0.37948	12	8	12	WT
Appbp2	0.0348156	12	4	12	WT
Appl1	0.0814923	8	8	12	WT
Appl2	0.430997	12	8	12	WT
Aprt	0.600727	12	8	12	WT
Aqp1	0.0680604	8	8	12	WT
Aqp11	0.727066	4	4	12	WT
Aqp8	0.721976	8	8	12	WT
Aqp9	0.209069	4	8	12	WT
Aqr	0.648797	8	8	12	WT
Ar	0.277798	8	4	12	WT
Araf	0.707173	12	4	12	WT
Arap1	0.802415	4	4	12	WT
Arap2	0.684307	4	4	12	WT
Arap3	0.802199	12	4	12	WT
Arcn1	0.00760524	8	8	12	WT
Arel1	0.209069	12	8	12	WT
Arf1	0.684307	8	4	12	WT
Arf2	0.0220361	8	8	12	WT
Arf3	0.264215	4	8	12	WT
Arf4	0.0905608	8	8	12	WT
Arf5	0.28583	4	8	12	WT
Arf6	0.139612	8	4	12	WT
Arfgap1	0.057017	8	4	12	WT
Arfgap2	0.00606155	4	8	12	WT
Arfgap3	0.802415	8	8	12	WT
Arfgef1	0.458173	8	8	12	WT
Arfgef2	0.139612	4	4	12	WT
Arfip1	0.219452	12	4	12	WT
Arfrp1	0.0680604	12	8	12	WT
Arg1	0.611657	12	4	12	WT
Arglu1	0.710769	12	8	12	WT
Arhgap1	0.71462	8	8	12	WT
Arhgap10	0.57076	12	4	12	WT
Arhgap17	0.332878	12	4	12	WT
Arhgap19	0.611104	8	8	12	WT
Arhgap21	0.253872	4	8	12	WT
Arhgap23	0.189501	8	8	12	WT
Arhgap24	0.577861	12	4	12	WT
Arhgap25	0.615973	12	4	12	WT
Arhgap27	0.586376	8	8	12	WT
Arhgap29	0.0957501	12	4	12	WT
Arhgap31	0.611104	8	4	12	WT
Arhgap35	0.769577	4	4	12	WT
Arhgap4	0.00819399	12	8	12	WT
Arhgap6	0.668134	12	8	12	WT
Arhgap9	0.707773	12	4	12	WT
Arhgdia	0.687794	12	4	12	WT
Arhgdib	0.473798	12	4	12	WT
Arhgef1	0.290831	4	8	12	WT
Arhgef10l	0.59485	4	8	12	WT
Arhgef11	0.770735	4	8	12	WT
Arhgef12	0.676519	4	4	12	WT
Arhgef15	0.199089	4	4	12	WT
Arhgef16	0.522733	8	4	12	WT
Arhgef18	0.159173	4	8	12	WT
Arhgef19	0.0420427	8	4	12	WT
Arhgef2	0.539729	12	8	12	WT
Arhgef25	0.265235	12	4	12	WT
Arhgef26	0.265235	12	8	12	WT
Arhgef3	0.728067	8	4	12	WT
Arhgef40	0.0536982	4	4	12	WT
Arhgef5	0.00350348	8	8	12	WT
Arhgef7	0.522733	4	4	12	WT
Arid1a	0.648797	12	4	12	WT
Arid3b	0.0420427	12	8	12	WT
Arid4a	0.757311	8	4	12	WT
Arid4b	0.569309	12	4	12	WT
Arid5b	0.764076	4	8	12	WT
Arih2	0.57076	4	4	12	WT
Arl1	0.660712	8	4	12	WT
Arl13b	0.557066	12	4	12	WT
Arl14ep	0.549732	4	4	12	WT
Arl15	0.678576	8	4	12	WT
Arl16	0.74321	12	4	12	WT
Arl2	0.119104	8	4	12	WT
Arl2bp	0.0721294	12	4	12	WT
Arl3	0.750443	4	4	12	WT
Arl4a	0.728067	4	4	12	WT
Arl4d	0.0564287	4	8	12	WT
Arl5a	0.790071	8	4	12	WT
Arl6	0.644616	12	8	12	WT
Arl6ip1	0.199089	4	4	12	WT
Arl6ip4	0.750443	12	8	12	WT
Arl6ip5	0.487666	12	4	12	WT
Arl6ip6	0.371605	8	8	12	WT
Arl8a	0.224651	12	4	12	WT
Arl8b	0.106889	12	4	12	WT
Armc1	0.757311	4	8	12	WT
Armc10	0.727066	4	4	12	WT
Armc5	0.0505483	12	4	12	WT
Armc6	0.619984	12	4	12	WT
Armc8	0.308708	4	8	12	WT
Armt1	0.522733	8	4	12	WT
Arnt	0.646961	4	8	12	WT
Arntl	0.684307	4	8	12	WT
Arpc1a	0.0420427	8	4	12	WT
Arpc1b	0.736405	8	8	12	WT
Arpc2	0.277798	12	4	12	WT
Arpc3	0.00274727	12	4	12	WT
Arpc4	0.290831	4	8	12	WT
Arpc5	0.304343	12	4	12	WT
Arpc5l	0.00274727	8	8	12	WT
Arpin	0.120735	12	4	12	WT
Arrb1	0.413355	4	8	12	WT
Arrb2	0.74349	8	8	12	WT
Arrdc1	0.125639	4	4	12	WT
Arrdc2	0.507743	4	4	12	WT
Arrdc3	0.770735	8	8	12	WT
Arrdc4	0.358363	12	4	12	WT
Arsa	0.274866	12	8	12	WT
Arsb	0.577861	4	4	12	WT
Arsg	0.57076	12	8	12	WT
Arsk	0.757311	12	4	12	WT
Arv1	0.145415	8	4	12	WT
Arvcf	0.173934	4	4	12	WT
As3mt	0.769577	12	4	12	WT
Asah1	0.0680604	12	4	12	WT
Asap2	0.628255	8	4	12	WT
Asap3	0.485378	12	4	12	WT
Asb1	0.721976	8	8	12	WT
Asb13	0.132617	12	4	12	WT
Asb2	0.668653	8	4	12	WT
Asb6	0.619984	12	4	12	WT
Asb7	0.162985	4	4	12	WT
Asb8	0.660712	12	8	12	WT
Ascc1	0.025175	4	8	12	WT
Ascc2	0.0957501	8	8	12	WT
Ascc3	0.690909	12	8	12	WT
Asgr1	0.0395	4	8	12	WT
Asgr2	0.468188	12	4	12	WT
Ash1l	0.710769	8	8	12	WT
Ash2l	0.557066	12	8	12	WT
Asic5	0.721976	4	8	12	WT
Asl	0.427952	4	4	12	WT
Asna1	0.556048	8	8	12	WT
Asnsd1	0.3991	12	8	12	WT
Aspdh	0.264215	4	8	12	WT
Aspg	0.796299	12	8	12	WT
Asph	0.0370929	8	8	12	WT
Aspscr1	0.74867	4	4	12	WT
Asrgl1	0.413265	12	8	12	WT
Ass1	0.74867	8	8	12	WT
Aste1	0.629786	8	4	12	WT
Asun	0.783734	12	4	12	WT
Asxl1	0.00152761	12	8	12	WT
Atad1	0.592756	12	4	12	WT
Atad2	0.358363	4	4	12	WT
Atad2b	0.332851	12	4	12	WT
Atad3a	0.769577	4	8	12	WT
Atad3aos	0.308708	4	4	12	WT
Atat1	0.692014	12	8	12	WT
Ate1	0.676519	4	8	12	WT
Atf1	0.147071	8	8	12	WT
Atf2	0.119104	12	4	12	WT
Atf3	0.629786	12	8	12	WT
Atf4	0.345455	12	4	12	WT
Atf5	0.790071	12	8	12	WT
Atf6	0.000200508	8	8	12	WT
Atf6b	0.00519679	8	4	12	WT
Atf7	0.585655	4	4	12	WT
Atf7ip	0.522733	12	4	12	WT
Atg10	0.132471	8	8	12	WT
Atg101	0.631386	4	8	12	WT
Atg12	0.0206011	8	8	12	WT
Atg13	0.760032	4	4	12	WT
Atg14	0.0179781	4	4	12	WT
Atg16l1	0.265235	4	4	12	WT
Atg16l2	0.206632	8	4	12	WT
Atg2a	0.611104	4	4	12	WT
Atg3	0.699636	8	8	12	WT
Atg4b	0.684307	8	4	12	WT
Atg4c	0.710769	8	8	12	WT
Atg5	0.743474	8	8	12	WT
Atg7	0.0641906	4	4	12	WT
Atg9a	0.760032	4	8	12	WT
Athl1	0.442891	4	4	12	WT
Atic	0.699636	8	4	12	WT
Atl2	0.468188	8	8	12	WT
Atl3	0.37948	8	8	12	WT
Atm	0.154858	12	4	12	WT
Atmin	0.506078	4	8	12	WT
Atn1	0.736405	8	8	12	WT
Atoh8	0.28583	8	8	12	WT
Atox1	0.810301	12	4	12	WT
Atp11a	0.703651	8	8	12	WT
Atp11b	0.243833	8	4	12	WT
Atp11c	0.729239	12	8	12	WT
Atp13a1	0.473798	4	4	12	WT
Atp13a2	0.10119	12	8	12	WT
Atp13a3	0.687794	4	4	12	WT
Atp1a1	0.507743	12	8	12	WT
Atp1b1	0.777289	12	8	12	WT
Atp1b3	0.710769	12	4	12	WT
Atp2a2	0.574742	8	8	12	WT
Atp2b1	0.74349	4	4	12	WT
Atp2b4	0.215498	4	4	12	WT
Atp5a1	0.783734	12	4	12	WT
Atp5b	0.615973	12	8	12	WT
Atp5c1	0.132471	8	8	12	WT
Atp5d	0.707773	4	8	12	WT
Atp5e	0.57076	4	4	12	WT
Atp5f1	0.522733	4	8	12	WT
Atp5g1	0.668653	8	4	12	WT
Atp5g2	0.147071	12	8	12	WT
Atp5g3	0.611657	4	4	12	WT
Atp5h	0.445423	8	8	12	WT
Atp5j	0.180295	4	8	12	WT
Atp5j2	0.473798	12	4	12	WT
Atp5k	0.646961	8	8	12	WT
Atp5l	0.629786	4	4	12	WT
Atp5o	0.442891	4	8	12	WT
Atp5s	0.274866	12	4	12	WT
Atp5sl	0.796299	4	8	12	WT
Atp6ap1	5.24601e-05	12	4	12	WT
Atp6ap2	0.0680604	12	4	12	WT
Atp6v0a1	0.308708	4	8	12	WT
Atp6v0a2	0.363408	4	8	12	WT
Atp6v0b	0.764076	8	4	12	WT
Atp6v0d1	0.332851	8	8	12	WT
Atp6v0e	0.00166403	8	8	12	WT
Atp6v1a	0.427952	12	4	12	WT
Atp6v1b2	0.549732	12	4	12	WT
Atp6v1c1	0.74321	12	4	12	WT
Atp6v1d	0.652699	8	4	12	WT
Atp6v1e1	0.676519	4	8	12	WT
Atp6v1f	0.219452	4	4	12	WT
Atp6v1g1	0.506078	4	4	12	WT
Atp6v1h	0.139612	8	8	12	WT
Atp7a	0.0420427	12	4	12	WT
Atp8b1	0.241471	12	4	12	WT
Atp8b2	0.198048	8	8	12	WT
Atp9a	0.0370929	4	8	12	WT
Atp9b	0.727066	4	8	12	WT
Atpaf2	0.0420427	4	8	12	WT
Atpif1	0.489766	8	8	12	WT
Atraid	0.721976	4	8	12	WT
Atrip	0.776686	12	4	12	WT
Atrn	0.828159	8	8	12	WT
Atrnl1	0.473798	4	4	12	WT
Atrx	0.571659	4	4	12	WT
Atxn1	0.00253058	8	8	12	WT
Atxn10	0.727066	12	8	12	WT
Atxn1l	0.119104	12	4	12	WT
Atxn2	0.611657	4	8	12	WT
Atxn2l	0.760032	4	4	12	WT
Atxn3	0.707773	12	8	12	WT
Atxn7	0.0012852	4	8	12	WT
Atxn7l1	0.0764056	8	8	12	WT
Atxn7l3	0.290831	4	8	12	WT
Atxn7l3b	0.783238	12	8	12	WT
Auh	0.687794	4	8	12	WT
Aup1	0.707173	8	4	12	WT
Aurkaip1	0.458173	8	8	12	WT
Aven	0.757311	8	4	12	WT
Avl9	0.0735356	8	8	12	WT
Avpi1	0.180295	8	4	12	WT
Avpr1a	0.59485	12	4	12	WT
Axin1	0.668653	8	4	12	WT
Axin2	0.776686	8	4	12	WT
Axl	0.728067	12	8	12	WT
Azgp1	0.243833	4	4	12	WT
Azi2	0.552106	4	4	12	WT
Azin1	0.162985	12	4	12	WT
B230208H11Rik	0.611104	8	4	12	WT
B230219D22Rik	0.629786	12	8	12	WT
B230307C23Rik	0.152172	12	8	12	WT
B2m	0.139612	8	8	12	WT
B3galnt2	0.106889	8	4	12	WT
B3galt1	0.0156572	12	8	12	WT
B3gat3	0.796299	8	4	12	WT
B3gnt2	0.729239	8	8	12	WT
B3gntl1	0.0268882	12	4	12	WT
B4galnt1	0.557066	12	8	12	WT
B4galt1	0.743474	8	4	12	WT
B4galt3	0.699636	12	4	12	WT
B4galt5	0.652699	4	4	12	WT
B4galt6	0.71462	12	8	12	WT
B4galt7	0.126565	12	8	12	WT
B4gat1	0.139612	12	8	12	WT
B630005N14Rik	0.277798	8	8	12	WT
B630019K06Rik	0.539729	4	8	12	WT
B9d2	0.181704	4	8	12	WT
BC002163	0.489766	8	8	12	WT
BC003331	0.74867	8	8	12	WT
BC003965	0.147071	4	8	12	WT
BC004004	0.413355	12	4	12	WT
BC005537	0.628255	8	8	12	WT
BC005624	0.060512	4	4	12	WT
BC017158	0.783734	4	4	12	WT
BC017643	0.64126	4	8	12	WT
BC021614	0.0326619	8	4	12	WT
BC023829	0.0505483	4	8	12	WT
BC024139	0.209069	4	4	12	WT
BC024386	0.0102157	4	4	12	WT
BC024978	0.209069	8	8	12	WT
BC026585	0.0268882	8	4	12	WT
BC027231	0.199089	4	8	12	WT
BC029214	0.733989	4	8	12	WT
BC029722	0.668653	4	4	12	WT
BC030336	0.57076	8	4	12	WT
BC031181	0.234094	8	4	12	WT
BC037034	0.308708	12	8	12	WT
BC048403	0.180295	4	4	12	WT
BC051226	0.18974	8	8	12	WT
BC052040	0.736405	12	4	12	WT
BC068281	0.736405	8	4	12	WT
BC089597	0.28583	4	4	12	WT
Baat	0.534799	8	8	12	WT
Babam1	0.736405	4	4	12	WT
Bace1	0.557066	4	4	12	WT
Bach1	0.37948	4	4	12	WT
Bach2	0.00680402	8	8	12	WT
Bad	0.0420427	4	4	12	WT
Bag1	0.00350348	4	8	12	WT
Bag2	0.776686	12	8	12	WT
Bag3	0.644616	8	8	12	WT
Bag4	0.750443	4	8	12	WT
Bag5	0.0505949	4	4	12	WT
Bag6	0.0348156	4	8	12	WT
Bahcc1	0.662693	4	4	12	WT
Bahd1	0.64126	12	4	12	WT
Baiap2	0.0348156	4	8	12	WT
Baiap2l1	0.692014	12	8	12	WT
Bak1	0.430997	4	8	12	WT
Banf1	0.629786	8	4	12	WT
Bap1	0.449301	4	8	12	WT
Basp1	0.729239	12	4	12	WT
Batf3	0.060512	12	8	12	WT
Bax	0.198048	4	8	12	WT
Baz1a	0.750443	12	4	12	WT
Baz1b	0.32063	4	8	12	WT
Baz2a	0.615973	4	4	12	WT
Baz2b	0.147071	8	8	12	WT
Bbc3	0.332851	8	4	12	WT
Bbox1	0.71462	12	8	12	WT
Bbs10	0.159173	12	8	12	WT
Bbs2	0.00949669	4	4	12	WT
Bbs4	0.358363	12	4	12	WT
Bbs5	0.0475603	12	4	12	WT
Bbs7	0.264215	4	4	12	WT
Bbs9	0.264215	4	8	12	WT
Bbx	0.0735356	12	4	12	WT
Bcam	0.776686	4	4	12	WT
Bcap29	0.025175	12	8	12	WT
Bcap31	0.371605	4	8	12	WT
Bcar1	0.743474	8	8	12	WT
Bcar3	0.489766	8	4	12	WT
Bcas2	0.468188	8	4	12	WT
Bcas3	0.109726	4	8	12	WT
Bcat2	0.611104	4	4	12	WT
Bccip	0.728067	8	8	12	WT
Bcdin3d	0.528429	8	8	12	WT
Bckdha	0.0505483	4	8	12	WT
Bckdhb	0.834072	8	4	12	WT
Bckdk	0.10119	4	8	12	WT
Bcl10	0.0856127	12	4	12	WT
Bcl2	0.147071	4	4	12	WT
Bcl2l1	0.154858	4	8	12	WT
Bcl2l11	0.684307	12	8	12	WT
Bcl2l12	0.802199	4	4	12	WT
Bcl2l13	0.74349	4	4	12	WT
Bcl2l2	0.119104	12	4	12	WT
Bcl3	0.173934	8	8	12	WT
Bcl6	0.707773	4	8	12	WT
Bcl7a	0.3991	4	8	12	WT
Bcl7b	0.676519	4	8	12	WT
Bcl9	0.219452	12	4	12	WT
Bcl9l	0.0995444	4	4	12	WT
Bco1	0.181704	8	8	12	WT
Bco2	0.219452	4	8	12	WT
Bcor	0.522733	4	4	12	WT
Bcorl1	0.0957501	8	4	12	WT
Bcr	0.297109	4	8	12	WT
Bcs1l	0.662693	4	8	12	WT
Bdh1	0.473798	4	4	12	WT
Bdh2	0.648797	4	8	12	WT
Becn1	0.728067	8	4	12	WT
Bend3	0.0536982	12	4	12	WT
Bend7	0.345455	12	4	12	WT
Bet1	0.0235592	8	8	12	WT
Bet1l	0.0102157	4	4	12	WT
Bfar	0.0680604	12	4	12	WT
Bgn	0.199089	12	4	12	WT
Bhlhe40	0.0395	12	4	12	WT
Bhmt	0.703651	8	4	12	WT
Bhmt2	0.385183	4	4	12	WT
Bicc1	0.539729	8	4	12	WT
Bicd2	0.0680604	12	4	12	WT
Bid	0.00760524	12	8	12	WT
Bik	0.332878	4	8	12	WT
Bin1	0.82009	4	4	12	WT
Bin2	0.71462	4	4	12	WT
Bin3	0.00214354	12	8	12	WT
Birc2	0.600727	8	4	12	WT
Birc3	0.549732	12	4	12	WT
Birc6	0.430997	8	4	12	WT
Bivm	0.427952	4	4	12	WT
Blcap	0.796299	4	8	12	WT
Blmh	0.413265	4	4	12	WT
Blnk	0.750443	8	8	12	WT
Bloc1s1	0.600727	4	8	12	WT
Bloc1s2	0.611104	12	4	12	WT
Bloc1s3	0.676519	12	4	12	WT
Bloc1s4	0.611104	4	8	12	WT
Bloc1s5	0.0447273	12	4	12	WT
Blvra	0.371605	8	8	12	WT
Blvrb	0.0326619	4	8	12	WT
Bmf	0.699636	4	8	12	WT
Bmi1	0.304343	8	8	12	WT
Bmp1	0.0475603	4	8	12	WT
Bmp2	0.17146	12	4	12	WT
Bmp4	0.00166403	8	8	12	WT
Bmpr1a	0.458173	12	8	12	WT
Bms1	0.648797	4	4	12	WT
Bmyc	0.0721294	4	8	12	WT
Bnip1	0.636467	12	8	12	WT
Bnip2	0.199089	4	8	12	WT
Bnip3	0.814311	8	8	12	WT
Bnip3l	0.173934	8	4	12	WT
Bod1	0.556048	8	8	12	WT
Bod1l	0.692014	4	8	12	WT
Bok	0.549732	12	4	12	WT
Bola1	0.684307	4	4	12	WT
Bola2	0.308708	4	8	12	WT
Bola3	0.489766	8	8	12	WT
Bop1	0.274866	8	4	12	WT
Bpgm	0.120735	4	8	12	WT
Bphl	0.265235	4	8	12	WT
Bpnt1	0.571659	8	8	12	WT
Braf	0.112857	12	8	12	WT
Brap	0.74349	4	4	12	WT
Brat1	0.0326619	12	8	12	WT
Brca2	0.10119	4	8	12	WT
Brcc3	0.0395	8	8	12	WT
Brd1	0.265235	12	8	12	WT
Brd2	0.489766	12	8	12	WT
Brd3	0.413265	4	8	12	WT
Brd4	0.0110181	4	8	12	WT
Brd7	0.793444	8	4	12	WT
Brd9	0.132617	8	8	12	WT
Brdt	0.727066	8	4	12	WT
Bre	0.304343	4	4	12	WT
Brf1	0.629786	4	8	12	WT
Brf2	0.209069	4	8	12	WT
Bri3	0.646961	4	8	12	WT
Bri3bp	0.104534	4	4	12	WT
Brk1	0.592756	4	4	12	WT
Brms1	0.385183	4	4	12	WT
Brms1l	0.0306265	12	4	12	WT
Brox	0.241471	4	4	12	WT
Brpf1	0.358363	12	8	12	WT
Brpf3	0.132471	4	4	12	WT
Brwd1	0.332878	12	8	12	WT
Bscl2	0.629786	8	4	12	WT
Bsdc1	0.802415	12	8	12	WT
Bsg	0.0628194	4	8	12	WT
Bst2	0.08573	12	4	12	WT
Btaf1	0.28583	4	8	12	WT
Btbd1	0.430997	8	8	12	WT
Btbd2	0.000754754	4	4	12	WT
Btbd3	0.0905608	12	8	12	WT
Btbd6	0.132471	8	8	12	WT
Btbd9	0.750443	4	4	12	WT
Btd	0.769577	8	4	12	WT
Btf3	0.600727	8	8	12	WT
Btf3l4	0.636467	4	4	12	WT
Btg2	0.660712	4	8	12	WT
Bub3	0.0395	12	4	12	WT
Bud13	0.468188	12	8	12	WT
Bud31	0.652699	8	8	12	WT
Bvht	0.234094	8	4	12	WT
Bysl	0.427952	4	8	12	WT
Bzw1	0.592756	8	8	12	WT
Bzw2	0.743474	4	8	12	WT
C030006K11Rik	0.17146	8	4	12	WT
C130074G19Rik	0.0808972	4	4	12	WT
C1galt1c1	0.707773	12	4	12	WT
C1qa	0.777289	12	4	12	WT
C1qb	0.648797	12	4	12	WT
C1qbp	0.631386	12	4	12	WT
C1qc	0.71462	12	8	12	WT
C1qtnf1	0.776686	8	8	12	WT
C1ra	0.629786	12	4	12	WT
C1rl	0.363408	12	4	12	WT
C1s1	0.763069	8	4	12	WT
C2	0.206632	4	4	12	WT
C2cd2	0.0167818	8	4	12	WT
C2cd2l	0.678576	12	8	12	WT
C2cd3	0.684307	8	8	12	WT
C2cd4d	0.736405	4	8	12	WT
C2cd5	0.574742	12	8	12	WT
C3	0.00760524	4	4	12	WT
C330006A16Rik	0.18974	4	4	12	WT
C330007P06Rik	0.770735	8	8	12	WT
C330013E15Rik	0.318347	4	4	12	WT
C330018D20Rik	0.0721294	12	4	12	WT
C4a	0.592756	4	4	12	WT
C4b	0.729239	4	4	12	WT
C4bp	0.0179781	8	8	12	WT
C6	0.652699	8	8	12	WT
C730027H18Rik	0.28583	4	8	12	WT
C730036E19Rik	0.631386	4	8	12	WT
C77080	0.383161	8	8	12	WT
C87436	0.594218	4	8	12	WT
C8a	0.662693	4	8	12	WT
C8b	0.644616	12	4	12	WT
C8g	0.304343	4	8	12	WT
C9	0.603278	12	4	12	WT
C920006O11Rik	0.139612	4	4	12	WT
Caap1	0.396096	12	4	12	WT
Cab39	0.274866	12	4	12	WT
Cab39l	0.0326619	4	8	12	WT
Cabin1	0.0102157	4	4	12	WT
Cables2	0.487666	8	4	12	WT
Cacfd1	0.230249	4	8	12	WT
Cacna1a	0.770735	8	8	12	WT
Cactin	0.00519679	4	4	12	WT
Cacul1	0.743474	12	4	12	WT
Cacybp	0.0478751	8	8	12	WT
Cad	0.0475603	8	8	12	WT
Cadm1	0.458173	4	4	12	WT
Cadm4	0.710769	8	8	12	WT
Cadps2	0.552106	4	4	12	WT
Cahm	0.345455	8	4	12	WT
Calcoco1	0.527189	4	4	12	WT
Calcrl	0.0856127	12	4	12	WT
Cald1	0.769577	12	4	12	WT
Calm1	0.413355	12	8	12	WT
Calm2	0.0420427	8	8	12	WT
Calm3	0.678576	8	4	12	WT
Caln1	0.3991	8	8	12	WT
Calr	0.721976	4	4	12	WT
Calr3	0.592756	12	4	12	WT
Calu	0.059552	4	8	12	WT
Camk1	0.539729	4	4	12	WT
Camk1d	0.629786	4	4	12	WT
Camk2g	0.707773	12	8	12	WT
Camk2n1	0.750443	4	4	12	WT
Camk2n2	0.290831	4	4	12	WT
Camkk2	0.318347	4	4	12	WT
Caml	0.0326619	8	8	12	WT
Camsap3	0.736405	8	4	12	WT
Camta2	0.0721294	4	4	12	WT
Cant1	0.396096	4	4	12	WT
Canx	0.692014	4	4	12	WT
Cap1	0.106889	4	4	12	WT
Capg	0.687794	12	8	12	WT
Capn1	0.59485	12	8	12	WT
Capn10	0.611104	4	8	12	WT
Capn2	0.710769	8	4	12	WT
Capn5	0.0721294	12	4	12	WT
Capn7	0.0957501	8	8	12	WT
Capns1	0.629786	4	8	12	WT
Caprin1	0.684307	12	8	12	WT
Capza1	0.145415	12	4	12	WT
Capza2	0.234094	8	8	12	WT
Capzb	0.112857	4	8	12	WT
Car1	0.489766	8	8	12	WT
Car14	0.449301	12	8	12	WT
Car2	0.522733	8	4	12	WT
Car3	0.000573823	8	4	12	WT
Car5a	0.000200508	4	8	12	WT
Car7	0.126565	8	4	12	WT
Card10	0.764076	4	8	12	WT
Card6	0.557066	12	8	12	WT
Carhsp1	0.729239	8	8	12	WT
Carkd	0.676519	12	4	12	WT
Carm1	0.08573	4	4	12	WT
Cars	0.427952	8	8	12	WT
Cars2	0.74867	4	8	12	WT
Casc3	0.629786	4	4	12	WT
Casd1	0.539729	12	4	12	WT
Cask	0.549732	4	4	12	WT
Caskin2	0.549732	4	4	12	WT
Casp3	0.793444	4	8	12	WT
Casp6	0.507743	12	8	12	WT
Casp7	0.209069	8	8	12	WT
Casp8	0.692014	8	4	12	WT
Casp9	0.0814923	4	4	12	WT
Cast	0.304343	8	8	12	WT
Cat	0.18974	4	8	12	WT
Cav2	0.743981	12	4	12	WT
Cbfa2t2	0.442891	4	4	12	WT
Cbfb	0.253872	12	4	12	WT
Cblc	0.318347	8	8	12	WT
Cbr1	0.489766	4	8	12	WT
Cbr3	0.106889	8	8	12	WT
Cbr4	0.769577	4	8	12	WT
Cbs	0.71462	4	4	12	WT
Cbwd1	0.77613	8	4	12	WT
Cbx1	0.769577	4	8	12	WT
Cbx2	0.347868	4	8	12	WT
Cbx5	0.458173	12	8	12	WT
Cbx6	0.539729	4	4	12	WT
Cbx7	0.0680604	4	4	12	WT
Cbx8	0.760032	4	8	12	WT
Cby1	0.0268882	4	8	12	WT
Cc2d1a	0.507743	4	8	12	WT
Cc2d1b	0.776686	8	4	12	WT
Cc2d2a	0.611657	12	8	12	WT
Ccar1	0.668134	12	4	12	WT
Ccar2	0.00819399	12	8	12	WT
Ccbl1	0.28583	4	8	12	WT
Ccbl2	0.219452	12	4	12	WT
Ccdc101	0.592756	12	4	12	WT
Ccdc107	0.198048	4	8	12	WT
Ccdc115	0.629786	8	8	12	WT
Ccdc117	0.145415	8	8	12	WT
Ccdc12	0.430997	4	4	12	WT
Ccdc120	0.243833	8	8	12	WT
Ccdc122	0.636467	12	8	12	WT
Ccdc124	0.539729	4	4	12	WT
Ccdc125	0.0721294	8	8	12	WT
Ccdc127	0.0905608	8	8	12	WT
Ccdc130	0.0146004	8	4	12	WT
Ccdc132	0.672867	12	8	12	WT
Ccdc134	0.694603	12	8	12	WT
Ccdc137	0.662693	12	4	12	WT
Ccdc149	0.743474	8	4	12	WT
Ccdc151	0.777289	12	4	12	WT
Ccdc157	0.458173	8	4	12	WT
Ccdc159	0.560722	12	8	12	WT
Ccdc162	0.769577	12	8	12	WT
Ccdc163	0.757311	4	8	12	WT
Ccdc166	0.243833	4	4	12	WT
Ccdc167	0.18974	4	8	12	WT
Ccdc17	0.449301	4	4	12	WT
Ccdc171	0.0306265	4	4	12	WT
Ccdc174	0.648797	12	4	12	WT
Ccdc181	0.000326353	4	8	12	WT
Ccdc22	0.0395	12	8	12	WT
Ccdc23	0.769577	12	8	12	WT
Ccdc25	0.363408	8	8	12	WT
Ccdc28a	0.413265	4	4	12	WT
Ccdc28b	0.138899	12	8	12	WT
Ccdc32	0.687794	4	4	12	WT
Ccdc43	0.10119	8	4	12	WT
Ccdc47	0.132471	8	8	12	WT
Ccdc50	0.646961	4	4	12	WT
Ccdc51	0.180295	12	8	12	WT
Ccdc53	0.74349	12	4	12	WT
Ccdc57	0.060512	4	4	12	WT
Ccdc58	0.358363	4	4	12	WT
Ccdc59	0.770735	8	8	12	WT
Ccdc6	0.0285085	4	4	12	WT
Ccdc61	0.347868	4	4	12	WT
Ccdc71	0.76376	12	8	12	WT
Ccdc77	0.757311	12	4	12	WT
Ccdc80	0.0420427	12	4	12	WT
Ccdc82	0.277798	12	8	12	WT
Ccdc84	0.0905608	8	4	12	WT
Ccdc86	0.427952	12	4	12	WT
Ccdc88b	0.710769	12	4	12	WT
Ccdc9	0.458173	4	8	12	WT
Ccdc90b	0.0641906	12	4	12	WT
Ccdc91	0.0536982	8	8	12	WT
Ccdc93	0.707173	8	4	12	WT
Ccdc94	0.0428064	4	4	12	WT
Ccdc97	0.106889	12	4	12	WT
Cchcr1	0.00152761	12	8	12	WT
Ccl2	0.371605	12	4	12	WT
Ccl24	0.776686	8	8	12	WT
Ccl25	0.728067	12	8	12	WT
Ccl27a	0.750443	8	8	12	WT
Ccl5	0.592756	12	8	12	WT
Ccl6	0.668653	12	8	12	WT
Ccl9	0.0252742	4	4	12	WT
Ccm2	0.668134	8	8	12	WT
Ccm2l	0.345455	4	8	12	WT
Ccnc	0.528429	8	8	12	WT
Ccnd1	0.628255	12	4	12	WT
Ccnd2	0.180295	4	8	12	WT
Ccnd3	0.692014	8	4	12	WT
Ccndbp1	0.810301	8	8	12	WT
Ccnf	0.442891	8	8	12	WT
Ccng1	0.776686	8	8	12	WT
Ccng2	0.710769	8	4	12	WT
Ccnh	0.0995444	12	4	12	WT
Ccni	0.603278	4	4	12	WT
Ccnj	0.430997	12	8	12	WT
Ccnk	0.0808972	4	4	12	WT
Ccnl1	0.00323251	4	4	12	WT
Ccnl2	0.571659	12	8	12	WT
Ccnt1	0.000573823	4	4	12	WT
Ccnt2	0.728067	12	8	12	WT
Ccny	0.539729	8	4	12	WT
Ccnyl1	0.707773	8	4	12	WT
Ccpg1	0.592756	4	8	12	WT
Ccpg1os	0.274866	4	8	12	WT
Ccrn4l	0.363408	12	8	12	WT
Ccs	0.571659	4	8	12	WT
Ccser2	0.308708	12	4	12	WT
Cct2	0.0957501	12	4	12	WT
Cct3	0.290831	12	4	12	WT
Cct4	0.000164291	8	8	12	WT
Cct5	0.132471	12	4	12	WT
Cct6a	0.574742	12	8	12	WT
Cct7	0.729239	8	8	12	WT
Cct8	0.166426	8	8	12	WT
Ccz1	0.253129	12	8	12	WT
Cd14	0.0856127	12	4	12	WT
Cd151	0.611657	4	4	12	WT
Cd163	0.528429	8	4	12	WT
Cd164	0.152172	8	8	12	WT
Cd1d1	0.0102157	4	4	12	WT
Cd207	0.694603	4	8	12	WT
Cd22	0.783734	4	8	12	WT
Cd274	0.0475603	12	4	12	WT
Cd276	0.243833	8	8	12	WT
Cd2bp2	0.736405	4	4	12	WT
Cd300lf	0.060512	12	4	12	WT
Cd300lg	0.442891	12	4	12	WT
Cd302	0.687794	12	8	12	WT
Cd36	0.332851	12	4	12	WT
Cd37	0.676519	8	4	12	WT
Cd3eap	0.427952	4	8	12	WT
Cd47	0.215498	4	4	12	WT
Cd52	0.166426	12	4	12	WT
Cd59a	0.699636	4	8	12	WT
Cd5l	0.808419	12	4	12	WT
Cd63	0.10119	12	4	12	WT
Cd68	0.699636	12	8	12	WT
Cd72	0.0505949	8	8	12	WT
Cd74	0.668134	12	4	12	WT
Cd79b	0.629786	4	8	12	WT
Cd81	0.442891	8	4	12	WT
Cd82	0.668653	4	8	12	WT
Cd9	0.764076	12	4	12	WT
Cd99l2	0.230249	4	8	12	WT
Cda	0.560722	4	4	12	WT
Cdadc1	0.629786	4	4	12	WT
Cdc123	0.769577	8	4	12	WT
Cdc14b	0.527189	4	8	12	WT
Cdc16	0.00760524	12	4	12	WT
Cdc25a	0.08573	12	4	12	WT
Cdc26	0.757311	8	8	12	WT
Cdc27	0.0126766	8	4	12	WT
Cdc34	0.646961	4	8	12	WT
Cdc37	0.74349	8	4	12	WT
Cdc37l1	0.0957501	4	8	12	WT
Cdc40	0.32063	4	8	12	WT
Cdc42	0.209069	8	8	12	WT
Cdc42bpa	0.59485	12	4	12	WT
Cdc42bpb	0.619984	8	8	12	WT
Cdc42bpg	0.57076	4	8	12	WT
Cdc42ep1	0.763069	4	4	12	WT
Cdc42ep2	0.0995444	12	4	12	WT
Cdc42ep3	0.104534	4	8	12	WT
Cdc42ep4	0.727066	4	4	12	WT
Cdc42ep5	0.74349	4	4	12	WT
Cdc42se1	0.385183	12	4	12	WT
Cdc42se2	0.668134	8	8	12	WT
Cdc5l	0.71462	12	8	12	WT
Cdc73	0.189501	8	4	12	WT
Cdca3	0.790784	4	4	12	WT
Cdca4	0.507743	12	4	12	WT
Cdca8	0.487666	8	8	12	WT
Cdh1	0.106889	12	4	12	WT
Cdh13	0.0680604	8	4	12	WT
Cdh2	0.181704	8	8	12	WT
Cdh5	0.560722	12	4	12	WT
Cdhr5	0.539729	12	8	12	WT
Cdip1	0.120735	4	8	12	WT
Cdipt	0.586376	4	4	12	WT
Cdk10	0.652699	4	4	12	WT
Cdk11b	0.432531	8	8	12	WT
Cdk16	0.628255	4	4	12	WT
Cdk17	0.371605	12	4	12	WT
Cdk18	0.371605	4	8	12	WT
Cdk19	0.189501	4	4	12	WT
Cdk2	0.729239	4	8	12	WT
Cdk20	0.662693	12	8	12	WT
Cdk2ap1	0.290831	4	8	12	WT
Cdk2ap2	0.727066	8	8	12	WT
Cdk4	0.00197115	4	4	12	WT
Cdk5	0.0995444	8	4	12	WT
Cdk5rap1	0.345455	4	4	12	WT
Cdk5rap2	0.660712	12	4	12	WT
Cdk5rap3	0.471849	8	4	12	WT
Cdk7	0.318347	12	4	12	WT
Cdk8	0.692014	4	8	12	WT
Cdkal1	0.318347	8	4	12	WT
Cdkl2	0.485378	8	4	12	WT
Cdkn1a	0.710769	4	8	12	WT
Cdkn1b	0.215498	12	8	12	WT
Cdkn2aip	0.145415	12	4	12	WT
Cdkn2aipnl	0.0505949	4	8	12	WT
Cdkn2c	0.489766	4	4	12	WT
Cdkn2d	0.522733	12	8	12	WT
Cdo1	0.757311	4	4	12	WT
Cdpf1	0.147071	12	4	12	WT
Cdr2l	0.0012852	12	8	12	WT
Cds2	0.37948	12	8	12	WT
Cdt1	0.199089	8	8	12	WT
Cdv3	0.770735	4	8	12	WT
Cdyl	0.304343	4	4	12	WT
Ceacam1	0.264215	12	4	12	WT
Cebpa	0.385183	4	4	12	WT
Cebpb	0.790784	4	4	12	WT
Cebpe	0.00214354	12	8	12	WT
Cebpg	0.18974	12	4	12	WT
Cebpz	0.00323251	12	4	12	WT
Cebpzos	0.556048	12	4	12	WT
Cecr5	0.585655	4	4	12	WT
Cela1	0.793444	8	8	12	WT
Celf1	0.668653	4	4	12	WT
Celsr1	0.139612	8	4	12	WT
Cenpa	0.290831	8	4	12	WT
Cenpb	0.332851	4	4	12	WT
Cenpj	0.407403	12	8	12	WT
Cenpl	0.560722	4	8	12	WT
Cenpt	0.676519	4	4	12	WT
Cenpv	0.219452	4	4	12	WT
Cep120	0.264215	12	8	12	WT
Cep131	0.189501	4	4	12	WT
Cep152	0.534799	4	4	12	WT
Cep164	0.297109	12	8	12	WT
Cep170b	0.109726	4	4	12	WT
Cep19	0.684307	8	8	12	WT
Cep192	0.0764056	12	4	12	WT
Cep250	0.648797	4	8	12	WT
Cep350	0.770735	12	8	12	WT
Cep44	0.57076	8	4	12	WT
Cep57	0.413265	12	4	12	WT
Cep57l1	0.489766	8	4	12	WT
Cep63	0.489766	4	4	12	WT
Cep68	0.489766	4	4	12	WT
Cep76	0.0764056	8	8	12	WT
Cep78	0.539729	12	4	12	WT
Cep85	0.152172	4	4	12	WT
Cep89	0.385183	12	8	12	WT
Cep95	0.224651	4	4	12	WT
Cep97	0.347868	4	8	12	WT
Cept1	0.145415	12	4	12	WT
Cerk	0.652699	8	8	12	WT
Cers2	0.0628194	8	8	12	WT
Cers5	0.198048	12	8	12	WT
Ces1b	0.539729	12	4	12	WT
Ces1c	0.668653	4	8	12	WT
Ces1d	0.0370929	4	8	12	WT
Ces1e	0.574742	8	4	12	WT
Ces1f	0.442891	8	4	12	WT
Ces1g	0.224651	8	8	12	WT
Ces2a	0.473798	8	4	12	WT
Ces2e	0.0420427	8	4	12	WT
Ces2g	1.37695e-05	8	8	12	WT
Ces3a	0.506078	4	8	12	WT
Ces3b	0.660712	8	8	12	WT
Cetn3	0.0156572	8	8	12	WT
Cfap126	0.106889	4	8	12	WT
Cfap20	0.181704	8	8	12	WT
Cfap36	0.557066	8	8	12	WT
Cfap97	0.743474	12	4	12	WT
Cfb	0.522733	4	4	12	WT
Cfd	0.125639	8	4	12	WT
Cfdp1	0.0957501	8	4	12	WT
Cfh	0.668134	8	4	12	WT
Cfhr1	0.631386	4	8	12	WT
Cfhr2	0.106889	4	4	12	WT
Cfi	0.297109	12	8	12	WT
Cfl1	0.00410869	4	4	12	WT
Cfl2	0.0126766	12	4	12	WT
Cflar	0.0326619	4	4	12	WT
Cfp	0.473798	12	8	12	WT
Cggbp1	0.603278	4	4	12	WT
Cgn	0.707173	8	4	12	WT
Cgnl1	0.198048	4	8	12	WT
Cgrrf1	0.468188	8	8	12	WT
Chac1	0.458173	4	8	12	WT
Chac2	0.0774292	8	8	12	WT
Chadl	0.180295	4	4	12	WT
Chaf1a	0.00107876	8	8	12	WT
Chaf1b	0.684307	12	4	12	WT
Champ1	0.274866	8	8	12	WT
Chchd1	0.0287036	12	4	12	WT
Chchd10	0.28583	4	4	12	WT
Chchd2	0.71462	12	4	12	WT
Chchd3	0.253129	8	4	12	WT
Chchd4	0.28583	8	8	12	WT
Chchd5	0.487666	4	8	12	WT
Chchd6	0.332851	4	4	12	WT
Chchd7	0.506078	8	4	12	WT
Chd1l	0.489766	8	8	12	WT
Chd2	0.594218	4	4	12	WT
Chd3	0.668134	4	4	12	WT
Chd4	0.104534	4	8	12	WT
Chd6	0.556048	8	4	12	WT
Chd8	0.0856127	4	8	12	WT
Chdh	0.0905608	8	8	12	WT
Cherp	0.297109	4	4	12	WT
Chfr	0.442891	12	8	12	WT
Chic2	0.224651	8	8	12	WT
Chid1	0.0447273	4	4	12	WT
Chka	0.684307	8	8	12	WT
Chkb	0.458173	4	8	12	WT
Chmp1a	0.468188	4	4	12	WT
Chmp1b	0.0947507	12	4	12	WT
Chmp2a	0.363408	4	8	12	WT
Chmp2b	0.0235592	12	4	12	WT
Chmp3	0.318347	4	4	12	WT
Chmp4b	0.684307	12	8	12	WT
Chmp5	0.611657	8	8	12	WT
Chmp6	0.0735356	12	4	12	WT
Chmp7	0.104534	8	8	12	WT
Chn2	0.224651	4	4	12	WT
Chordc1	0.215498	8	8	12	WT
Chp1	0.721976	4	8	12	WT
Chpf	0.556048	4	4	12	WT
Chpf2	0.345455	12	4	12	WT
Chpt1	0.707773	8	4	12	WT
Chrac1	0.586376	12	8	12	WT
Chrd	0.676519	8	4	12	WT
Chst13	0.112857	4	8	12	WT
Chst14	0.0167818	8	4	12	WT
Chst15	0.3991	12	4	12	WT
Chsy1	0.274866	12	8	12	WT
Chtf8	0.489766	8	4	12	WT
Chtop	0.0905608	8	8	12	WT
Chuk	0.145415	8	4	12	WT
Churc1	0.777289	8	4	12	WT
Cib1	0.371605	4	4	12	WT
Cib2	0.449301	4	8	12	WT
Cib3	0.0382028	12	4	12	WT
Cic	0.0395	12	4	12	WT
Cideb	0.230249	4	8	12	WT
Cidec	0.710769	8	4	12	WT
Cinp	0.676519	8	4	12	WT
Cipc	0.556048	4	8	12	WT
Cirbp	0.668134	12	8	12	WT
Cirh1a	0.764076	8	8	12	WT
Cisd1	0.104534	4	8	12	WT
Cisd2	0.692014	4	8	12	WT
Cisd3	0.230249	4	4	12	WT
Cish	0.585655	8	8	12	WT
Cited2	0.0146004	8	4	12	WT
Ciz1	0.230249	4	8	12	WT
Ckap4	0.757311	4	4	12	WT
Ckap5	0.00166403	8	4	12	WT
Ckb	0.0505949	4	4	12	WT
Cks1b	0.0179781	8	8	12	WT
Cks2	0.154858	4	4	12	WT
Clasp1	0.707173	8	4	12	WT
Clasrp	0.764076	12	8	12	WT
Clca3a1	0.147071	12	8	12	WT
Clcc1	0.678576	8	8	12	WT
Clcn2	0.0764056	4	8	12	WT
Clcn3	0.574742	8	4	12	WT
Clcn4-2	0.676519	4	4	12	WT
Clcn7	0.449301	8	8	12	WT
Cldn1	0.139612	12	4	12	WT
Cldn12	0.71462	4	8	12	WT
Cldn14	0.0505483	8	8	12	WT
Cldn2	0.810301	12	8	12	WT
Cldn3	0.0947507	8	4	12	WT
Cldn5	0.181704	12	4	12	WT
Cldnd1	0.0370929	12	4	12	WT
Clec11a	0.506078	4	4	12	WT
Clec16a	0.0370929	8	8	12	WT
Clec1b	0.0220361	8	8	12	WT
Clec2d	0.549732	12	4	12	WT
Clec2h	0.707173	4	4	12	WT
Clec4a1	0.592756	12	4	12	WT
Clec4f	0.660712	12	4	12	WT
Clec4g	0.808419	8	8	12	WT
Clic1	0.619984	12	8	12	WT
Clic4	0.760032	4	8	12	WT
Clint1	0.3991	8	8	12	WT
Clip1	0.694603	12	4	12	WT
Clk1	0.0721294	12	4	12	WT
Clk2	0.743474	12	8	12	WT
Clk3	0.694603	8	4	12	WT
Clk4	0.0192498	8	8	12	WT
Clmn	0.189501	12	8	12	WT
Cln3	0.0447273	4	4	12	WT
Cln5	0.241471	12	4	12	WT
Cln6	0.0348156	12	8	12	WT
Cln8	0.694603	8	4	12	WT
Clp1	0.684307	4	4	12	WT
Clpp	0.139612	8	4	12	WT
Clptm1l	0.699636	8	4	12	WT
Clpx	0.672867	12	4	12	WT
Clstn1	0.358363	12	4	12	WT
Clstn3	0.694603	8	4	12	WT
Clta	0.00949669	4	4	12	WT
Cltb	0.760032	4	4	12	WT
Cltc	0.727066	12	4	12	WT
Clu	0.703651	4	4	12	WT
Cluap1	0.173934	4	4	12	WT
Cluh	0.132471	4	4	12	WT
Clybl	0.427952	4	8	12	WT
Cmah	0.17146	8	4	12	WT
Cmas	0.230249	8	8	12	WT
Cmbl	0.264215	4	8	12	WT
Cmc1	0.678576	8	8	12	WT
Cmc2	0.304343	12	8	12	WT
Cmc4	0.710769	12	8	12	WT
Cmip	0.710769	4	8	12	WT
Cmklr1	0.224651	12	8	12	WT
Cml1	0.736405	4	4	12	WT
Cml2	0.241471	4	4	12	WT
Cml5	0.234094	8	8	12	WT
Cmpk1	0.138899	12	4	12	WT
Cmpk2	0.413265	12	4	12	WT
Cmss1	0.385183	4	8	12	WT
Cmtm3	0.181704	8	8	12	WT
Cmtm4	0.489766	12	4	12	WT
Cmtm6	0.198048	8	4	12	WT
Cmtm7	0.676519	12	4	12	WT
Cmtm8	0.676519	4	8	12	WT
Cnbp	0.600727	12	4	12	WT
Cndp2	0.603278	4	8	12	WT
Cnep1r1	0.629786	8	4	12	WT
Cnih1	0.628255	4	8	12	WT
Cnih4	0.0536982	12	8	12	WT
Cnksr3	0.189501	8	4	12	WT
Cnn2	0.646961	12	4	12	WT
Cnn3	0.0856127	4	4	12	WT
Cnnm2	0.345455	12	8	12	WT
Cnnm4	0.802415	12	4	12	WT
Cnot1	0.710769	12	4	12	WT
Cnot10	0.230249	4	4	12	WT
Cnot11	0.125639	8	8	12	WT
Cnot2	0.449301	12	4	12	WT
Cnot3	0.71462	4	8	12	WT
Cnot4	0.198048	12	8	12	WT
Cnot6	0.728067	8	8	12	WT
Cnot6l	0.629786	4	4	12	WT
Cnot7	0.760032	4	4	12	WT
Cnot8	0.603278	8	8	12	WT
Cnp	0.636467	4	8	12	WT
Cnppd1	0.358363	4	4	12	WT
Cnpy2	0.760032	12	8	12	WT
Cnpy3	0.253129	4	8	12	WT
Cnpy4	0.363408	8	8	12	WT
Cnst	0.0348156	4	8	12	WT
Cntrl	0.274866	8	4	12	WT
Cntrob	0.0475603	12	8	12	WT
Coa3	0.796299	12	4	12	WT
Coa4	0.770735	4	4	12	WT
Coa5	0.776686	8	8	12	WT
Coa6	0.687794	8	4	12	WT
Coa7	0.528429	12	8	12	WT
Coasy	0.0287036	8	4	12	WT
Cobl	0.290831	4	8	12	WT
Cobll1	0.189501	4	4	12	WT
Cog1	0.668134	4	4	12	WT
Cog2	0.427952	12	8	12	WT
Cog3	0.764076	12	4	12	WT
Cog4	0.243833	4	8	12	WT
Cog5	0.74867	8	8	12	WT
Cog6	0.769577	8	8	12	WT
Cog7	0.648797	12	4	12	WT
Cog8	0.345455	4	8	12	WT
Coil	0.125639	8	8	12	WT
Col14a1	0.0808972	8	8	12	WT
Col15a1	0.125639	12	4	12	WT
Col16a1	0.0395	8	8	12	WT
Col18a1	0.678576	12	4	12	WT
Col1a1	0.629786	12	4	12	WT
Col1a2	0.371605	12	4	12	WT
Col27a1	0.0287036	8	4	12	WT
Col3a1	0.413265	12	4	12	WT
Col4a1	0.660712	12	8	12	WT
Col4a2	0.413265	12	8	12	WT
Col4a3bp	0.721976	4	8	12	WT
Col5a1	0.0564287	12	4	12	WT
Col5a3	0.59485	8	4	12	WT
Col6a1	0.628255	4	4	12	WT
Col6a2	0.736405	12	8	12	WT
Col6a3	0.219452	8	8	12	WT
Colec10	0.549732	12	4	12	WT
Colec11	0.126565	12	4	12	WT
Colec12	0.00519679	8	8	12	WT
Colgalt1	0.557066	4	8	12	WT
Commd1	0.132471	8	4	12	WT
Commd10	0.727066	12	8	12	WT
Commd3	0.692014	12	8	12	WT
Commd4	0.0856127	4	8	12	WT
Commd5	0.199089	4	4	12	WT
Commd6	0.615973	4	8	12	WT
Commd9	0.17146	8	4	12	WT
Comt	0.189501	8	4	12	WT
Copa	0.0326619	4	4	12	WT
Copb1	0.00323251	12	4	12	WT
Copb2	0.617416	8	4	12	WT
Cope	0.0641906	12	4	12	WT
Copg1	0.617416	4	8	12	WT
Copg2	0.145415	4	4	12	WT
Coprs	0.534799	4	8	12	WT
Cops2	0.592756	12	8	12	WT
Cops3	0.660712	4	8	12	WT
Cops4	0.729239	4	8	12	WT
Cops5	0.692014	8	8	12	WT
Cops6	0.0428064	4	8	12	WT
Cops7a	0.556048	4	8	12	WT
Cops7b	0.552106	4	4	12	WT
Cops8	0.189501	8	4	12	WT
Copz1	0.753906	8	8	12	WT
Copz2	0.00253058	4	8	12	WT
Coq10a	0.760032	8	4	12	WT
Coq10b	0.736405	12	8	12	WT
Coq2	0.230249	4	8	12	WT
Coq3	0.0957501	12	8	12	WT
Coq4	0.230249	4	4	12	WT
Coq5	0.0287036	4	8	12	WT
Coq6	0.0808972	4	4	12	WT
Coq7	0.764076	12	4	12	WT
Coq9	0.241471	4	4	12	WT
Coro1a	0.662693	12	4	12	WT
Coro1b	0.631386	4	4	12	WT
Coro1c	0.241471	12	4	12	WT
Coro2b	0.0220361	8	4	12	WT
Coro7	0.777289	12	8	12	WT
Cotl1	0.615973	8	8	12	WT
Cox10	0.668653	4	4	12	WT
Cox11	0.209069	8	8	12	WT
Cox14	0.413355	12	8	12	WT
Cox16	0.234094	8	8	12	WT
Cox17	0.025175	12	4	12	WT
Cox18	0.473798	4	8	12	WT
Cox19	0.707773	8	4	12	WT
Cox20	0.571659	12	4	12	WT
Cox4i1	0.180295	4	4	12	WT
Cox5a	0.0420427	8	8	12	WT
Cox5b	0.662693	12	4	12	WT
Cox6a1	0.32063	8	4	12	WT
Cox6b1	0.413355	12	4	12	WT
Cox6c	0.0326619	8	8	12	WT
Cox7a1	0.615973	12	8	12	WT
Cox7a2	0.00298086	8	8	12	WT
Cox7a2l	0.59485	12	8	12	WT
Cox7b	0.206632	8	8	12	WT
Cox7c	0.385183	8	8	12	WT
Cox8a	0.615973	4	8	12	WT
Cp	0.215498	12	8	12	WT
Cpb2	0.468188	8	8	12	WT
Cpeb3	0.594218	8	8	12	WT
Cpeb4	0.707773	12	4	12	WT
Cpn1	0.487666	4	8	12	WT
Cpn2	0.427952	12	8	12	WT
Cpne1	0.0348156	12	8	12	WT
Cpne2	0.0721294	8	4	12	WT
Cpne3	0.265235	4	4	12	WT
Cpne8	0.710769	12	4	12	WT
Cpox	0.644616	12	8	12	WT
Cpped1	0.710769	4	4	12	WT
Cpq	0.611104	12	4	12	WT
Cps1	0.594218	12	4	12	WT
Cpsf1	0.10119	4	4	12	WT
Cpsf2	0.757311	12	4	12	WT
Cpsf3	0.173934	4	8	12	WT
Cpsf3l	0.0179781	8	8	12	WT
Cpsf4	0.0235592	12	8	12	WT
Cpsf4l	0.385183	4	8	12	WT
Cpsf7	0.571659	8	8	12	WT
Cpt1a	0.743474	4	4	12	WT
Cpt2	0.74867	12	8	12	WT
Cptp	0.0395	8	4	12	WT
Cr1l	0.728067	8	4	12	WT
Cracr2b	0.3991	4	8	12	WT
Cradd	0.3991	12	8	12	WT
Cramp1l	0.025175	12	4	12	WT
Crb3	0.253129	4	8	12	WT
Crcp	0.611104	4	4	12	WT
Creb3	0.668653	8	8	12	WT
Creb3l1	0.506078	8	4	12	WT
Creb3l3	0.132617	4	4	12	WT
Crebzf	0.347868	12	4	12	WT
Creg1	0.473798	12	4	12	WT
Creld1	0.556048	8	4	12	WT
Creld2	0.00882364	8	8	12	WT
Crem	0.0947507	8	8	12	WT
Crim1	0.678576	12	4	12	WT
Crip1	0.59485	12	8	12	WT
Crip2	0.297109	12	4	12	WT
Cript	0.115124	8	8	12	WT
Crkl	0.0395	12	4	12	WT
Crlf2	0.215498	12	8	12	WT
Crlf3	0.0628194	8	8	12	WT
Crls1	0.676519	12	4	12	WT
Crnkl1	0.17146	8	4	12	WT
Crot	0.629786	12	8	12	WT
Crp	0.332851	12	8	12	WT
Crtc1	0.18974	4	4	12	WT
Crtc2	0.304343	4	4	12	WT
Crtc3	0.721976	8	4	12	WT
Cry1	0.74867	4	8	12	WT
Cry2	0.139612	12	8	12	WT
Cryab	0.646961	8	8	12	WT
Crygn	0.0505483	4	8	12	WT
Cryl1	0.473798	12	8	12	WT
Cryz	0.687794	4	4	12	WT
Cryzl1	0.539729	8	4	12	WT
Cs	0.119104	8	8	12	WT
Csad	0.243833	8	8	12	WT
Csde1	0.678576	12	4	12	WT
Cse1l	0.119104	8	8	12	WT
Csf1	0.750443	8	4	12	WT
Csf1r	0.644616	8	8	12	WT
Csf2ra	0.750443	12	8	12	WT
Csf2rb	0.729239	12	8	12	WT
Csf2rb2	0.468188	12	8	12	WT
Csf3r	0.687794	12	8	12	WT
Csgalnact2	0.0856127	8	8	12	WT
Csk	0.668653	4	8	12	WT
Csnk1a1	0.631386	12	4	12	WT
Csnk1d	0.556048	8	4	12	WT
Csnk1e	0.458173	8	4	12	WT
Csnk1g1	0.631386	12	4	12	WT
Csnk1g2	0.132471	4	8	12	WT
Csnk1g3	0.74867	4	8	12	WT
Csnk2a1	0.219452	4	4	12	WT
Csnk2b	0.0564287	8	4	12	WT
Cspg5	0.71462	8	4	12	WT
Cspp1	0.243833	8	4	12	WT
Csrnp1	0.571659	8	8	12	WT
Csrp1	0.513052	8	8	12	WT
Csrp2	0.0370929	4	4	12	WT
Csrp2bp	0.230249	4	4	12	WT
Csrp3	0.539729	4	4	12	WT
Cst3	0.585655	8	4	12	WT
Cstb	0.0764056	8	8	12	WT
Cstf1	0.757311	4	8	12	WT
Cstf2	0.385183	8	4	12	WT
Cstf2t	0.28583	4	4	12	WT
Cstf3	0.728067	12	4	12	WT
Ctage5	0.347868	4	8	12	WT
Ctbp1	0.757311	12	4	12	WT
Ctbs	0.760032	8	4	12	WT
Ctc1	0.729239	12	4	12	WT
Ctcf	0.611657	12	4	12	WT
Ctcflos	0.750443	12	8	12	WT
Ctdnep1	0.611657	4	8	12	WT
Ctdp1	0.057017	12	4	12	WT
Ctdsp1	0.00298086	4	4	12	WT
Ctdsp2	0.569309	4	8	12	WT
Ctdspl	0.104534	8	8	12	WT
Ctf1	0.0287036	8	4	12	WT
Ctgf	0.585655	12	4	12	WT
Cth	0.707773	4	4	12	WT
Ctif	0.592756	4	4	12	WT
Ctla2a	0.707773	4	8	12	WT
Ctnna1	0.74349	12	4	12	WT
Ctnnal1	0.676519	4	8	12	WT
Ctnnb1	0.243833	12	4	12	WT
Ctnnbip1	0.0404486	4	8	12	WT
Ctnnbl1	0.396096	4	4	12	WT
Ctnnd1	0.557066	12	4	12	WT
Ctns	0.219452	4	4	12	WT
Ctps	0.617416	8	4	12	WT
Ctr9	0.728067	12	8	12	WT
Ctsa	0.743474	8	4	12	WT
Ctsb	0.668134	12	8	12	WT
Ctsc	0.74321	12	4	12	WT
Ctsd	0.592756	8	4	12	WT
Ctsf	0.0012852	4	4	12	WT
Ctsh	0.0856127	4	8	12	WT
Ctsl	0.230249	12	4	12	WT
Ctss	0.332878	12	8	12	WT
Ctsz	0.687794	4	4	12	WT
Cttn	0.297109	8	8	12	WT
Ctu1	0.0306265	4	4	12	WT
Cuedc2	0.0452804	12	8	12	WT
Cul1	0.569309	4	4	12	WT
Cul3	0.119104	12	4	12	WT
Cul4a	0.060512	4	8	12	WT
Cul5	0.427952	12	4	12	WT
Cul7	0.64126	4	8	12	WT
[truncated: 109,097 more rows]
