# Supplementary material for: Ultradian rhythms of AKT phosphorylation and gene expression emerge in the absence of the circadian clock components Per1 and Per2
Source: PLoS Biol. 2021 Dec 30;19(12):e3001492. doi: 10.1371/journal.pbio.3001492 (PMC8718012; doi:10.1371/journal.pbio.3001492)
Supplement: S2 Table — The file contains 4 tabs (A–D). Enrichment tests presented are the supporting tables for Fig 3G and 3I: Mouse ChEA dataset (A), MSigDB C3:TFT collection (B), and GO cellular component (C). The rows in tab C correspond to datasets, transcription factors, or terms significantly enriched in the Per1,2−/− liver transcriptomics. “GeneRatio”—the pathway members out of the experimental group; “BgRatio”—the total pathway size out of the reference genome size; “pvalue”—the overrepresentation test p-value; “qvalue”—the FDR of the p-value; “geneID”—the pathway members present in the experimental group; “Count”—the number of pathway members present in the experimental group. In addition, we included ingenuity upstream regulators analysis (D). Rows correspond to predicted upstream regulators in each category. “p-value of overlap”—the overrepresentation test p-value; “Molecule Type”—the type of upstream molecule (e.g., transcriptional regulator, receptor, etc.); “Target molecules in dataset”—the least of targets included in the gene category. (XLSX) [file pbio.3001492.s008.xlsx]

## Sheet: (A)
	Description	GeneRatio	BgRatio	pvalue	p.adjust	qvalue	geneID	Count
1	ESR1.17901129.ChIP.ChIP.LIVER.Mouse	25/372	444/34460	2.48347e-11	9.18885e-10	6.27404e-10	SLC25A15/MTHFD1/QPRT/EEF2/GCAT/DHCR24/HSD17B2/PAH/AKT2/ACOX2/NUDT7/HABP2/SLC38A3/ATF6/DAP/LIMS2/GOT2/CYP27A1/EEF1B2/CES3/ASS1/FAH/MAP2K7/PRDX6/TAT	25
2	RUNX1.26923725.Chip.Seq.MACROPHAGESS.Mouse	5/372	69/34460	0.000910598	0.0124709	0.00851499	LIFR/AKT2/RPLP1/VEGFA/GALNT2	5
3	CEBPB.23403033.ChIP.Seq.LIVER.Mouse	12/372	382/34460	0.00101116	0.0124709	0.00851499	PI4KA/TSPYL2/ACP2/OXNAD1/ABCC3/FGF21/HNRNPH1/SLC23A1/GADD45B/TRIM56/ATG16L1/ACOT4	12
4	THRA.23701648.ChIP.Seq.CEREBELLUM.Mouse	7/372	179/34460	0.00344158	0.0318346	0.0217363	GNAT1/B4GALNT1/CYC1/FGF21/LIMS2/TREX1/NRBP1	7
5	FOXO1.23066095.ChIP.Seq.LIVER.Mouse	10/372	347/34460	0.00476529	0.0352631	0.0240772	TTC39C/ABTB2/GHR/LIFR/SCP2/RETSAT/SC5D/EGFR/ALAS1/MIDN	10
6	IRF8.21731497.ChIP.ChIP.J774.Mouse	9/372	319/34460	0.00825602	0.0509121	0.0347622	IRGM/LBR/IRF5/HTATIP2/ETV3/HEXA/MARCKSL1/TAPBPL/USF1	9
7	PPARG.19300518.ChIP.PET.3T3.L1.Mouse	8/372	272/34460	0.00984579	0.052042	0.0355337	PON2/COX5A/BCAT2/AOX1/VEGFA/FAH/ETV3/ACADM	8
8	SOX2.18555785.ChIP.Seq.MESCs.Mouse	11/372	497/34460	0.0201434	0.0931632	0.0636108	WIPI2/ACOT1/GPX4/TTC23/IL6ST/MIB2/FAH/MIDN/GADD45B/SLC39A14/DALRD3	11
9	PCGF2.27294783.Chip.Seq.NPCs.Mouse	10/372	451/34460	0.0257175	0.0991079	0.0676697	AOX1/STEAP3/CYP27A1/EEF1B2/DGKD/CPS1/PPIL3/ATG16L1/HES6/HDAC4	10
10	RARG.19884340.ChIP.ChIP.MEFs.Mouse	9/372	390/34460	0.0267859	0.0991079	0.0676697	OXNAD1/AVPI1/AOX1/PSMD12/VEGFA/MIDN/ACADM/CYB5RL/NDUFB8	9

## Sheet: (B)
	Description	GeneRatio	BgRatio	pvalue	p.adjust	qvalue	geneID	Count
1	FOXO4_TARGET_GENES	19/398	370/25798	5.69472e-06	0.00283779	0.00257838	ABHD12/MAP2K7/UBAP1/TAPBPL/ZFP91/ZFP91-CNTF/MRPS28/ALAS1/TK2/ZNF646/HSDL2/MRPL30/PITPNM1/CCT2/PEX11B/MRPS22/LMNA/RPS3A/NACA	19
2	NR1H4_TARGET_GENES	20/398	412/25798	7.46788e-06	0.00283779	0.00257838	ACIN1/APOL3/PLIN4/TTC7B/MASP2/SLC43A1/CYP3A43/ICAM1/CSAD/STK40/AMBP/DALRD3/DMGDH/PITPNM1/HSD17B2/APBB3/ARNT/TAT/CES3/SELENBP1	20
3	TGACCTTG_SF1_Q6	14/398	247/25798	3.31994e-05	0.00595189	0.00540781	ATP5F1C/C6orf47/ST3GAL5/SLC38A3/VDAC2/ABTB2/MGST3/CYC1/ATP5MC3/MEF2D/MTX2/ATP5F1B/HSPE1/CS	14
4	NFE2L1_TARGET_GENES	20/398	462/25798	3.85385e-05	0.00595189	0.00540781	GADD45B/BRD2/CLEC2D/TREX1/STK40/CLPX/HTATIP2/AMBP/AIFM2/MRPS17/DMGDH/MGST3/SLC2A2/GFM1/PSMD12/USF1/LMNA/ABCC3/ATP5F1B/LBR	20
5	SF1_Q6	14/398	254/25798	4.50284e-05	0.00595189	0.00540781	ATP5F1C/ABAT/ST3GAL5/MAP4K2/VDAC2/SDHB/ABTB2/MGST3/ATP5MC3/ANKRD13A/MEF2D/MTX2/ATP5F1B/CS	14
6	ELK1_02	14/398	255/25798	4.69886e-05	0.00595189	0.00540781	POMP/MRPL13/ZNF384/SRBD1/PPIE/ATP5F1A/C1orf210/ACP2/PEX11A/GABARAPL2/PSMD12/RFC4/MTX2/EEF1B2	14
7	NFY_01	13/398	258/25798	0.000204017	0.0221504	0.0201256	DSTN/ABHD12/ABAT/CYP39A1/GNAT1/ZFP91/TREX1/TM7SF2/SPTSSA/ZNF385A/BCAT2/SC5D/FDPS	13
8	AP1FJ_Q2	12/398	269/25798	0.00103783	0.081351	0.0739145	DSTN/FARP1/TGFBR2/EPHA2/SLC38A3/STK40/ZNF593/BLMH/ASS1/SLC6A9/BLVRB/LMNA	12
9	HNF4_01	12/398	269/25798	0.00103783	0.081351	0.0739145	MARCKSL1/MRPS28/C1orf210/FKBP5/TAOK3/AKT2/HDAC4/SCNM1/RPS3A/PDIA4/HSPE1/EEF1B2	12
10	ALKBH3_TARGET_GENES	16/398	430/25798	0.00115562	0.081351	0.0739145	MRPS31/MAP2K7/TDP2/MRPL13/TEFM/CHCHD2/ZNF646/MRPL30/PSMD6/PSTK/CCT2/NDUFC2-KCTD14/NDUFC2/ABHD10/SNAP47/ZNF580	16
11	ELK1_01	12/398	273/25798	0.00117745	0.081351	0.0739145	POMP/LIFR/ACIN1/TGFBR2/EIF3L/CCNT1/MRPL13/EPHA2/MAP4K2/RBM6/ZNF593/MTX2	12
12	NMYC_01	12/398	277/25798	0.0013323	0.0843788	0.0766655	GADD45B/LAP3/ZFP91/SLC43A1/ZHX2/ASS1/DCUN1D4/MTHFD1/FKBP5/SC5D/HSPE1/KANSL1L	12

## Sheet: (C)
ID	Description	GeneRatio	BgRatio	pvalue	p.adjust	qvalue	geneID	Count
GO:0005759	mitochondrial matrix	31/416	264/23436	9.21931e-17	3.57709e-14	3.19279e-14	Abat/Acadm/Acat1/Alas1/Atp5b/C1qbp/Chchd1/Clpx/Cps1/Cs/Dmgdh/Dnajc15/Fdps/Fdx1/Gstk1/Hspe1/Lactb2/Lonp1/Lrpprc/Malsu1/Mdh2/Mrpl13/Mrpl20/Mrpl30/Mrps17/Mrps22/Mrps28/Mrps31/Ndufab1/Tefm/Vdac2	31
GO:0019866	organelle inner membrane	36/416	475/23436	2.81866e-13	5.46819e-11	4.88072e-11	Abcd3/Acat1/Atp5a1/Atp5b/Atp5c1/Atp5g3/Clpx/Cox5a/Cps1/Cyc1/Cyp27a1/Dnajc15/Fdx1/Gcat/Got2/Gpx4/Gstk1/Hsd3b2/Hsd3b3/Hsd3b5/Immp1l/Lbr/Mdh2/Ndufab1/Ndufaf1/Ndufb11/Ndufb6/Ndufb8/Ndufc2/Nnt/Sdhb/Slc25a15/Tk2/Tm7sf2/Tmem126a/Vdac2	36
GO:0005743	mitochondrial inner membrane	34/416	433/23436	4.89271e-13	6.32791e-11	5.64808e-11	Abcd3/Acat1/Atp5a1/Atp5b/Atp5c1/Atp5g3/Clpx/Cox5a/Cps1/Cyc1/Cyp27a1/Dnajc15/Fdx1/Gcat/Got2/Gpx4/Gstk1/Hsd3b2/Hsd3b3/Hsd3b5/Immp1l/Mdh2/Ndufab1/Ndufaf1/Ndufb11/Ndufb6/Ndufb8/Ndufc2/Nnt/Sdhb/Slc25a15/Tk2/Tmem126a/Vdac2	34
GO:0098798	mitochondrial protein complex	25/416	260/23436	8.45749e-12	8.20376e-10	7.3224e-10	Atp5a1/Atp5b/Atp5c1/Atp5g3/Clpx/Cox5a/Cyc1/Dnajc15/Immp1l/Malsu1/Mrpl13/Mrpl20/Mrpl30/Mrps17/Mrps22/Mrps28/Mrps31/Mtx2/Ndufab1/Ndufaf1/Ndufb11/Ndufb6/Ndufb8/Ndufc2/Sdhb	25
GO:0005777	peroxisome	18/416	143/23436	8.92689e-11	5.77272e-09	5.15254e-09	Abcd3/Acot3/Acot4/Acox2/Ephx2/Fdps/Gstk1/Hsdl2/Nudt7/Paox/Pex11a/Pex11b/Pxmp2/Scp2/Slc25a17/Uox/Urad/Urah	18
GO:0042579	microbody	18/416	143/23436	8.92689e-11	5.77272e-09	5.15254e-09	Abcd3/Acot3/Acot4/Acox2/Ephx2/Fdps/Gstk1/Hsdl2/Nudt7/Paox/Pex11a/Pex11b/Pxmp2/Scp2/Slc25a17/Uox/Urad/Urah	18
GO:0098800	inner mitochondrial membrane protein complex	15/416	128/23436	9.06716e-09	5.0258e-07	4.48586e-07	Atp5a1/Atp5b/Atp5c1/Atp5g3/Cox5a/Cyc1/Dnajc15/Immp1l/Ndufab1/Ndufaf1/Ndufb11/Ndufb6/Ndufb8/Ndufc2/Sdhb	15
GO:0000313	organellar ribosome	10/416	92/23436	5.50042e-06	0.000237129	0.000211654	Chchd1/Malsu1/Mrpl13/Mrpl20/Mrpl30/Mrps17/Mrps22/Mrps28/Mrps31/Ndufab1	10
GO:0005761	mitochondrial ribosome	10/416	92/23436	5.50042e-06	0.000237129	0.000211654	Chchd1/Malsu1/Mrpl13/Mrpl20/Mrpl30/Mrps17/Mrps22/Mrps28/Mrps31/Ndufab1	10
GO:0005746	mitochondrial respirasome	9/416	77/23436	8.91384e-06	0.000345857	0.0003087	Cox5a/Cyc1/Ndufab1/Ndufaf1/Ndufb11/Ndufb6/Ndufb8/Ndufc2/Sdhb	9
GO:0098803	respiratory chain complex	9/416	81/23436	1.35428e-05	0.000477692	0.000426372	Cox5a/Cyc1/Ndufab1/Ndufaf1/Ndufb11/Ndufb6/Ndufb8/Ndufc2/Sdhb	9
GO:0009295	nucleoid	7/416	47/23436	1.79951e-05	0.000537085	0.000479384	Atp5b/Clpx/Cps1/Lonp1/Lrpprc/Tefm/Vdac2	7
GO:0042645	mitochondrial nucleoid	7/416	47/23436	1.79951e-05	0.000537085	0.000479384	Atp5b/Clpx/Cps1/Lonp1/Lrpprc/Tefm/Vdac2	7
GO:0070469	respirasome	9/416	89/23436	2.91259e-05	0.000807203	0.000720482	Cox5a/Cyc1/Ndufab1/Ndufaf1/Ndufb11/Ndufb6/Ndufb8/Ndufc2/Sdhb	9
GO:0005840	ribosome	15/416	265/23436	8.64932e-05	0.00223729	0.00199693	Chchd1/Eef2/Malsu1/Mrpl13/Mrpl20/Mrpl30/Mrps17/Mrps22/Mrps28/Mrps31/Ndufab1/Rpl24/Rplp1/Rps28/Rps3a1	15
GO:0043209	myelin sheath	13/416	213/23436	0.000120321	0.0029178	0.00260433	Ass1/Atp5a1/Atp5b/Atp5c1/Cct2/Cox5a/Got2/Gsto1/Mdh1/Mdh2/Srd5a1/Stxbp1/Vdac2	13
GO:1990204	oxidoreductase complex	9/416	110/23436	0.00015347	0.00350273	0.00312642	Cyc1/Ndufab1/Ndufaf1/Ndufb11/Ndufb6/Ndufb8/Ndufc2/Pdhb/Sdhb	9
GO:0005747	mitochondrial respiratory chain complex I	6/416	50/23436	0.000247742	0.00473599	0.00422718	Ndufab1/Ndufaf1/Ndufb11/Ndufb6/Ndufb8/Ndufc2	6
GO:0030964	NADH dehydrogenase complex	6/416	50/23436	0.000247742	0.00473599	0.00422718	Ndufab1/Ndufaf1/Ndufb11/Ndufb6/Ndufb8/Ndufc2	6
GO:0045271	respiratory chain complex I	6/416	50/23436	0.000247742	0.00473599	0.00422718	Ndufab1/Ndufaf1/Ndufb11/Ndufb6/Ndufb8/Ndufc2	6
GO:0044391	ribosomal subunit	13/416	230/23436	0.000256329	0.00473599	0.00422718	Malsu1/Mrpl13/Mrpl20/Mrpl30/Mrps17/Mrps22/Mrps28/Mrps31/Ndufab1/Rpl24/Rplp1/Rps28/Rps3a1	13
GO:0005753	mitochondrial proton-transporting ATP synthase complex	4/416	21/23436	0.000460918	0.00812892	0.0072556	Atp5a1/Atp5b/Atp5c1/Atp5g3	4
GO:0045259	proton-transporting ATP synthase complex	4/416	22/23436	0.000555498	0.00937101	0.00836425	Atp5a1/Atp5b/Atp5c1/Atp5g3	4
GO:0005778	peroxisomal membrane	5/416	42/23436	0.00085237	0.0132288	0.0118076	Abcd3/Pex11a/Pex11b/Pxmp2/Slc25a17	5
GO:0031903	microbody membrane	5/416	42/23436	0.00085237	0.0132288	0.0118076	Abcd3/Pex11a/Pex11b/Pxmp2/Slc25a17	5
GO:0033178	proton-transporting two-sector ATPase complex, catalytic domain	3/416	14/23436	0.00174726	0.0257852	0.023015	Atp5a1/Atp5b/Atp5c1	3
GO:0000314	organellar small ribosomal subunit	4/416	30/23436	0.00186079	0.0257852	0.023015	Mrps17/Mrps22/Mrps28/Mrps31	4
GO:0005763	mitochondrial small ribosomal subunit	4/416	30/23436	0.00186079	0.0257852	0.023015	Mrps17/Mrps22/Mrps28/Mrps31	4
GO:0005779	integral component of peroxisomal membrane	3/416	16/23436	0.0026182	0.0350297	0.0312663	Pex11a/Pex11b/Slc25a17	3
GO:0031231	intrinsic component of peroxisomal membrane	3/416	17/23436	0.00313769	0.0405808	0.0362211	Pex11a/Pex11b/Slc25a17	3
GO:0005782	peroxisomal matrix	3/416	18/23436	0.00371607	0.0450574	0.0402167	Abcd3/Paox/Scp2	3
GO:0031907	microbody lumen	3/416	18/23436	0.00371607	0.0450574	0.0402167	Abcd3/Paox/Scp2	3
GO:0015935	small ribosomal subunit	6/416	85/23436	0.00405849	0.0467779	0.0417524	Mrps17/Mrps22/Mrps28/Mrps31/Rps28/Rps3a1	6
GO:0000315	organellar large ribosomal subunit	5/416	60/23436	0.00421966	0.0467779	0.0417524	Malsu1/Mrpl13/Mrpl20/Mrpl30/Ndufab1	5
GO:0005762	mitochondrial large ribosomal subunit	5/416	60/23436	0.00421966	0.0467779	0.0417524	Malsu1/Mrpl13/Mrpl20/Mrpl30/Ndufab1	5

## Sheet: (D)
Upstream Regulator	p-value of overlap	Molecule Type	Target molecules in dataset
ACOX1	9.26e-15	enzyme	ABCD3,ACADM,CBR1,CES3,CTSV,CYP1A2,Cyp4a14,CYP4F12,EGFR,FAH,GPX4,HSD3B1,LONP1,Mup1 (includes others),PAH,PEX11A,PXMP2,RAD51B,RGN,SELENBP1,Uox,UPP2
pirinixic acid	5.35e-14	chemical toxicant	ABCC3,ABCD3,ACADM,ACAT1,ACOT4,ALAS1,CCNT1,CYP1A2,CYP27A1,CYP2J2,CYP3A5,Cyp4a14,EGFR,FGF21,GADD45B,GOT2,Hsdl2,HSPE1,LIFR,MGST3,Mup1 (includes others),NUDT7,PDHB,PEX11A,PLIN4,PSMB4,RAD51B,SC5D,SCP2,SLC16A5,SLC23A1,ST3GAL5,TBCA,TSPO,Uox,VEGFA
1,2-dithiol-3-thione	1.8e-12	chemical reagent	ABCC3,ALAS1,B4GALNT1,CBR1,CELA1,CREG1,Cyp4a14,CYP4A22,DSTN,ENTPD5,EPHX1,FKBP5,FMO1,GCLC,GHR,HSD3B1,HTATIP2,LMNA,PDIA4,PSMB4,PSMD12,SERPINA3,Uox
ciprofibrate	2.67e-12	chemical drug	ABCD3,ACADM,CBR1,CES3,CPS1,CTSV,CYP1A2,CYP27A1,Cyp4a14,CYP4F12,EGFR,FAH,HSD3B1,Mup1 (includes others),PAH,PEX11A,PXMP2,RGN,SELENBP1,UPP2
NFE2L2	3.19e-12	transcription regulator	ABCC3,ALAS1,AOX1,B4GALNT1,CBR1,CELA1,CREG1,CS,Cyp4a14,CYP4A22,DSTN,ENTPD5,EPHX1,FKBP5,FMO1,GCLC,GHR,GPX4,GSS,GSTO1,HSD3B1,HTATIP2,ICAM1,LMNA,MGST3,PDIA4,POMP,PSMB4,PSMD12,SERPINA3,SLC38A3,SLC6A9,Uox,VEGFA
metribolone	7.93e-11	chemical reagent	ACADSB,ATP5F1B,ATP5F1C,B4GALT1,CBR1,CCT2,COX5A,CYC1,DHCR24,FDPS,FKBP5,GOT2,HES6,LIFR,MDH1,MDH2,MGST3,MRPS22,NDUFAB1,NDUFB8,NDUFC2,PDHB,PIGR,PRDX6,RDH11,RETSAT,SCAP,SDHB,SRD5A1,TAT,VEGFA
POR	1.16e-10	enzyme	ABCC3,ARNT,ATF5,CSAD,CYP1A2,CYP39A1,DHCR24,ENTPD5,FDPS,GADD45B,HSD3B1,Hsd3b4 (includes others),Hsdl2,RAD51B,RETSAT,SC5D,SERPINA3,SUSD2,TM7SF2,VEGFA
PPARA	1.42e-10	ligand-dependent nuclear receptor	ABCD3,ACADM,ACAT1,ASS1,ATP5F1B,CCNT1,CES3,CPS1,CS,CSAD,CYP27A1,Cyp4a14,FDPS,FGF21,GOT2,GSTK1,HSD3B1,LIFR,MASP2,MGST3,Mup1 (includes others),PAH,PEX11A,PLIN4,PRDX6,RAD51B,RETSAT,SC5D,SCP2,SELENBP1,TSPO,VEGFA
HNF4A	3.64e-10	transcription regulator	ABCC3,ABHD10,ACAT1,ACIN1,ACOT1,ACOX2,ACP2,ALDH8A1,AMBP,ANPEP,APH1A,AVPI1,BCAR1,BLVRB,CCNT1,CDKN2AIPNL,CHCHD2,CLPX,CNOT3,CS,CWC25,CYP1A2,CYP27A1,CYP2J2,CYP3A5,DGKD,EBP,EPHA2,EPHX1,F11,FDPS,FDX1,FHIT,FIG4,FMO1,GADD45B,GFM1,GSS,GSTK1,GSTO1,HEXA,HSD17B2,Hsd3b4 (includes others),HSPE1,IL11RA,IL6ST,IVNS1ABP,JTB,MDH1,MDH2,MGST3,MRPS28,MTHFD1,NOL7,ORMDL2,PEX11B,PPP1R10,PRCC,PSAP,PYGL,RBM6,RDH11,RNGTT,SCP…
GPD1	7.61e-10	enzyme	ADGRF1,Clec2e/Clec2h,CYP39A1,CYP4A22,EGFR,F11,Hsd3b4 (includes others),LIFR,Mug1/Mug2,Mup1 (includes others),NUDT7,SERPINA3,SUSD4,TTC39C
SLC25A13	2.29e-09	transporter	ADGRF1,Clec2e/Clec2h,CYP39A1,CYP4A22,EGFR,F11,Hsd3b4 (includes others),LIFR,Mug1/Mug2,Mup1 (includes others),NUDT7,SERPINA3,SUSD4,TTC39C
methylprednisolone	8.73e-09	chemical drug	ABAT,ALAS1,ANPEP,ASS1,ATP5F1C,B4GALNT1,C1QBP,CELA1,CPS1,CREG1,CTSV,CYC1,CYP1A2,EPHX1,EPHX2,FAH,GCLC,GHR,GSTK1,HSD17B2,Hsd3b4 (includes others),IL6ST,IRGM,IVNS1ABP,LAMA3,PEX11A,PIGR,PPIL3,RGN,SCP2,SERPINA3,SLC22A7,SLC2A2,Uox
CLPP	1.28e-08	peptidase	ACADM,ALAS1,ATP5F1A,ATP5F1B,CS,CYC1,LONP1,MDH2,Nnt,PDHB,SDHB
omeprazole	1.09e-07	chemical drug	ABCC3,ADORA1,BRD2,CBR1,CELA1,CYP1A2,CYP3A5,GSTK1,HDAC7
GSR	1.38e-07	enzyme	ABCC3,ACOX2,AOX1,BLVRB,CBR1,GCLC,MGST3,SCAP
STAT5B	1.38e-07	transcription regulator	ACOT1,ACOT4,ARNT,C8B,CBR1,CSRP3,CYP39A1,CYP3A5,CYP4A22,EGFR,GADD45B,HEXA,Hsd3b4 (includes others),LAMA3,MDH2,Mup1 (includes others),NUDT7,RAD51B,SLC16A5,SUSD4
TXNRD1	8.61e-07	enzyme	ABCC3,ACOX2,AOX1,BLVRB,CBR1,GCLC,MGST3,SCAP
LONP1	9.86e-07	peptidase	ACAT1,ATP5F1A,C1QBP,CLPX,COX5A,HSPE1,MDH2,MRPS22,MRPS31,VDAC2
PPARGC1A	1.34e-06	transcription regulator	ACADM,ACAT1,ALAS1,ATP5F1A,ATP5F1B,BCAT2,COX5A,CS,CYP1A2,CYP3A5,EGFR,FDPS,FGF21,GOT2,LIFR,MDH2,MRPS31,NDUFB8,SDHB,SERPINA3,SLC39A14,VEGFA
TO-901317	1.51e-06	chemical reagent	ALAS1,ASS1,CYP3A5,Cyp4a14,EPHX1,FDPS,FMO1,GAMT,GHR,HSD3B1,LIFR,Mug1/Mug2,Mup1 (includes others),PXMP2,SERPINA3,SLC2A2,VEGFA
NR1I2	1.82e-06	ligand-dependent nuclear receptor	ABCC3,ALAS1,CES3,CYP1A2,CYP27A1,CYP39A1,CYP3A5,ENTPD5,Gulo,Hsd3b4 (includes others),Mup1 (includes others),PDIA4,PTS,SLC22A7,Uox
RICTOR	2.07e-06	other	ATP5F1A,ATP5F1B,ATP5F1C,ATP5MC3,COX5A,CYC1,MRPL13,NDUFAB1,NDUFB6,NDUFB8,NDUFC2,POMP,PSMB4,PSMD12,PSMD6,Rplp1 (includes others),Rps3a1,SDHB
TLE3	2.18e-06	other	ATP5F1A,ATP5F1B,ATP5F1C,ATP5MC3,CYC1,NDUFAB1,NDUFAF1,NDUFB11,NDUFB6,NDUFC2
bromobenzene	3.41e-06	chemical toxicant	ABCC3,CTSV,CYP1A2,Cyp4a14,FDPS,FMO1,GCLC,LAP3,LONP1
dexamethasone	3.72e-06	chemical drug	ABCC3,ACADM,ACAT1,ALAS1,ANPEP,BCAR1,BCAT2,BCL9L,BLVRB,CBR1,CCT2,CMTM6,CPS1,CREG1,CTSV,CYP1A2,CYP27A1,CYP2J2,CYP3A5,CYP4F12,DALRD3,DHCR24,DNAJC15,EGFR,FDX1,FGF21,FKBP5,FMO1,GADD45B,GCAT,GCLC,GHR,HNRNPH1,ICAM1,IER3,IL6ST,IRF5,LAMA3,LAP3,MTHFD1,N4BP2L1,NDUFB6,Nnt,PAH,PRDX6,PSAP,PYGL,RDH11,RFC4,RGN,Rps3a1,SC5D,SCAMP4,SDHB,SEC14L1,SELENBP1,SERPINA3,SLC2A2,SLC43A1,SLC46A3,SNRNP70,Snrpg,ST3GAL5,TAT,TGFB…
LEP	8.03e-06	growth factor	ABCC3,ABCD3,ACADM,ACAT1,ASS1,ATP5F1A,CPS1,CTSV,CYP3A5,Cyp4a14,EPHX2,FDX1,FGF21,GCLC,GOT2,ICAM1,KLB,LBR,LIFR,SC5D,SCP2,SLC13A2,SLC2A2,TSPO,VEGFA
elaidic acid	1.03e-05	chemical - endogenous mammalian	ACOT1,AOX1,ATP5F1A,ATP5F1B,DHCR24,EBP,FDPS,GPX4,HSD17B2,SC5D
MAPT	1.17e-05	other	ACAT1,ATP5F1A,ATP5F1B,ATP5F1C,B4GALT1,C1QBP,COX5A,CS,DSTN,EEF2,EPHX1,GOT2,GPX4,HINT1,HSPE1,IRGM,LAMA3,MDH1,MTHFD1,PI4KA,PLIN4,PRDX6,SLC38A3,STXBP1,VEGFA
FOXO1	1.22e-05	transcription regulator	AIFM2,ALAS1,ATP5F1B,ATP5MC3,CDKN2AIPNL,CS,CTSV,CYP27A1,FDPS,FGF21,GADD45B,GSTK1,ICAM1,IER3,IKZF5,IRF5,MRPS22,NDUFAF1,PDHB,SLC25A15,SLC2A2,TAT,TSPO
BACH1	1.33e-05	transcription regulator	ATP5F1B,ATP5MC3,GCLC,HSD3B1,NDUFAB1,NDUFB6,SLC25A15,TTC23
torin1	1.98e-05	chemical reagent	ATP5F1B,COX5A,CYC1,EEF1B2,EEF2,NDUFAB1,NDUFB8,NDUFC2,PDHB,RPL24,RPS28,SDHB,VEGFA
ESRRG	2.02e-05	ligand-dependent nuclear receptor	ACADM,ATP5F1B,ATP5MC3,CS,MDH1,MDH2,PDHB,SDHB,VEGFA
RORC	2.44e-05	ligand-dependent nuclear receptor	CYP39A1,CYP3A5,Cyp4a14,DHCR24,GADD45B,HSD3B1,Hsd3b4 (includes others),MGST3,Mup1 (includes others),SELENBP1,SLC13A2,VEGFA
SMYD1	3.23e-05	transcription regulator	ATP5F1A,CYC1,GOT2,NDUFAB1,Nnt,PDHB,PYGL
mono-(2-ethylhexyl)phthalate	3.3e-05	chemical toxicant	ACADM,ACADSB,ATP5F1B,CS,CYC1,MDH1,MDH2,MED1,PDHB,SC5D,SDHB,TSPO
RORA	4.47e-05	ligand-dependent nuclear receptor	CYP27A1,CYP39A1,CYP3A5,Cyp4a14,DHCR24,GADD45B,HSD3B1,Hsd3b4 (includes others),MGST3,Mup1 (includes others),PRDX6,SELENBP1,SLC13A2
metyrapone	5.78e-05	chemical drug	ABCC3,ALAS1,CYP1A2,CYP3A5,ICAM1
STK11	8.59e-05	kinase	ASS1,ATP5F1C,ATP5MC3,COX5A,CPS1,CS,CYC1,GADD45B,GOT2,HDAC4,MDH2,NDUFB11,NDUFC2,PYCR2,SDHB,VEGFA
E. coli B5 lipopolysaccharide	8.9e-05	chemical - endogenous non-mammalian	ADH5,CYP3A5,EGFR,FMO1,GCLC,ICAM1,IL6ST,MAP2K7,Mup1 (includes others),PAH,PSTK,SELENBP1,TAT,TGFBR2,VEGFA
DDX5	0.000122	enzyme	ATP5F1C,ATP5MC3,COX5A,MDH1,NDUFAB1,NDUFB6,SDHB
EHHADH	0.000131	enzyme	ABCD3,Cyp4a14,PEX11A,SCP2
clofibrate	0.000136	chemical drug	ABCC3,ABCD3,ACOT4,CYP1A2,Cyp4a14,EGFR,PEX11A,PEX11B,SLC2A2
nitrofurantoin	0.000144	chemical drug	ACADM,AMBP,ASS1,CPS1,CTSV,GSS,Gulo,IER3,SCP2,SELENBP1,VEGFA
CPT1B	0.000154	enzyme	ACADM,AKT2,ATP5F1A,ATP5F1B,ATP5F1C,COX5A,CS,NDUFAB1,NDUFB6,PHKG2,PYGL,RHEB,SCP2,SDHB
2,4,5,2',4',5'-hexachlorobiphenyl	0.000155	chemical toxicant	ABCC3,AOX1,BCL9L,CYP3A5,GADD45B,HSD17B2,PLA2G12A,PPP1R10,SLC23A1
methapyrilene	0.000156	chemical drug	ABAT,ACADM,AMBP,ASS1,CPS1,CTSV,GCLC,GSS,Gulo,SCP2
UCP1	0.000161	transporter	ALAS1,ATF5,BCAT2,CDKN2AIPNL,CTSV,FGF21,GPX4,GSTO1,MTHFD1,NDUFB8,SDHB,SLC6A9
FECH	0.00017	enzyme	ALAS1,CYP1A2,CYP27A1,CYP2J2,CYP3A5
SCAP	0.000171	other	ATF5,CSAD,FDPS,HES6,RDH11,SC5D,SCAP,TM7SF2
NR1I3	0.000177	ligand-dependent nuclear receptor	ABCC3,ALAS1,CYP1A2,CYP27A1,CYP39A1,CYP3A5,EPHX1,GADD45B,ICAM1
ATP5IF1	0.000195	other	ACADM,ACADSB,ACAT1,BCAT2,BLVRB,FMO1,SDHB
Esrra	0.000202	transcription regulator	ACADM,ACAT1,ATP5F1B,ATP5MC3,COX5A,CYC1,HSD3B1,PYGL,SDHB
MAP4K4	0.000202	kinase	BCAT2,CYC1,NDUFAB1,PEX11A,PLA2G12A,PON2,PTS,PXMP2,SCP2
AR	0.000204	ligand-dependent nuclear receptor	ATP5F1A,B4GALNT1,COX5A,CSRP3,CYC1,DHCR24,EBP,EGFR,EPHX1,FKBP5,GFM1,HSD3B1,ICAM1,NDUFB8,PIGR,POMT2,RASSF3,RGN,SCAP,SDHB,SERPINA3,SLC43A1,SRD5A1,TAT,TGFBR2,VEGFA
SLC27A2	0.000205	transporter	ABCD3,ACADM,ACOT1,Cyp4a14,PEX11A,RETSAT
triadimefon	0.000205	chemical toxicant	ABCC3,ADH5,ALAS1,CYP3A5,Cyp4a14,Hsd3b4 (includes others)
ATF4	0.000223	transcription regulator	ATF5,ATF6,CSRP3,CYP27A1,FGF21,GABARAPL2,SLC38A3,SLC39A14,SLC43A1,SLC6A9,STK40,VEGFA
LDHB	0.000263	enzyme	ATP5F1A,ATP5F1B,COX5A
CTNNB1	0.000284	transcription regulator	ACAT1,CREG1,CYP1A2,CYP4F12,EGFR,GADD45B,GHR,Gulo,HSD17B2,Hsd3b4 (includes others),HSPE1,HTATIP2,LAP3,LMNA,MEF2D,Mup1 (includes others),NUDT7,PSAP,RGN,RPL24,Rplp1 (includes others),RPS28,Rps3a1,SCAP,SERPINA3,SLC39A14,SNRNP70,STXBP1,SUSD2,TPRKB,VEGFA,ZBTB7A
1,4-bis[2-(3,5-dichloropyridyloxy)]benzene	0.000293	chemical toxicant	ABCC3,ACADM,ALAS1,CYP1A2,CYP27A1,CYP39A1,CYP3A5,GADD45B,ICAM1
arsenic trioxide	0.000295	chemical drug	ATF6,ATP5MC3,BLVRB,CBR1,CYC1,DHCR24,EBP,FDPS,FDX1,GCLC,HSPE1,NDUFB6,NDUFB8,NDUFC2,PDIA4,VEGFA
carbon tetrachloride	0.000325	chemical toxicant	AOX1,ASS1,CELA1,CPS1,CYP1A2,FGF21,GADD45B,GCLC,GPX4,GSTK1,ICAM1,RGN,TGFBR2
phenobarbital	0.000328	chemical drug	ABCC3,CYP1A2,CYP27A1,CYP39A1,CYP3A5,EPHX1,GADD45B,TAT
CRNDE	0.000351	other	EGFR,EPHA2,GADD45B,TAOK3,VEGFA
INSR	0.000361	kinase	ACADM,ATP5F1A,ATP5F1B,ATP5MC3,CBR1,CS,CTSV,CYC1,FDPS,FGF21,GOT2,IER3,MARCKSL1,MDH2,MED1,NDUFB8,PDHB,SC5D,SCP2,TK2
levodopa	0.000381	chemical - endogenous mammalian	AIFM2,ATG16L1,C8B,FAH,FDPS,FKBP5,GADD45B,HDAC7,HEXA,HTATIP2,IER3,IL11RA,INSC,LMNA,PAOX,PSAP,RBM6,RENBP,RNF135,SEC14L1,ST3GAL5,STXBP1,TMEM238,UAP1L1,VTI1B
CYP51A1	0.000404	enzyme	DHCR24,EBP,SC5D,TM7SF2
tetrachlorodibenzodioxin	0.00041	chemical toxicant	ARNT,B4GALT1,CBR1,CTSV,CYP1A2,EGFR,GOT2,HDAC4,HDAC7,Hsd3b4 (includes others),PLA2G12A,POMP,PRCC,PSTK,RNGTT,SCAP,SLC38A3,TGFBR2,TSPO,VEGFA
PPARGC1B	0.000414	transcription regulator	ACADM,ATP5F1B,COX5A,CS,DHCR24,FDPS,VEGFA
MYC	0.000441	transcription regulator	ABCC3,ABCD3,ACADM,ACAT1,ASS1,BRD2,C1QBP,COBLL1,COX5A,CTDSP1,CTSV,DKC1,EEF2,EPHA2,FARP1,FKBP5,GADD45B,GAMT,GCLC,GOT2,HNRNPH1,HSPE1,ICAM1,IER3,MGST3,MTHFD1,RPL24,Rplp1 (includes others),RPS28,Rps3a1,SLC2A2,SRD5A1,TAT,TEAD1,TGFBR2,TMEM126A,TSPO,VDAC2,VEGFA
bezafibrate	0.000486	chemical drug	ABCD3,ACADM,ACOT4,CS,Cyp4a14,FGF21,PEX11A,TSPO
IND S1	0.000487	chemical - kinase inhibitor	ATP5F1B,C1QBP,COX5A,VDAC2
PRKCG	0.000512	kinase	ATP5F1A,ATP5MC3,COX5A,CYC1,NDUFB11,NDUFB8
ZAP70	0.000512	kinase	ALAS1,FKBP5,NDUFB6,SEC14L1,SNRNP70,TAT
ST1926	0.000528	chemical drug	ARPC3,ATP5F1A,ATP5F1B,CCT2,CHCHD2,EEF2,FKBP5,NACA,RPL24,VDAC2
Gcg	0.00056	other	ASS1,CPS1,CSRP3,PEX11A,SLC25A15,SUSD4
ciprofloxacin	0.000701	chemical drug	ATP5F1A,ATP5F1C,B4GALNT1,CTSV,ICAM1,LONP1,PSAP,STXBP1
FZD7	0.000745	g-protein coupled receptor	GCLC,GPX4,GSS
acetaminophen	0.000801	chemical drug	ABCC3,ACADM,CPS1,CTSV,CYP1A2,CYP3A5,GHR,Gulo,ICAM1,SCP2,VEGFA
PXR ligand-PXR-Retinoic acid-RXRα	0.000813	complex	ABCC3,ALAS1,CES3,CYP1A2,CYP3A5
CD3	0.000816	complex	ALAS1,ATP5F1C,COX5A,CS,CYC1,DDT,EBP,FDPS,GABARAPL2,HGS,HINT1,HSPE1,ICAM1,LONP1,MDH2,NDUFB6,PDIA4,PSAP,PSMD12,PYGL,SEC14L1,VDAC2,VEGFA
CLCN1	0.000869	ion channel	HDAC4,HDAC7
IGF receptor	0.000869	group	ICAM1,VEGFA
KRT5	0.000869	other	ICAM1,VEGFA
albendazole	0.000869	chemical drug	ICAM1,VEGFA
singlet oxygen	0.000869	chemical - endogenous mammalian	EGFR,ICAM1
CD 437	0.000903	chemical drug	ARPC3,ATP5F1A,ATP5F1B,ATP5F1C,ATP5MC3,CCT2,EEF2,FKBP5,NACA,RPL24,VDAC2
GCK	0.000905	kinase	ACADM,ATP5F1A,ATP5F1C,SLC2A2,TAT
heparin	0.00091	chemical - endogenous mammalian	ACADM,ALAS1,ATP5F1A,CS,ICAM1,IL6ST,VEGFA
phytohemagglutinin	0.000942	chemical drug	ADH5,AKT2,C8B,CCNT1,CPS1,GCLC,GNAT1,HINT1,ICAM1,PDHB,PON2,SLC2A2,TEAD1,TK2
dihydrotestosterone	0.000948	chemical - endogenous mammalian	ALAS1,BCAR1,COBLL1,CYP4A22,DHCR24,EGFR,FKBP5,GHR,GPX4,HINT1,IL6ST,Mup1 (includes others),RGN,Rplp1 (includes others),RPS28,Rps3a1,SCP2,SELENBP1,SRD5A1,STXBP1,TGFBR2,VEGFA
clobetasol propionate	0.00098	chemical drug	CYP3A5,GCLC,ICAM1
diethylnitrosamine	0.000987	chemical toxicant	CES3,CYP4F12,HSD3B1,Mup1 (includes others),PAH,SELENBP1,UPP2,VEGFA
ritonavir	0.00101	chemical drug	ALAS1,CYP3A5,FDPS,ICAM1,LAMA3,MAP2K7,RDH11,SC5D,VEGFA
TXNIP	0.00101	other	CS,Cyp4a14,FGF21,ICAM1,MDH2,VEGFA
SEL1L	0.00104	other	ATP5F1C,EGFR,NDUFB11,NDUFB6,NDUFB8,RHEB,TGFBR2
PPARG	0.00107	ligand-dependent nuclear receptor	ACADM,APH1A,CS,Cyp4a14,EGFR,EPHX1,FDPS,FGF21,GABARAPL2,ICAM1,KLB,MDH1,PDHB,PEX11A,PLIN4,PYGL,SCP2,SLC2A2,TGFBR2,VEGFA
ZMPSTE24	0.00111	peptidase	CTSV,GADD45B,GHR,ICAM1,LMNA
Insulin	0.00114	group	ACADM,ACAT1,CCT2,CYP1A2,CYP27A1,EGFR,FGF21,GCLC,HSPE1,ICAM1,LONP1,MDH2,PRDX6,RETSAT,SDHB,SLC2A2,SLC38A3,SRD5A1,TAT,VEGFA
trovafloxacin	0.00118	chemical drug	EGFR,GCLC,ICAM1,MAP2K7,TAT,VEGFA
TP53	0.00118	transcription regulator	ABAT,ACADM,ACAT1,ACP2,ADH5,AIFM2,ASS1,ATP5F1A,ATP5F1C,ATP5MC3,CEP170B,CISD1,CMBL,COX5A,CS,CTDSP1,DHCR24,DNAJC15,DSTN,EGFR,ENTPD8,EPHA2,EPHX1,FDPS,FKBP5,FMO1,GADD45B,GFM1,ICAM1,IER3,IRF5,LBR,MAP2K7,MAP3K4,MAP4K2,MDH2,MEF2D,MRPL30,NDUFAF1,PDHB,PRDX6,PSAP,PSMD12,RFC4,SCP2,SDHB,SERPINA3,STEAP3,TDP2,TGFBR2,TSPO,VEGFA
5-fluorouracil	0.00124	chemical drug	ABAT,ATP5F1B,ATP5F1C,CGRRF1,EEF2,EPHA2,FDPS,GOT2,HSPE1,MDH1,NACA,RHBDF2,RPL24,RPS28,TSPYL2
HSD17B4	0.00126	enzyme	ABCD3,Cyp4a14,PEX11A,SCP2
IND S7	0.00126	chemical - kinase inhibitor	ATP5F1B,C1QBP,COX5A,VDAC2
trans-stilbene oxide	0.00126	chemical reagent	ABCC3,CYP3A5,EPHX1
FOS	0.00128	transcription regulator	ALAS1,ARNT,B4GALT1,BLMH,COBLL1,CTSV,CYP2J2,DAP,EPHX2,HSD3B1,HTATIP2,ICAM1,LAMA3,PAOX,PRCC,PTS,SELENBP1,STAT6,TBCA,VEGFA,ZHX2
VEGFA	0.00131	growth factor	ACADM,ADH5,ALAS1,ANPEP,ATP5MC3,BCAT2,CTSV,ICAM1,LMNA,MDH2,SDHB,SLC25A17,TSPO,VEGFA
interferon beta-1a	0.00136	biologic drug	ATP5MC3,COX5A,CS,GADD45B,MRPL20,RPL24,RPS28,TREX1
MEL S3	0.00144	chemical - kinase inhibitor	ATP5F1B,C1QBP,COX5A,VDAC2
SH3TC2	0.00144	other	DHCR24,EBP,FDPS,SC5D
guanidinopropionic acid	0.00148	chemical - endogenous non-mammalian	ALAS1,CYC1,MED1,NDUFB8,SDHB
cholesterol	0.00154	chemical - endogenous mammalian	ACAT1,CYP27A1,CYP3A5,EPHX1,FDPS,HES6,ICAM1,RDH11,RPS28,SC5D,SCP2,TM7SF2
CFL1	0.00172	other	DSTN,ICAM1
decabromobiphenyl ether	0.00172	chemical toxicant	CYP1A2,CYP3A5
L-triiodothyronine	0.00179	chemical - endogenous mammalian	ABCD3,AKT2,ASS1,CBR1,COX5A,CS,FGF21,HINT1,Hsd3b4 (includes others),LMNA,MGST3,Mup1 (includes others),PDHB,PYGL,RAB34,RGN,SLC22A7,SLC2A2,SLC46A3,VEGFA
HTT	0.00179	transcription regulator	ACADM,AKT2,ATP5F1A,ATP5F1B,CBR1,CTDSP1,CYC1,DBNL,EEF2,FDPS,GCLC,GSS,HSPE1,IL11RA,MDH2,MED1,Mup1 (includes others),NDUFB8,PITPNM1,PSMB4,PTPN23,SDHB,SERPINA3,STXBP1,VTI1B
CLOCK	0.00182	transcription regulator	C1QBP,CBR1,CCNT1,EGFR,FKBP5,GADD45B,HES6,ICAM1,JMJD6,SRD5A1,ST3GAL5,TSPAN4
Nuclear factor 1	0.00186	group	ALAS1,CYP1A2,GSS,SERPINA3
PROM1	0.00195	other	DHCR24,FDPS,TM7SF2
phosphate	0.002	chemical - endogenous mammalian	ACADSB,ACAT1,AMBP,CYC1,Nnt,PLA2G12A,WDR70
PTEN	0.00214	phosphatase	ATP5F1A,COX5A,CS,CTSV,CYP27A1,EBP,EGFR,ENTPD8,ETV3,FDPS,FGF21,GCAT,GSS,LAMA3,MDH1,MEF2D,PDHB,PYGL,RAD51B,SDHB,SLC46A3,TGFBR2,VEGFA,WIPI2
atorvastatin	0.00225	chemical drug	ABCC3,CDKN2AIPNL,CYP27A1,DHCR24,FDPS,GADD45B,ICAM1,IER3,RHEB,TM7SF2,VEGFA
SP1	0.00228	transcription regulator	ADH5,ASS1,ATP5F1B,C1QBP,CYC1,DHCR24,EGFR,ENTPD5,FDX1,GHR,GPX4,GSS,HDAC4,HINT1,HSD3B1,ICAM1,TEAD1,TGFBR2,TSPO,VEGFA
tamoxifen	0.00237	chemical drug	ACOX2,ADORA1,AMBP,ASS1,ATP5F1B,CSAD,CYP3A5,EGFR,EPHX1,IER3,SERPINA3,SNRNP70,TGFBR2,VEGFA
MEL T1	0.00237	chemical - kinase inhibitor	ATP5F1B,C1QBP,COX5A
RHOB	0.00237	enzyme	EGFR,ICAM1,TGFBR2
SIRT7	0.00237	enzyme	MRPL20,MRPS31,PSMB4
clotrimazole	0.00237	chemical drug	ABCC3,ALAS1,CYP3A5
NR3C1	0.00242	ligand-dependent nuclear receptor	ACAT1,AKT2,BRD2,CBR1,CPS1,CYP27A1,CYP3A5,DNAJC15,FGF21,FKBP5,GADD45B,Hsd3b4 (includes others),ICAM1,IER3,JMJD6,MTHFD1,PIGR,PSMG2,PYGL,SCAP,SLC43A1,STAT6,TAT,Uox
Sos	0.00266	group	ARNT,B4GALT1,COBLL1,DAP,HSD3B1,LAMA3,PAOX,PRCC,PTS,ZHX2
AKT1	0.00278	kinase	ASS1,ATP5MC3,CTSV,EBP,GCLC,GOT2,GSS,MDH1,PEX11A,RFC4,STAT6,UBE2L3,VEGFA
L-alpha-lysophosphatidylcholine, palmitoyl	0.00283	chemical - endogenous mammalian	ICAM1,VEGFA
NAA10	0.00283	enzyme	EGFR,VEGFA
SRSF6	0.00283	other	LMNA,VEGFA
orantinib	0.00283	chemical drug	ICAM1,VEGFA
ebselen	0.00284	chemical drug	GCLC,ICAM1,VEGFA
MAPK7	0.00286	kinase	DHCR24,FDPS,MEF2D,RDH11,TM7SF2,VEGFA
N-Ac-Leu-Leu-norleucinal	0.00286	chemical - protease inhibitor	ATF6,BCAR1,ICAM1,IER3,TGFBR2,USF1
PPARD	0.00289	ligand-dependent nuclear receptor	ADORA1,ASS1,CMC1,CSAD,FAM131C,GHR,GOT2,ICAM1,RAB9A,SLC2A2,ST3GAL5,VEGFA
uranyl nitrate	0.0029	chemical toxicant	ATP5F1B,CYP3A5,EEF2,ENTPD5,GHR,Rplp1 (includes others),SCP2
9,10-dimethyl-1,2-benzanthracene	0.00291	chemical toxicant	CYP1A2,EGFR,EPHA2,EPHX1,GCLC
PNPLA2	0.00304	enzyme	ACADM,CS,FGF21,GSTK1,ICAM1,SLC2A2
SREBF2	0.00304	transcription regulator	EBP,FDPS,HES6,RDH11,SC5D,TM7SF2
trichloroethylene	0.00314	chemical toxicant	ANPEP,ATF5,DHCR24,GSTO1,RAB9A
lithocholic acid	0.00325	chemical - endogenous mammalian	ABCC3,CYP3A5,SLC22A7,TGFBR2
allyl sulfide	0.00337	chemical drug	ABCC3,CYP3A5,EPHX1
cholic acid	0.00342	chemical - endogenous mammalian	ABCC3,CBR1,CYP27A1,CYP3A5,Cyp4a14,EPHX1
AHR	0.00345	ligand-dependent nuclear receptor	ARNT,CBR1,CELA1,CYP1A2,FGF21,Hsd3b4 (includes others),PLA2G12A,POMP,RNGTT,SLC16A5,SLC22A7,SPTSSA,TGFBR2,TSPYL2,VEGFA
fenofibrate	0.00374	chemical drug	ABCD3,ACADM,ACAT1,EGFR,FGF21,GOT2,ICAM1,IL6ST,NUDT7,PDHB,SC5D,SLC2A2
IL6R	0.00384	transmembrane receptor	ABCC3,ICAM1,IL6ST,SERPINA3,TGFBR2,VEGFA
gentamicin	0.00404	chemical drug	ABAT,ABCC3,ACADM,ACADSB,ACP2,CTSV,EPHX2,FMO1,GHR,ICAM1,PDIA4,PPP1R10,PXMP2,SLC2A2
DNAJA3	0.0042	other	EGFR,VEGFA
LY2109761	0.0042	chemical - kinase inhibitor	AKT2,ATF5
WZ-4002	0.0042	chemical - kinase inhibitor	NDUFB8,SDHB
FOXA3	0.00436	transcription regulator	ACADM,CYP3A5,SLC2A2,TAT
methylselenic acid	0.00436	chemical reagent	AKT2,ATF5,B4GALT1,BLVRB,DHCR24,EPHX1,FKBP5,PDIA4,RDH11,ST7,VEGFA
MAP2K5	0.00449	kinase	BCAR1,DHCR24,FDPS,RDH11,TM7SF2
APOC3	0.00459	transporter	CLPX,IL6ST,LONP1
OSM	0.00476	cytokine	ABCC3,ADH5,BLMH,CLPX,CTSV,CYP3A5,DHCR24,ICAM1,IER3,IL6ST,LIFR,PIGR,PYGL,SERPINA3,TAT,TDP2,TM7SF2,VEGFA,ZHX2
PLIN5	0.00478	other	ACADM,GCLC,GPX4,GSS
APP	0.00493	other	ABCD3,APH1A,ATP5F1A,ATP5F1B,ATP5F1C,BRD2,C1QBP,COX5A,CS,CTSV,DSTN,EGFR,GHR,GOT2,HDAC4,HINT1,HSPE1,ICAM1,IL6ST,IRF5,IRGM,NDUFB11,PRDX6,RFC4,ST3GAL5,STAT6,STXBP1,TGFBR2,VEGFA
MLXIPL	0.00499	transcription regulator	FGF21,PYGL,RPL24,Rplp1 (includes others),RPS28,Rps3a1,SCAP,SLC2A2
thapsigargin	0.00501	chemical toxicant	ACADM,ATF5,ATF6,FGF21,GADD45B,ICAM1,LIFR,LONP1,RETSAT,VEGFA
ATF6	0.00514	transcription regulator	FDPS,PDIA4,RHEB,SLC39A14,VEGFA
NRG2	0.00514	growth factor	EGFR,IER3,LIFR,MED1,VEGFA
NR1D1	0.00522	ligand-dependent nuclear receptor	CTSV,FGF21,KLB,MDH1
11,12-epoxyeicosatrienoic acid	0.00528	chemical - endogenous mammalian	EGFR,EPHX2,ICAM1
SP100	0.00528	transcription regulator	HSPE1,ICAM1,SRD5A1
SPOP	0.00528	other	BRD2,DHCR24,TDP2
chrysin	0.00528	chemical - endogenous non-mammalian	GCLC,ICAM1,IL6ST
Growth hormone	0.00549	group	Cyp4a14,DDT,EGFR,FDPS,FGF21,FKBP5,GCLC,GHR,ICAM1,IER3,TGFBR2
BICC1	0.00581	other	EGFR,PIGR
DGKE	0.00581	kinase	CS,ICAM1
HK2	0.00581	kinase	NDUFB8,SDHB
ZNF652	0.00581	other	EGFR,TGFBR2
sulfinosine	0.00581	chemical reagent	GCLC,VEGFA
Hbb-b1	0.0059	transporter	ATP5F1C,CYC1,ICAM1,MASP2,NDUFB11,NDUFB8
oleic acid	0.00603	chemical - endogenous mammalian	ACADM,ATF6,CYP4F12,FGF21,GADD45B,GCLC,ICAM1,PLIN4
PSEN1	0.00604	peptidase	ATP5F1A,ATP5F1B,ATP5F1C,C1QBP,CS,DSTN,EGFR,GADD45B,GOT2,HINT1,HSPE1,IRF5,PRDX6,STXBP1,TGFBR2
ADM2	0.00604	other	FGF21,NDUFB8,SDHB
LGR5	0.00604	transmembrane receptor	BLVRB,CYP1A2,Gulo
H2AX	0.00619	transcription regulator	ATP5F1A,NDUFB8,SDHB,VEGFA
di(2-ethylhexyl) phthalate	0.00622	chemical toxicant	ABCD3,Cyp4a14,EGFR,PEX11A,TSPO
berberine	0.00636	chemical drug	ATP5F1A,CCNT1,CYP1A2,CYP3A5,Cyp4a14,ICAM1,VEGFA
MED1	0.0065	transcription regulator	CYP1A2,CYP3A5,Cyp4a14,GHR,HDAC7,LBR,PEX11A,SCP2
fluconazole	0.00686	chemical drug	CYP3A5,Hsd3b4 (includes others),SRD5A1
2-amino-1-methyl-6-phenylimidazo-4-5-b-pyridine	0.00728	chemical toxicant	CCT2,CSRP3,HSPE1,PSMB4
valproic acid	0.00736	chemical drug	ATF6,B4GALT1,CYP39A1,Cyp4a14,FDPS,FGF21,GADD45B,HDAC7,ICAM1,LBR,MEF2D,POMP,PSMB4,PSMD12,PSMD6,SC5D,ST3GAL5
ZBTB7B	0.00745	transcription regulator	ACADM,ATP5F1A,NDUFAB1,NDUFB8,SDHB
glutamine	0.0075	chemical - endogenous mammalian	ASS1,ATF5,ATF6,FGF21,GPX4,ICAM1,VEGFA
GADD45GIP1	0.00766	other	GCLC,LONP1
miR-140-5p (and other miRNAs w/seed AGUGGUU)	0.00766	mature microrna	HDAC4,VEGFA
CYP2J2	0.00774	enzyme	CYP2J2,EGFR,ICAM1
FUS	0.00774	transcription regulator	ATF5,ICAM1,LONP1
KIF3A	0.00774	enzyme	ACAT1,FDPS,VEGFA
MAT1A	0.00774	enzyme	Cyp4a14,GAMT,PRDX6
RNF138	0.00774	enzyme	GADD45B,ICAM1,IER3
propylthiouracil	0.00781	chemical drug	ABCC3,CELA1,Clec2e/Clec2h,CS,CSRP3,MGST3,SLC22A7
RUVBL1	0.00787	transcription regulator	CCNT1,GADD45B,PSMD12,SRD5A1
ETS2	0.0079	transcription regulator	ANPEP,CYP27A1,ICAM1,TDP2,TGFBR2
FGF21	0.0079	growth factor	ACADM,ATF6,CS,GHR,KLB
MMP2	0.00836	peptidase	ATF6,EGFR,IL6ST,SCAP,SLC2A2
SOX1	0.00836	transcription regulator	COBLL1,EPHA2,FARP1,TEAD1,VEGFA
HBA1/HBA2	0.00849	transporter	ATP5F1C,CYC1,NDUFB11,NDUFB8
chloropromazine	0.00849	chemical drug	FDPS,RDH11,SC5D,SERPINA3
flutamide	0.00867	chemical drug	B4GALNT1,CYP1A2,CYP3A5,Hsd3b4 (includes others),IL6ST,SRD5A1
cycloheximide	0.00869	chemical reagent	ASS1,CYP1A2,CYP3A5,EGFR,FDX1,GADD45B,GCLC,HEXA,ICAM1,LONP1,PIGR,SNRNP70,TGFBR2,VEGFA
CAR ligand-CAR-Retinoic acid-RXRα	0.00869	complex	ABCC3,ALAS1,CYP3A5
cafestol	0.00869	chemical - endogenous non-mammalian	CYP27A1,CYP3A5,HSD3B1
CSF1	0.0091	cytokine	DHCR24,EBP,ETV3,FDPS,GOT2,IL11RA,IL6ST,IRF5,LBR,SC5D,VEGFA
cyclosporin A	0.00951	biologic drug	ABCD3,ADORA1,ALAS1,CYP27A1,CYP3A5,EGFR,FKBP5,ICAM1,IER3,LAMA3,LBR,MDH2,NDUFB6,SNRNP70,VDAC2,VEGFA
ALDH2	0.0097	enzyme	ATF5,GCLC,GSS
CHI3L1	0.0097	enzyme	SLC39A14,TGFBR2,VEGFA
TWNK	0.0097	enzyme	ATF5,FGF21,NDUFB8
diosgenin	0.0097	chemical - endogenous non-mammalian	ABCC3,CYP3A5,VEGFA
tosylphenylalanyl chloromethyl ketone	0.0097	chemical - protease inhibitor	EPHX2,GCLC,ICAM1
12-hydroxyeicosatetraenoic acid	0.00974	chemical - endogenous mammalian	ICAM1,VEGFA
7,8-dihydro-7,8-dihydroxybenzo(a)pyrene 9,10-oxide	0.00974	chemical toxicant	EGFR,VEGFA
APH1A	0.00974	peptidase	APH1A,EGFR
SPP1	0.00999	cytokine	CYP39A1,EGFR,GPX4,HTATIP2,ICAM1,SC5D,TGFBR2,TM7SF2,VEGFA
Lh	0.0101	complex	ACP2,EEF1B2,EEF2,EGFR,FDX1,FKBP5,GADD45B,HSD3B1,JMJD6,RPL24,RPS28,Rps3a1,VEGFA
acyline	0.0108	biologic drug	EEF1B2,EEF2,GADD45B,RPL24,RPS28,Rps3a1
MYOD1	0.0118	transcription regulator	ADORA1,ARNT,ASS1,DYSF,EGFR,HES6,MAP2K7,MEF2D,PSMB4,SUSD2
quercetin	0.0118	chemical drug	ACOT1,CYP1A2,Cyp4a14,EGFR,EPHX2,GALNT2,ICAM1,IER3,PON2,SRD5A1
APOE	0.012	transporter	ACAT1,CTDSP1,CTSV,CYP3A5,FKBP5,GPX4,HABP2,ICAM1,LIMS2,MAP2K7,SEMA6B,SERPINA3,STAT6
GLRX	0.012	enzyme	ICAM1,VEGFA
MB	0.012	transporter	PRDX6,VEGFA
dydrogesterone	0.012	chemical drug	HSD17B2,SRD5A1
poloxamer	0.012	chemical reagent	ABCD3,ACADM
Immunoglobulin	0.0121	complex	ANPEP,ATP5F1A,ATP5F1B,ATP5MC3,BLVRB,DYSF,FKBP5,ICAM1,IER3,IRF5,MDH1,MDH2,MGST3,MTHFD1,NEB,PDHB,PHKG2,PLIN4,SCP2,SERPINA3,TSPO,VEGFA
SOX3	0.0121	transcription regulator	COBLL1,EPHA2,FARP1,TEAD1,VEGFA
resiquimod	0.0122	chemical drug	ATF6,ATP5F1A,ATP5F1C,ICAM1,IER3,LAP3,LMNA,MRPS22,PRDX6,PSMB4,VEGFA
dinoprost	0.0128	chemical - endogenous mammalian	EGFR,Hsd3b4 (includes others),PDIA4,SCP2,VEGFA
NR4A1	0.0128	ligand-dependent nuclear receptor	ATP5F1A,ATP5F1B,ATP5MC3,FGF21,ICAM1,MARCKSL1,MDH1,MDH2,MED1,PDHB,PHKG2
plicamycin	0.0128	chemical drug	ADH5,AKT2,AVPI1,EGFR,HDAC4,TGFBR2
AGK	0.0129	kinase	ALAS1,CISD1,GOT2,SLC25A15
GPX1	0.0129	enzyme	GPX4,ICAM1,NDUFB8,PRDX6
chromium	0.0129	chemical drug	ACIN1,ENTPD5,GCLC,SELENBP1
SUB1	0.0131	transcription regulator	NDUFAB1,NDUFB8,VEGFA
dichlorovinylcysteine	0.0131	chemical toxicant	ACAT1,EGFR,MDH2
mir-142	0.0131	microrna	DSTN,IL6ST,TGFBR2
GnRH analog	0.0134	biologic drug	ATP5F1A,CHMP2A,CYC1,GSTO1,HINT1,IL11RA,MIA3,MRPS31,PI4KA,PRCC,PSMB4,RNGTT
trans-hydroxytamoxifen	0.0135	chemical drug	GCLC,IER3,LMNA,RFC4,SELENBP1,SRD5A1,STXBP1,TGFBR2
NR3C2	0.0136	ligand-dependent nuclear receptor	FKBP5,GHR,ICAM1,PDHB,PLIN4,SERPINA3,VEGFA
bortezomib	0.0137	chemical drug	FANCL,GADD45B,HSPE1,ICAM1,IL6ST,PSMB4,PSMD12,PSMD6,SERPINA3,VEGFA
beta-naphthoflavone	0.0137	chemical toxicant	ABCC3,CBR1,CYP1A2,GCLC
GMNN	0.0141	transcription regulator	COBLL1,EPHA2,FARP1,TEAD1,VEGFA
tosedostat	0.0144	chemical drug	ASS1,ATF5,VEGFA
fatty acid	0.0144	chemical - endogenous mammalian	ATF6,ATP5F1C,NDUFB6,PLIN4,SLC2A2,ST3GAL5
mir-10	0.0144	microrna	FKBP5,HDAC4,HTATIP2,LIFR,TGFBR2,VEGFA
AIMP2	0.0146	other	EGFR,SLC2A2
BMS-754807	0.0146	chemical drug	EGFR,TGFBR2
HIPK1	0.0146	kinase	GCLC,VEGFA
PTCD1	0.0146	other	NDUFB8,SDHB
SU1498	0.0146	chemical - kinase inhibitor	ICAM1,VEGFA
TSPO	0.0146	transmembrane receptor	ICAM1,TSPO
coal tar	0.0146	chemical drug	CYP1A2,GCLC
cosyntropin	0.0146	biologic drug	DHCR24,VEGFA
erastin	0.0146	chemical drug	GCLC,GPX4
sulforafan	0.015	chemical drug	AOX1,ENTPD5,EPHX1,GCLC,ICAM1,VEGFA,WIPI2
aflatoxin B1	0.0153	chemical - endogenous non-mammalian	ABCC3,Akr1b10,AOX1,APBB3,ATF5,CELA1,CYP1A2,CYP3A5,GCLC,HTATIP2,VEGFA
linoleic acid	0.0155	chemical - endogenous mammalian	ACADM,CYP4F12,ICAM1,PLIN4,VEGFA
8-chlorophenylthio-adenosine 3',5'-cyclic monophosphate	0.0155	chemical - kinase inhibitor	ACADM,BCAT2,HSD17B2,HSD3B1
SRSF1	0.0157	other	HNRNPH1,LMNA,VEGFA
ZC3H10	0.0157	other	ATP5F1A,NDUFB8,SDHB
butylated hydroxyanisol	0.0157	chemical toxicant	CBR1,EGFR,GCLC
carbohydrate	0.0157	chemical - endogenous mammalian	FGF21,PYGL,SLC2A2
H1-6	0.0162	other	BCAR1,FARP1,FDPS,IRGM,SCAMP4
H1f1	0.0162	other	BCAR1,FARP1,FDPS,IRGM,SCAMP4
benzo(a)pyrene	0.0164	chemical toxicant	ACIN1,CYP1A2,ENTPD5,EPHX1,GCLC,IER3,MAP2K7,SELENBP1,VEGFA
CLUH	0.0165	translation regulator	GFM1,MRPL13,MRPL30,NDUFB8
FSHR	0.0165	g-protein coupled receptor	FDX1,HSD3B1,Hsd3b4 (includes others),VEGFA
pregnenolone carbonitrile	0.0165	chemical drug	ABCC3,ALAS1,CYP3A5,SCP2
ANGPT2	0.0169	growth factor	DBNL,EEF1B2,EGFR,EPHX2,HDAC4,ICAM1,JMJD6,RFC4,TGFBR2
2'-fucosyllactose	0.0171	chemical - endogenous mammalian	ICAM1
2,3-pentanedione	0.0171	chemical - endogenous non-mammalian	VEGFA
3,7,12-trihydroxycoprostane	0.0171	chemical - endogenous mammalian	CYP3A5
3-tert-butyl-4-hydroxyanisole	0.0171	chemical reagent	EPHX1
ARAP1	0.0171	other	EGFR
CDG2-cRGD-5	0.0171	chemical reagent	VEGFA
CHMP6	0.0171	other	EGFR
Ces1b/Ces1c	0.0171	enzyme	GHR
DNAJC24	0.0171	other	EEF2
DPH2	0.0171	enzyme	EEF2
FCHSD2	0.0171	other	EGFR
Flotillin	0.0171	group	EGFR
Frizzled	0.0171	group	EGFR
GAK	0.0171	kinase	EGFR
GNF351	0.0171	chemical reagent	FGF21
IP 20	0.0171	chemical - kinase inhibitor	HSD3B1
KIF3B	0.0171	transporter	PYCR2
LOC299282	0.0171	other	CYP27A1
Lamin b	0.0171	group	LMNA
MEDI-547	0.0171	biologic drug	EPHA2
MYADM	0.0171	other	ICAM1
NSC 659687	0.0171	chemical reagent	CYP1A2
PACSIN2	0.0171	transporter	EGFR
PLXND1	0.0171	transmembrane receptor	VEGFA
PMM2	0.0171	enzyme	ICAM1
PRELID1	0.0171	other	STAT6
PTMS	0.0171	other	TAT
Peg3	0.0171	other	VEGFA
RDR03027	0.0171	chemical reagent	FGF21
SC-19220	0.0171	chemical reagent	ICAM1
SLC52A1	0.0171	transporter	ICAM1
SU5614	0.0171	chemical - kinase inhibitor	VEGFA
TBC1D16	0.0171	other	EGFR
TNS4	0.0171	other	EGFR
TOMM22	0.0171	transporter	HSD3B1
TRI-AAT9-1	0.0171	other	EGFR
VPS25	0.0171	other	EGFR
WFDC1	0.0171	other	ICAM1
beclomethasone dipropionate	0.0171	chemical drug	CYP3A5
cAMP-dependent protein kinase inhibitor	0.0171	chemical drug	CYP3A5
clomoxir	0.0171	chemical reagent	ACADM
desmethoxyyangonin	0.0171	chemical - endogenous non-mammalian	CYP3A5
dexamethasone 21-methanesulfonate	0.0171	chemical reagent	TAT
dihydrokawain	0.0171	chemical - endogenous non-mammalian	CYP3A5
dihydromethysticin	0.0171	chemical - endogenous non-mammalian	CYP3A5
glutethimide	0.0171	chemical drug	ALAS1
homocysteine thiolactone	0.0171	chemical - endogenous mammalian	VEGFA
miR-142-5p (and other miRNAs w/seed AUAAAGU)	0.0171	mature microrna	TGFBR2
miR-147a (miRNAs w/seed UGUGUGG)	0.0171	mature microrna	VEGFA
miR-377-3p (miRNAs w/seed UCACACA)	0.0171	mature microrna	TEAD1
miR-377-5p (and other miRNAs w/seed GAGGUUG)	0.0171	mature microrna	PRDX6
miR-504-5p (and other miRNAs w/seed GACCCUG)	0.0171	mature microrna	VEGFA
miR-542-5p (miRNAs w/seed CGGGGAU)	0.0171	mature microrna	EGFR
mir-198	0.0171	microrna	CCNT1
namitecan	0.0171	chemical drug	EGFR
norethynodrel	0.0171	chemical toxicant	VEGFA
oxfenicine	0.0171	chemical - endogenous non-mammalian	ACADM
panitumumab	0.0171	biologic drug	EGFR
phosphorodiamidate morpholino oligomers	0.0171	chemical - other	LMNA
potassium ferricyanide	0.0171	chemical toxicant	VEGFA
styrofoam	0.0171	chemical reagent	VEGFA
thalidomide analog 1	0.0171	chemical reagent	VEGFA
thalidomide analog 2	0.0171	chemical reagent	VEGFA
troleandomycin	0.0171	chemical drug	CYP3A5
26s Proteasome	0.0171	complex	ARNT,ATF5,EGFR,HSD3B1,ICAM1,PSAP,PSMD6
Stat3-Stat3	0.0172	complex	ICAM1,SERPINA3,VEGFA
LPA	0.0173	other	GHR,ICAM1
NCX-4040	0.0173	chemical drug	CYP1A2,GCLC
NELFB	0.0173	other	GADD45B,VEGFA
manumycin A	0.0173	chemical reagent	ANPEP,VEGFA
NOX4	0.0174	enzyme	CS,GCLC,ICAM1,VEGFA
benzene	0.0174	chemical toxicant	ANPEP,ATF5,DHCR24,RAB9A
MAP3K8	0.0177	kinase	Apol7e (includes others),COBLL1,IER3,IRGM,RAB9A,TAPBPL,Urah
SREBF1	0.0178	transcription regulator	CHMP2A,CSAD,FDPS,RDH11,SC5D,SERPINA3,SLC2A2,STXBP1,TM7SF2,VEGFA
PLA2R1	0.0186	transmembrane receptor	ATP5F1B,LAP3,SDHB
arsenic	0.0186	chemical toxicant	EGFR,EPHX2,GCLC
CDK19	0.0188	kinase	ABAT,CGRRF1,EPHA2,EPHX1,RHBDF2,TSPYL2
Akt	0.0192	group	ACP2,ATP5F1A,EGFR,FHIT,FKBP5,GSS,GSTK1,IER3,LAMA3,LMNA,NDUFB8,SDHB,VEGFA
RXRA	0.0198	ligand-dependent nuclear receptor	ABCC3,ACADM,CYP1A2,CYP3A5,EPHX1,FGF21,GCLC,IER3,NDUFC2,SLC2A2,VEGFA
homocysteine	0.0201	chemical - endogenous mammalian	ABCD3,ACADM,ATF6,FDPS,FGF21,VEGFA
SLC5A5	0.0202	transporter	Mup1 (includes others),NUDT7
USP8	0.0202	peptidase	EGFR,HGS
iodine	0.0202	chemical - endogenous mammalian	ICAM1,VEGFA
mir-379	0.0202	microrna	EGFR,VEGFA
nicardipine	0.0202	chemical drug	CYP3A5,Cyp4a14
orlistat	0.0202	chemical drug	ICAM1,VEGFA
ACLY	0.0202	enzyme	ATP5F1B,COX5A,SDHB
Hmgn3	0.0202	other	AMBP,Mup1 (includes others),SLC2A2
NPPB	0.0202	other	EBP,FDX1,HSD3B1
DUSP1	0.0216	phosphatase	EGFR,ICAM1,IER3,PEX11A,RETSAT,SPRYD7
bardoxolone	0.0218	chemical drug	EPHX1,GCLC,MDH2
ADAM10	0.022	peptidase	ABAT,APH1A,EGFR,IL6ST,RDH11
TRAP1	0.022	enzyme	ATP5F1A,C1QBP,COX5A,HSPE1,MRPS31
ADAM15	0.0233	peptidase	EGFR,VEGFA
F10	0.0233	peptidase	ICAM1,VEGFA
Hnf3	0.0233	group	AMBP,SLC2A2
LCOR	0.0233	transcription regulator	ADORA1,FKBP5
MAFF	0.0233	transcription regulator	ABCC3,GCLC
PEX5L	0.0233	ion channel	CYP27A1,FDPS
SOCS2	0.0233	other	GHR,STAT6
1-palmitoyl-2-(5-oxovaleroyl)-sn-glycero-3-phosphorylcholine	0.0235	chemical reagent	ICAM1,TGFBR2,VEGFA
IFT88	0.0235	other	ACAT1,FDPS,PYCR2
prostaglandin J2	0.0235	chemical - endogenous mammalian	PSMB4,PSMD12,PSMD6
D-glucose	0.0235	chemical - endogenous mammalian	ACADM,ASS1,ATF5,ATF6,C1QBP,CTSV,FGF21,GALNT2,ICAM1,IL6ST,MDH2,MIDN,PDIA4,PON2,PPP1R14A,PRDX6,SDHB,SLC2A2,STXBP1,SUSD2,VEGFA,WIPI2
CFTR	0.0238	ion channel	CYP3A5,EPHX2,FDPS,HSD17B2,SCP2
SRC	0.0239	kinase	ACAT1,CTSV,EGFR,ICAM1,RETSAT,VEGFA
SLC13A1	0.0248	transporter	CLPX,GFM1,RAD51B,Rplp1 (includes others),UPP2
cinnamaldehyde	0.0248	chemical toxicant	Akr1b10,CS,FGF21,GCLC,PPP1R10
AKT inhibitor VIII	0.0253	chemical reagent	FGF21,ICAM1,SRD5A1
asoprisnil	0.0253	chemical drug	EGFR,HSD17B2,TGFBR2
taurocholic acid	0.0253	chemical - endogenous mammalian	CYP27A1,GADD45B,VEGFA
ONECUT1	0.0254	transcription regulator	AMBP,BCAR1,F11,GSS,HABP2,MDH1,MGST3,SLC2A2,TAOK3,TAT
beta-estradiol	0.0254	chemical - endogenous mammalian	ACADM,ACOX2,ADGRF5,ADORA1,ANPEP,ASS1,ATF5,ATP5F1B,B4GALT1,BCAR1,C1QBP,CCT2,COX5A,CWC25,DHCR24,EGFR,ETV3,FARP1,FMO1,GADD45B,GCLC,GFM1,GHR,HDAC4,HES6,HSD17B2,ICAM1,IER3,IL11RA,IL6ST,IP6K1,KPNA4,LAMA3,LIFR,LMNA,NUDT7,PDIA4,PIGR,PON2,PPP1R14A,PSAP,PYCR2,PYGL,RAB9A,RABEP2,RFC4,SELENBP1,SERPINA3,SLC25A15,SLC6A9,SRD5A1,STXBP1,SUSD2,TGFBR2,TSPO,VEGFA
CD247	0.0254	transmembrane receptor	ALAS1,NDUFB6,PLA2G12A,SNRNP70
mitomycin C	0.0254	chemical drug	ATF6,BRD2,TBC1D24,VEGFA
cigarette smoke	0.0259	chemical toxicant	AOX1,ATF6,CYP1A2,CYP3A5,GCLC,ICAM1,MAP3K4,SERPINA3,SLC6A9,VEGFA
PITX2	0.0264	transcription regulator	GPX4,KCTD20,NDUFB8,NDUFC2,OXNAD1,PYCR2
1-chloro-2-(2,2,2-trichloro-1-(4-chlorophenyl)ethyl)benzene	0.0266	chemical toxicant	CYP3A5,GADD45B
48s	0.0266	complex	ATF5,VEGFA
CPT1C	0.0266	enzyme	ACADM,CS
HNF4α dimer	0.0266	complex	SLC22A7,SLC2A2
N-carbobenzyloxy-leucine-leucine-norvalinal	0.0266	chemical - protease inhibitor	BCAR1,USF1
SLC51A	0.0266	transporter	ABCC3,CYP3A5
bisphenol A diglycidyl ether	0.0266	chemical reagent	ICAM1,TGFBR2
meclizine	0.0266	chemical drug	CYP1A2,CYP3A5
mir-140	0.0266	microrna	HDAC4,VEGFA
sulindac	0.0267	chemical drug	CYP1A2,EGFR,GCLC,VEGFA
ARNT2	0.0268	transcription regulator	AOX1,EGFR,FHIT,ICAM1,LIFR,NACA,SELENBP1,VEGFA
MYCN	0.027	transcription regulator	ABCC3,ABCD3,CCNT1,CHPF2,EEF2,EGFR,NACA,PDIA4,RPL24,RPS28
ACE	0.0271	peptidase	ATP5F1A,ATP5F1B,NDUFB8
RYR1	0.0271	ion channel	ABCD3,ACADM,ACAT1
andrographolide	0.0271	chemical drug	EGFR,ICAM1,RGN
KRAS	0.0274	enzyme	ANPEP,AOX1,ARPC3,ATF5,ATF6,CS,CYP2J2,EGFR,EPHA2,FAH,GCLC,HEXA,HSPE1,IER3,IVNS1ABP,LAMA3,MTHFD1,POMP,PRCC,SERPINA3,TGFBR2,VEGFA
miR-16-5p (and other miRNAs w/seed AGCAGCA)	0.0282	mature microrna	ABHD10,ACP2,ATF6,EGFR,GFM1,MRPL20,VEGFA,VTI1B
HNF1A	0.0283	transcription regulator	AMBP,ANPEP,C8B,CYP1A2,CYP27A1,F11,FMO1,HABP2,HSD17B2,MTHFD1,PAH,PIGR,RNGTT,SLC2A2,TAT
cocaine	0.0289	chemical drug	ATP5F1B,GADD45B,ICAM1,MIDN,PSAP,RABEP2,TSPO,VEGFA
dehydroisoandrosterone	0.0289	chemical - endogenous mammalian	CYP3A5,Cyp4a14,FKBP5,ICAM1,PRDX6
CARM1	0.029	transcription regulator	EPHX2,GCLC,ICAM1
troglitazone	0.0292	chemical drug	ACADM,ALAS1,CYP3A5,EGFR,ENTPD5,FGF21,ICAM1,LAMA3,PEX11A,PLIN4,PXMP2,SLC2A2,VEGFA
MMP12	0.0293	peptidase	ICAM1,IL6ST,PSAP,TBCA
methylmercury	0.0293	chemical toxicant	ANPEP,ATF5,DHCR24,RAB9A
rosiglitazone	0.0296	chemical drug	ACADM,COX5A,CS,EGFR,EPHX2,FDX1,FGF21,ICAM1,KLB,MDH2,Mup1 (includes others),PEX11A,SDHB,SLC2A2,VEGFA
NREP	0.03	other	TGFBR2,VEGFA
TIMP2	0.03	other	SLC2A2,VEGFA
isoquercitrin	0.03	chemical drug	FDPS,SC5D
manganese chloride	0.03	chemical reagent	RHEB,SLC39A14
spironolactone	0.03	chemical drug	ABCC3,CYP3A5,FKBP5,ICAM1,VEGFA
NRF1	0.0307	transcription regulator	ALAS1,COX5A,GCLC,PSMD6
IL4	0.0308	cytokine	ACP2,ALAS1,APH1A,ASS1,B4GALNT1,BCAT2,COBLL1,EPHA2,EPHX1,FKBP5,GADD45B,GCAT,GPX4,HSD3B1,ICAM1,IER3,IL6ST,IRF5,LIFR,LRPPRC,MED1,PIGR,SLC23A1,ST7,STAT6,TGFBR2,TM7SF2,TXLNA,VEGFA
8-bromoguanosine 3',5'-cyclic monophosphate	0.0309	chemical - kinase inhibitor	CYP3A5,HINT1,VEGFA
CAB39L	0.0309	kinase	ATP5MC3,NDUFB11,NDUFB8
IL5	0.0311	cytokine	ASS1,CISD1,CYP1A2,EBP,GCAT,ICAM1,IER3,NACA,PSMB4,ST7
RPTOR	0.0319	other	ACADM,DHCR24,EBP,FDPS,LBR,SC5D
FSH	0.0322	complex	ACP2,CTSV,EGFR,FDX1,FKBP5,GCLC,HSD3B1,JMJD6,MEF2D,SRD5A1,TGFBR2,UBE2L3,VEGFA
glucosamine	0.0322	chemical - endogenous mammalian	ACADM,ASS1,ICAM1,MDH2
sodium arsenite	0.0322	chemical drug	GADD45B,GCLC,GSS,VEGFA
CCND1	0.0329	transcription regulator	BHMT2,DHCR24,EEF1B2,EGFR,EPHA2,IER3,PAH,SELENBP1,STXBP1,TGFBR2,TM7SF2
MMP11	0.033	peptidase	ATF6,ATP5F1B,HSPE1
NFE2L1	0.033	transcription regulator	Cyp4a14,GCLC,PSMD12
thalidomide	0.033	chemical drug	GADD45B,ICAM1,VEGFA
xanthohumol	0.033	chemical drug	CSRP3,CYP1A2,ICAM1
YAP1	0.033	transcription regulator	ACAT1,EGFR,ICAM1,LIFR,LMNA,OXNAD1,RPL24,Rplp1 (includes others),RPS28,Rps3a1
OGA	0.0332	enzyme	ACADM,AIFM2,ARHGEF25,ASS1,CNOT3,FDPS,FGF21,IL6ST,NDUFB11,NDUFC2,PYGL,TGFBR2,TSPAN4
SP3	0.0333	transcription regulator	ADH5,EGFR,FDX1,GHR,HDAC4,TGFBR2,TSPO,VEGFA
CHD1	0.0336	enzyme	ICAM1,IER3
TWIST	0.0336	group	B4GALNT1,ST3GAL5
bevacizumab	0.0336	biologic drug	EGFR,VEGFA
MAP2K3	0.0337	kinase	ICAM1,PRDX6,RAB34,VEGFA
1,2-dihydroxy-epoxy-1,2,3,4-tetrahydro-5-methylchrysene	0.034	chemical toxicant	VEGFA
1-phenazinecarboxylic acid	0.034	chemical - endogenous non-mammalian	ICAM1
2,4,5-trichlorophenoxyacetic acid	0.034	chemical toxicant	GCLC
2-deoxy-D-ribose	0.034	chemical - endogenous mammalian	LONP1
2-nitrotoluene	0.034	chemical toxicant	FHIT
5alpha-tetrahydrocorticosterone	0.034	chemical - endogenous mammalian	TAT
ADAMTS9	0.034	peptidase	VEGFA
ADGRG1	0.034	g-protein coupled receptor	VEGFA
APH1B	0.034	peptidase	APH1A
AR-12	0.034	chemical - kinase inhibitor	EGFR
ATP9A	0.034	transporter	VEGFA
BNIP3	0.034	other	RHEB
CDK11B	0.034	kinase	VEGFA
CHAF1A	0.034	other	CSRP3
CHCHD10	0.034	other	CHCHD2
CNMD	0.034	other	VEGFA
Crm197	0.034	biologic drug	EGFR
DPH1	0.034	other	EEF2
EIF4E2	0.034	translation regulator	EGFR
FBLIM1	0.034	other	EGFR
FGB	0.034	other	ICAM1
FGF20	0.034	growth factor	MAP3K4
HAT1	0.034	enzyme	CSRP3
KB-R7785	0.034	chemical - protease inhibitor	EGFR
Kap	0.034	other	Cyp4a14
Ku	0.034	complex	ADH5
LCTL	0.034	enzyme	KLB
MAP4	0.034	other	VEGFA
METTL21C	0.034	enzyme	MEF2D
MIR4767	0.034	microrna	EGFR
NLRP2	0.034	other	ICAM1
OPN4	0.034	g-protein coupled receptor	VEGFA
PCBD1	0.034	transcription regulator	PAH
PROTEASE	0.034	group	HSD3B1
PSG1	0.034	other	VEGFA
RAB11B-AS1	0.034	other	VEGFA
SALL1	0.034	transcription regulator	VEGFA
SEC16B	0.034	other	RGN
SEMA4A	0.034	other	VEGFA
TCHP	0.034	other	VEGFA
TIMM50	0.034	phosphatase	HSD3B1
TTC7A	0.034	other	EGFR
WASHC1	0.034	other	EGFR
ZFP36L1	0.034	transcription regulator	VEGFA
allocryptopine	0.034	chemical - endogenous non-mammalian	CYP1A2
gimeracil	0.034	chemical drug	CYP3A5
ginkgolide A	0.034	chemical - endogenous non-mammalian	CYP3A5
indapamide	0.034	chemical drug	VEGFA
metalloproteinase inhibitor	0.034	chemical drug	EGFR
miR-3189-3p (miRNAs w/seed CCUUGGG)	0.034	mature microrna	ARHGEF25
neocuproine	0.034	chemical reagent	VEGFA
oxazepam	0.034	chemical drug	GADD45B
phthalic acid	0.034	chemical - endogenous non-mammalian	CYP3A5
protopine	0.034	chemical - endogenous non-mammalian	CYP1A2
retinoyl glucuronide	0.034	chemical - endogenous mammalian	CYP1A2
sapropterin	0.034	chemical drug	VEGFA
tegafur	0.034	chemical drug	CYP3A5
toluene diisocyanate	0.034	chemical toxicant	VEGFA
tyrphostin B56	0.034	chemical - kinase inhibitor	ICAM1
zoptarelin doxorubicin	0.034	biologic drug	EGFR
Ins1	0.0341	other	ACADM,ALAS1,IL6ST,LIFR,PDHB,RETSAT,RGN,SDHB,SLC2A2,TAT,VEGFA
palmitic acid	0.0343	chemical - endogenous mammalian	ACADM,ATF6,CS,CYP4F12,EPHX2,FDPS,FGF21,GCLC,ICAM1,SLC2A2
LHX1	0.0347	transcription regulator	ANPEP,ASS1,BHMT2,Hsd3b4 (includes others),PAH
PCGEM1	0.0351	other	CS,DHCR24,PDHB
RIPK2	0.0352	kinase	ACADM,ICAM1,MARCKSL1,SCAP
TRAF6	0.0352	enzyme	EGFR,ICAM1,IRF5,SERPINA3
STAT6	0.0359	transcription regulator	ASS1,COBLL1,Cyp4a14,EPHA2,EPHX1,FGF21,FKBP5,GADD45B,HSD3B1,IL6ST,LIFR,SELENBP1,STAT6
PDGF BB	0.036	complex	EGFR,FMO1,GHR,GSS,HDAC4,IER3,LMNA,NDUFB8,PSMB4,SERPINA3,VEGFA
ICMT	0.0372	enzyme	ATP5F1B,GNAT1,LMNA
ALOX12	0.0374	enzyme	TGFBR2,VEGFA
cyproterone acetate	0.0374	chemical drug	SRD5A1,TAT
glycyrrhetinic acid	0.0374	chemical drug	CYP1A2,ICAM1
miR-205-5p (and other miRNAs w/seed CCUUCAU)	0.0374	mature microrna	MED1,VEGFA
KDM8	0.0383	enzyme	CS,DHCR24,PDHB,VEGFA
phenethyl isothiocyanate	0.0384	chemical drug	EEF2,GSS,GSTK1,MGST3,VEGFA
ABCB6	0.0395	transporter	CYP1A2,CYP39A1,CYP3A5
KCNK9	0.0395	ion channel	GADD45B,HSD3B1,Nnt
ezetimibe	0.0395	chemical drug	ACADM,ACOX2,FDPS
hydrogen peroxide	0.0395	chemical - endogenous mammalian	ADH5,ATF6,CYP1A2,EEF1B2,EGFR,EPHA2,FDPS,GADD45B,GCLC,ICAM1,PAH,PDIA4,SC5D,TSPAN4,VEGFA,ZBTB7A
CYP1A1	0.0397	enzyme	GAMT,INSC,LMNA,SDHB,SLC46A3
LCK	0.0399	kinase	DKC1,GADD45B,TAT,VEGFA
EHMT1	0.0411	transcription regulator	ANPEP,BCL9L,CYP4F12,SCAMP4,SELENBP1
lysophosphatidic acid	0.0411	chemical - other	AKT2,EGFR,FKBP5,ICAM1,VEGFA
C1q	0.0414	complex	ICAM1,IRF5
FDFT1	0.0414	enzyme	CYP27A1,FDPS
ITGB4	0.0414	transmembrane receptor	GPX4,VEGFA
MED30	0.0414	transcription regulator	CS,SDHB
Nos	0.0414	group	ADH5,VEGFA
PS-1145	0.0414	chemical - kinase inhibitor	ICAM1,SERPINA3
STIM1	0.0414	ion channel	GCLC,GSTO1
ethoxyquin	0.0414	chemical toxicant	CYP1A2,GCLC
glucocorticoid	0.0414	chemical drug	CEP170B,CYP3A5,EGFR,ICAM1,Mup1 (includes others),PAH,PIGR,SERPINA3,TAT,VEGFA
KDM3B	0.0416	enzyme	ANKRD13A,CMBL,GALNT2,RDH11
AGN194204	0.0417	chemical drug	ASS1,Cyp4a14,FDPS,FDX1,FGF21,LIFR,LMNA,PLIN4
F7	0.0418	peptidase	EEF2,ICAM1,VEGFA
HNRNPH1	0.0418	other	ATP5F1A,CMC1,COX5A
ADORA2A	0.0425	g-protein coupled receptor	AKT2,DSTN,EEF2,PLA2G12A,UBOX5,VEGFA
STAT4	0.0436	transcription regulator	DAP,FDX1,HES6,IER3,PRDX6,PYGL,SELENBP1,VEGFA
ethanol	0.0439	chemical - endogenous mammalian	ACADM,ANPEP,CBR1,CYP27A1,CYP3A5,CYP4A22,EGFR,EPHX1,GPX4,HSD3B1,HTATIP2,ICAM1,MGST3,SLC2A2,TAT
FCGR2B	0.0441	transmembrane receptor	ICAM1,MARCKSL1,VEGFA
deferoxamine	0.0445	chemical drug	ARNT,CYP3A5,EGFR,GADD45B,ICAM1,LAMA3,SDHB,VEGFA
triptolide	0.0449	chemical drug	GCLC,GHR,ICAM1,IER3,LAMA3,LIFR
glutathione	0.0451	chemical - endogenous mammalian	ASS1,EGFR,GCLC,VEGFA
Ncoa-Nr1i2-Rxra	0.0454	complex	ABCC3,CYP3A5
elovanoid N32	0.0454	chemical - endogenous mammalian	ICAM1,VEGFA
miR-296-5p (miRNAs w/seed GGGCCCC)	0.0454	mature microrna	HGS,VEGFA
puromycin	0.0454	chemical - endogenous non-mammalian	CYP3A5,VEGFA
Pkc(s)	0.0454	group	ACAT1,ARNT,ATF6,EGFR,GADD45B,PDIA4,SLC6A9,VEGFA
testosterone	0.0463	chemical - endogenous mammalian	ANPEP,ATF6,COX5A,CTSV,DHCR24,EGFR,GFM1,GPX4,PDIA4,SLC6A9,SRD5A1,TGFBR2
SMAD1	0.0466	transcription regulator	GADD45B,ICAM1,VEGFA
INSIG1	0.0467	other	DHCR24,FDPS,SCAP,SLC2A2,TM7SF2
7-ketocholesterol	0.0497	chemical - endogenous mammalian	FDPS,ICAM1
AChR	0.0497	complex	IL6ST,SERPINA3
COL2A1	0.0497	other	AMBP,ATF6
HOXA11	0.0497	transcription regulator	CTSV,EGFR
MED12	0.0497	transcription regulator	SUSD2,TGFBR2
S-(2,3-bispalmitoyloxypropyl)-cysteine-GDPKHPKSF	0.0497	chemical reagent	Apol7e (includes others),ICAM1
SIN3B	0.0497	transcription regulator	GADD45B,SRD5A1
elovanoid N34	0.0497	chemical - endogenous mammalian	ICAM1,VEGFA
galactose	0.0497	chemical - endogenous mammalian	COX5A,CS
liraglutide	0.0497	biologic drug	FGF21,KLB
peoniflorin	0.0497	chemical drug	ATP5F1A,COX5A
perchlorate	0.0497	chemical reagent	Mup1 (includes others),UPP2
superoxide	0.0497	chemical - endogenous mammalian	ICAM1,MARCKSL1
Expr False Discovery Rate (q-value)	Target molecules in dataset	Predicted Activation State	Causal network	Relationships Between Master Regulators(Increases/Downstream)	Relationships Between Master Regulators(Decreases/Downstream)	Relationships Between Master Regulators(Affects/Downstream)	Relationships Between Master Regulators(Increases/Upstream)	Relationships Between Master Regulators(Decreases/Upstream)	Relationships Between Master Regulators(Affects/Upstream)	Relationships Between Master Regulators(Increases/Both)	Relationships Between Master Regulators(Decreases/Both)	Relationships Between Master Regulators(Affects/Both)
	ABCD3,ACADM,ACAT1,ACOT1,ACOT4,ASS1,ATP5F1B,C8B,CBR1,CCNT1,CES3,CPS1,CS,CSAD,CSRP3,CYP27A1,CYP39A1,CYP3A5,Cyp4a14,CYP4A22,EGFR,FGF21,GADD45B,GSTK1,HSD3B1,Hsd3b4 (includes others),LAMA3,MASP2,MDH2,MGST3,Mup1 (includes others),NUDT7,PAH,PEX11A,PLIN4,PRDX6,RAD51B,RETSAT,SC5D,SCP2,SELENBP1,SLC16A5,SUSD4,TSPO,VEGFA		45 (3)
	ABCD3,ACADM,ACAT1,ASS1,ATP5F1B,CBR1,CCNT1,CES3,CPS1,CS,CSAD,CTSV,CYP1A2,CYP27A1,Cyp4a14,CYP4F12,EGFR,FAH,FGF21,GPX4,GSTK1,LONP1,MASP2,MGST3,Mup1 (includes others),PAH,PEX11A,PLIN4,PRDX6,PXMP2,RAD51B,RETSAT,RGN,SC5D,SCP2,SELENBP1,TSPO,Uox,UPP2,VEGFA		40 (3)	acetaminophen,bezafibrate,ciprofibrate,clofibrate,di(2-ethylhexyl) phthalate,fibric acid derivative,KRP-297,MMP11,oleic acid,pirinixic acid,PPAR ligand-PPAR-Retinoic acid-RXRα,PPARG,RXRA
	ABCD3,ACADM,ACAT1,ASS1,ATP5F1B,CBR1,CCNT1,CES3,CPS1,CS,CSAD,CTSV,CYP1A2,CYP27A1,CYP3A5,Cyp4a14,CYP4F12,EGFR,FAH,FDPS,FGF21,GCLC,GPX4,GSTK1,HSD3B1,LONP1,MASP2,MGST3,Mup1 (includes others),PAH,PEX11A,PLIN4,PRDX6,PXMP2,RETSAT,RGN,SC5D,SCP2,SELENBP1,TSPO,Uox,UPP2,VEGFA		43 (6)				Acox,ACOX1,cholesterol,EHHADH,HSD17B4,PPARA,PPARG	CYP1A2,EGFR,SLC37A4
	ABAT,ABCC3,ABCD3,ACADM,ACAT1,ACOT1,ACOT4,ACOX2,ADORA1,AIFM2,AKT2,ALAS1,ANKS3,ANPEP,AOX1,APH1A,ARNT,ASS1,ATF5,ATP5F1B,ATP5F1C,B4GALNT1,BCAT2,BLVRB,C8B,CCNT1,CDKN2AIPNL,CELA1,CEP170B,CES3,CISD1,CLPX,CMBL,CMC1,CPS1,CS,CSRP3,CYC1,CYP27A1,CYP2J2,CYP39A1,Cyp4a14,CYP4A22,CYP4F12,DAP,DHCR24,DNAJC15,EGFR,ENTPD5,EPHA2,EPHX1,EPHX2,F11,FAM131C,FDPS,FGF21,GABARAPL2,GCAT,GFM1,GHR,Gimap9,GOT2,GPX4,GSTK1,GSTO1,G…		131 (35)		pirinixic acid		CIDEC,PPARA,PPARD,PPARG
	ABAT,ABCC3,ABCD3,ACADM,ACAT1,ACOT1,ACOT4,ACOX2,ADORA1,AIFM2,ALAS1,ANPEP,AOX1,APH1A,ARNT,ASS1,ATF5,ATP5F1B,ATP5F1C,B4GALNT1,BCAT2,BLVRB,C8B,CCNT1,CDKN2AIPNL,CELA1,CEP170B,CES3,CISD1,CLPX,CMBL,CMC1,CPS1,CS,CSRP3,CYP27A1,CYP2J2,CYP39A1,Cyp4a14,CYP4A22,CYP4F12,DAP,DHCR24,DNAJC15,EBP,EGFR,ENTPD5,ENTPD8,EPHA2,EPHX1,EPHX2,F11,FAM131C,FDPS,FGF21,GABARAPL2,GFM1,GHR,Gimap9,GOT2,GPX4,GSTK1,GSTO1,Gulo,HABP2,…		126 (30)				PPARA,PPARD,PPARG
	ABAT,ABCC3,ABCD3,ACADM,ACAT1,ACOT1,ACOT4,ACOX2,ADORA1,AIFM2,ALAS1,ANPEP,AOX1,APH1A,ARNT,ASS1,ATF5,ATP5F1B,ATP5F1C,B4GALNT1,BCAT2,BLVRB,C8B,CCNT1,CDKN2AIPNL,CELA1,CEP170B,CES3,CISD1,CLPX,CMBL,CMC1,CPS1,CS,CSRP3,CYP27A1,CYP2J2,CYP39A1,Cyp4a14,CYP4A22,CYP4F12,DAP,DHCR24,DNAJC15,EBP,EGFR,ENTPD5,ENTPD8,EPHA2,EPHX1,EPHX2,F11,FAM131C,FDPS,FGF21,GABARAPL2,GFM1,GHR,Gimap9,GOT2,GPX4,GSTK1,GSTO1,Gulo,HABP2,…		126 (30)				PPARA,PPARD,PPARG	cholesterol,fatty acid
0.944	ABCC3,ALAS1,AOX1,ATP5F1B,ATP5MC3,B4GALNT1,CBR1,CELA1,CREG1,CS,Cyp4a14,CYP4A22,DSTN,ENTPD5,EPHX1,FKBP5,FMO1,GCLC,GHR,GPX4,GSS,GSTO1,HSD3B1,HTATIP2,ICAM1,LMNA,MGST3,NDUFAB1,NDUFB6,PDIA4,POMP,PSMB4,PSMD12,SERPINA3,SLC25A15,SLC38A3,SLC6A9,Uox,VEGFA		39 (2)	arsenic trioxide	levodopa		PDK1	NFE2L2,PPARG
0.642	ABCD3,ACADM,CBR1,CES3,CTSV,CYP1A2,Cyp4a14,CYP4F12,EGFR,FAH,GPX4,HSD3B1,LONP1,Mup1 (includes others),PAH,PEX11A,PXMP2,RAD51B,RGN,SELENBP1,Uox,UPP2		22 (1)	9Z,11E-octadecadienoic acid,AGK,ATF6,bezafibrate,ciprofibrate,clofibrate,di(2-ethylhexyl) phthalate,elaidic acid,Esrra,fatty acid,LEP,MED1,mono-(2-ethylhexyl)phthalate,PCGEM1,phytohemagglutinin,pirinixic acid,PNPLA2,PPARD,PPARG,PPARGC1A,PPARα-RXRα,quercetin,RXRA	cholic acid,CIDEC,HSD17B4,L-triiodothyronine,nitrofurantoin,NR1I2,PLIN5,poloxamer,PTEN		CYP1A2,EGFR,H2AX,SLC37A4	ACSL1,LONP1,NFE2L2
	ABCC3,ABCD3,ACADM,ACAT1,ALAS1,ANPEP,AOX1,ASS1,ATP5F1B,B4GALNT1,CBR1,CCNT1,CELA1,CES3,CPS1,CREG1,CS,CSAD,CYP1A2,CYP27A1,Cyp4a14,CYP4A22,DSTN,EGFR,ENTPD5,EPHA2,EPHX1,FGF21,FKBP5,FMO1,GADD45B,GCLC,GPX4,GSS,GSTK1,GSTO1,HABP2,HNRNPH1,HSPE1,HTATIP2,IER3,IVNS1ABP,LMNA,MASP2,MGST3,MTHFD1,Mup1 (includes others),NDUFB8,PAH,PDIA4,PEX11A,PLIN4,POMP,PRDX6,PSMD12,RAD51B,RETSAT,SC5D,SCP2,SDHB,SELENBP1,SERPINA3,…		69 (15)	1-palmitoyl-2-(5-oxovaleroyl)-sn-glycero-3-phosphorylcholine,dihydrotestosterone,doxorubicin,metribolone	2-(4-amino-1-isopropyl-1H-pyrazolo[3,4-d]pyrimidin-3-yl)-1H-indol-5-ol			Smad,Smad2/3
	ABCC3,ABCD3,ACADM,ACAT1,ADORA1,ALAS1,ANPEP,AOX1,APBB3,APH1A,ASS1,ATP5F1B,B4GALNT1,CBR1,CCNT1,CELA1,CES3,CMC1,CPS1,CREG1,CS,CYP27A1,CYP3A5,Cyp4a14,CYP4A22,DDT,DSTN,EGFR,ENTPD5,FAM131C,FDPS,FGF21,FKBP5,FMO1,GABARAPL2,GADD45B,GCLC,GHR,GOT2,GPX4,GSS,GSTK1,GSTO1,HTATIP2,IER3,KLB,LAP3,LMNA,MASP2,MDH1,MGST3,Mup1 (includes others),PAH,PDIA4,PEX11A,PLIN4,POMP,PRDX6,PSMB4,PSMD12,RAB9A,RAD51B,RETSAT,SC5D,SC…		74 (7)	ACSL3,E. coli B5 lipopolysaccharide			NFE2L2,NFkB (complex),PPARA,PPARD,PPARG
	ABCC3,ABCD3,ADORA1,AIFM2,ALAS1,APH1A,ARPC5L,ASS1,ATF5,ATF6,ATP5F1B,ATP5MC3,B4GALNT1,CDKN2AIPNL,CES3,COX5A,CS,CSAD,CSRP3,CTSV,CYC1,CYP1A2,CYP27A1,CYP39A1,CYP3A5,Cyp4a14,CYP4A22,CYP4F12,EBP,EEF2,ENTPD5,ENTPD8,EPHA2,FANCL,FGF21,GABARAPL2,GADD45B,GCLC,GFM1,GHR,GOT2,GPX4,GSTK1,GSTO1,Gulo,HES6,HSD3B1,IER3,IKZF5,IRF5,IRGM,KCTD20,KLB,LAP3,LBR,LIFR,LMNA,MAP2K7,MAP3K4,MDH1,MED1,MEF2D,MGST3,MIB2,MRPS22,Mup1…		108 (26)				FOXO1	AKT2,RICTOR
	ABCD3,ACADM,ACAT1,ALAS1,APH1A,ASS1,ATP5F1A,ATP5F1B,BCAT2,CCNT1,CES3,COX5A,CPS1,CS,CSAD,CYP1A2,CYP27A1,CYP3A5,Cyp4a14,DHCR24,EGFR,EPHX1,FGF21,GABARAPL2,GOT2,GSTK1,HSD3B1,ICAM1,KLB,LIFR,MASP2,MDH1,MDH2,MGST3,MRPS31,Mup1 (includes others),NDUFB8,PAH,PEX11A,PLIN4,PRDX6,RAD51B,RETSAT,SC5D,SCP2,SDHB,SELENBP1,SERPINA3,SLC2A2,SLC39A14,TGFBR2,TSPO,VEGFA		53 (5)	cinnamaldehyde,LEP	E. coli B5 lipopolysaccharide,FKBP5,FOXA3		FGF21,PPARG,PPARGC1A,PPARGC1B,UCP1	SERPINE1
0.728	ABAT,ABCD3,ACOT1,ACOX2,ACP2,ADH5,ADORA1,AKT2,APH1A,Apol7e (includes others),ARNT,ATF5,ATF6,ATP5F1C,ATP5MC3,B4GALT1,BHMT2,BLVRB,BRD2,C1QBP,CBR1,CCNT1,CDKN2AIPNL,CISD1,CMBL,COBLL1,COX5A,CREG1,CS,CSRP3,CYC1,CYP1A2,CYP2J2,CYP39A1,CYP3A5,Cyp4a14,DAP,DNAJC15,DSTN,EBP,EEF1B2,ENTPD8,EPHX1,EPHX2,F11,FARP1,FDX1,FHIT,FKBP5,GABARAPL2,GADD45B,GALNT2,GCLC,GFM1,GNL1,GOT2,GPX4,GSTK1,Gulo,HABP2,HDAC4,HES6,HEXA,HI…		135 (42)	metribolone	valproic acid		NFkB (complex)
	ABCD3,ACADM,ACAT1,APH1A,ASS1,ATP5F1B,ATP5F1C,ATP5MC3,CCNT1,CES3,COX5A,CSAD,CYC1,CYP27A1,Cyp4a14,DHCR24,EGFR,EPHX1,FDPS,FGF21,GABARAPL2,GADD45B,GOT2,GSTK1,HDAC4,HSD3B1,ICAM1,KLB,MASP2,MDH1,MDH2,MGST3,Mup1 (includes others),NDUFB11,NDUFC2,PAH,PEX11A,PLIN4,PRDX6,PYCR2,RAD51B,RETSAT,SC5D,SCP2,SDHB,SELENBP1,SLC2A2,TGFBR2,TSPO,VEGFA		50 (5)				PPARA,PPARG	IL5,STK11
	ABAT,ABCC3,ABCD3,ACADM,ACOT4,ACOX2,ACP2,ADH5,ADORA1,AIFM2,AKT2,APBB3,APH1A,ARNT,ATF5,ATF6,ATP5F1A,ATP5F1B,ATP5F1C,ATP5MC3,B4GALT1,BHMT2,BLVRB,C8B,CBR1,CCNT1,CISD1,CMBL,COX5A,CREG1,CS,CSRP3,CTSV,CYC1,CYP1A2,CYP2J2,CYP3A5,Cyp4a14,CYP4A22,DAP,DDT,DNAJC15,DSTN,EBP,EEF1B2,EEF2,ENTPD8,EPHA2,EPHX1,EPHX2,ETV3,F11,FDX1,FHIT,GABARAPL2,GADD45B,GALNT2,GCLC,GFM1,Gimap9,GNL1,GOT2,GPX4,GSS,GSTK1,Gulo,HABP2,HDAC…		138 (45)				NFkB (complex)
	ABAT,ABCC3,ACADM,ACAT1,ACOT1,ACOX2,ACP2,AIFM2,ALAS1,ANPEP,AOX1,APH1A,ARPC5L,ATF5,ATF6,ATP5F1B,ATP5F1C,B4GALNT1,B4GALT1,BLVRB,BRD2,C1QBP,CBR1,CCNT1,CDKN2AIPNL,CELA1,CES3,CISD1,CMBL,COBLL1,CREG1,CS,CSRP3,CYP1A2,CYP2J2,Cyp4a14,CYP4A22,CYP4F12,DHCR24,DSTN,DYSF,EBP,EEF2,ENTPD5,ENTPD8,EPHA2,EPHX1,EPHX2,ETV3,F11,FARP1,FDPS,FHIT,FKBP5,FMO1,GABARAPL2,GCLC,GFM1,GHR,Gimap9,GOT2,GPX4,GSS,GSTO1,Gulo,HABP2,HDA…		141 (45)
	ABAT,ABCC3,ABCD3,ACADM,ACOT1,ACOX2,ADH5,ADORA1,AIFM2,AKT2,APBB3,APH1A,ARNT,ASS1,ATF5,ATF6,ATP5F1B,ATP5F1C,ATP5MC3,B4GALT1,BHMT2,BLVRB,CBR1,CCNT1,CISD1,CMBL,COX5A,CREG1,CS,CTSV,CYC1,CYP1A2,CYP2J2,CYP39A1,CYP3A5,Cyp4a14,DAP,DDT,DNAJC15,DSTN,EBP,EEF1B2,EEF2,EGFR,ENTPD8,EPHX1,EPHX2,F11,FDX1,FHIT,FKBP5,GABARAPL2,GADD45B,GALNT2,GCLC,GFM1,GNL1,GOT2,GPX4,GSS,GSTK1,Gulo,HABP2,HDAC4,HES6,HEXA,HINT1,HNRNPH1…		129 (44)					Lh,NFkB (complex)
	ABCC3,ALAS1,AOX1,B4GALNT1,CBR1,CELA1,CREG1,CS,CYP3A5,Cyp4a14,CYP4A22,DSTN,ENTPD5,EPHX1,FKBP5,FMO1,GCLC,GHR,GPX4,GSS,GSTO1,HSD3B1,HTATIP2,ICAM1,LMNA,MGST3,PDIA4,POMP,PSMB4,PSMD12,SERPINA3,SLC38A3,SLC6A9,Uox,VEGFA		35 (2)				CYP3A5,NFE2L2
	ABAT,ABCD3,ACADM,ACOT1,ACOX2,ACP2,ADH5,ADORA1,AIFM2,Akr1b10,AKT2,AOX1,APBB3,APH1A,ARNT,ASS1,ATF5,ATP5F1A,ATP5F1B,ATP5F1C,ATP5MC3,B4GALT1,BHMT2,BLVRB,CBR1,CCNT1,CELA1,CISD1,CMBL,COX5A,CREG1,CTSV,CYC1,CYP1A2,CYP2J2,CYP39A1,CYP3A5,Cyp4a14,DAP,DNAJC15,DSTN,EBP,EEF1B2,ENTPD8,EPHA2,EPHX1,EPHX2,F11,FDPS,FDX1,FHIT,Fip1l1,GABARAPL2,GADD45B,GALNT2,GCLC,GFM1,GNL1,GOT2,GPX4,GSS,GSTK1,Gulo,HABP2,HDAC4,HES6,HE…		131 (43)					NFkB (complex)
	ABCC3,ABCD3,ACADM,ACOX2,ALAS1,ANPEP,AOX1,APBB3,APH1A,ASS1,ATF5,ATF6,ATP5F1A,ATP5F1B,ATP5MC3,B4GALNT1,BLVRB,CBR1,CELA1,CES3,CPS1,CREG1,CTSV,CYC1,CYP1A2,CYP27A1,CYP3A5,Cyp4a14,CYP4A22,DDT,DSTN,EGFR,ENTPD5,EPHA2,EPHX1,FDPS,FGF21,FMO1,GHR,GOT2,GPX4,GSS,GSTO1,Gulo,HSD3B1,Hsd3b4 (includes others),HTATIP2,ICAM1,KLB,LAMA3,LIFR,MDH1,MDH2,MED1,MGST3,NDUFB8,NUDT7,PAH,PDHB,PDIA4,PEX11A,PITPNM1,POMP,PPP1R10,P…		83 (22)	Gcg			acetaminophen
	ACADM,ACAT1,ACOT1,ACOX2,ADH5,ANPEP,AOX1,ARNT,ASS1,ATP5F1A,ATP5MC3,B4GALNT1,B4GALT1,BLVRB,CBR1,CELA1,CREG1,CS,CYP2J2,CYP3A5,Cyp4a14,CYP4A22,CYP4F12,DHCR24,DSTN,EGFR,ENTPD5,EPHX1,EPHX2,F11,FDPS,FKBP5,FMO1,GHR,GOT2,GPX4,GSS,GSTO1,Gulo,HABP2,HSD3B1,HTATIP2,IER3,IRGM,KLB,LAP3,LBR,LMNA,MARCKSL1,MDH1,MGST3,Mup1 (includes others),NDUFC2,NUDT7,PDIA4,PEX11A,POMP,PSAP,PSMB4,PSMD12,PYGL,RGN,SC5D,SCP2,SERPINA…		74 (16)	BDKRB2,bortezomib,cholesterol,doxorubicin,EGFR,ERK,fatty acid,iodine,LEP,linoleic acid,oleic acid,paclitaxel,sodium arsenite,YAP1	ELOVL5,SP600125		CDH2,CTNNB1,FOXO1,NFE2L2,RPTOR,RXRA,SREBF1	AKT1,HNF4A
	ABCC3,ALAS1,AOX1,B4GALNT1,CBR1,CELA1,CREG1,CS,CYP3A5,Cyp4a14,CYP4A22,DSTN,ENTPD5,EPHX1,FKBP5,FMO1,GCLC,GHR,GPX4,GSS,GSTO1,HSD3B1,HTATIP2,ICAM1,LMNA,MGST3,PDIA4,POMP,PSMB4,PSMD12,SERPINA3,SLC38A3,SLC6A9,Uox,VEGFA		35 (2)				CYP3A5,NFE2L2,PPARGC1A	PPARG
	ABCC3,ABCD3,ACADM,ACOX2,ALAS1,ANPEP,AOX1,APBB3,APH1A,ASS1,ATF5,ATF6,ATP5F1A,ATP5F1B,ATP5MC3,B4GALNT1,BLVRB,CBR1,CELA1,CPS1,CREG1,CTSV,CYC1,CYP1A2,CYP27A1,CYP3A5,Cyp4a14,CYP4A22,CYP4F12,DDT,DSTN,EGFR,ENTPD5,EPHA2,EPHX1,FDPS,FGF21,FMO1,GHR,GOT2,GPX4,GSS,GSTO1,Gulo,HSD3B1,Hsd3b4 (includes others),HTATIP2,ICAM1,KLB,LAMA3,LIFR,MDH1,MDH2,MED1,MGST3,Mup1 (includes others),NDUFB8,NUDT7,PDHB,PDIA4,PEX11A,…		82 (19)	cisapride,Cyp2g1			Acox,CCL3L3,CTNNB1,ERK,GGT1,miR-377-5p (and other miRNAs w/seed GAGGUUG),NFE2L2,VEGFA	AKT1,ALDH,ALDH2,GSR,HSD17B4,INSR,NFkB (complex),SLC27A2,TF
	ABCD3,ACADM,ACAT1,ACOT1,ACOT4,ACOX2,ACP2,ADORA1,AIFM2,ALAS1,ANPEP,ASS1,ATP5F1A,ATP5F1B,ATP5MC3,BLVRB,C8B,CCNT1,CDKN2AIPNL,CES3,CLPX,CMC1,CPS1,CREG1,CS,CSRP3,CYP1A2,CYP27A1,CYP2J2,CYP39A1,Cyp4a14,CYP4A22,CYP4F12,DNAJC15,EBP,ENTPD8,EPHX2,ETV3,F11,FAM131C,FDPS,FGF21,FHIT,FMO1,GABARAPL2,GHR,GOT2,GSS,GSTK1,Gulo,HDAC4,HSD3B1,ICAM1,IKZF5,IL6ST,IRGM,KLB,LAMA3,LAP3,LONP1,MAP2K7,MASP2,MDH2,MGST3,MRPS22,Mup…		100 (24)				PPARA,PPARD
1	ABCC3,ACP2,AIFM2,ALAS1,APH1A,ASS1,ATF5,ATF6,ATP5F1B,ATP5MC3,B4GALNT1,CDKN2AIPNL,CES3,COX5A,CS,CSRP3,CTSV,CYC1,CYP27A1,CYP39A1,CYP3A5,Cyp4a14,EBP,EEF2,ENTPD5,ENTPD8,EPHA2,FGF21,FHIT,GABARAPL2,GADD45B,GCLC,GFM1,GOT2,GPX4,GSS,GSTK1,GSTO1,Gulo,HSD3B1,IER3,IKZF5,IL6ST,IRF5,IRGM,KLB,LAMA3,LBR,MDH1,MED1,MRPS22,Mup1 (includes others),NDUFAF1,PDIA4,PEX11A,PLIN4,POMT2,PSAP,PTS,PYGL,RASSF3,RDH11,RFC4,RGN,RP…		83 (17)	3,4,5,3',4'-pentachlorobiphenyl,AKT inhibitor VIII,ALDH1A1,ARRDC3,AZD8055,bortezomib,BTNL2,CPT1B,dihydrotestosterone,glutamine,JINK1/2,levodopa,metribolone,mir-342,miR-342-3p (miRNAs w/seed CUCACAC),paclitaxel,PPARD,soraphen-A1alpha,SU 9516	11,12-epoxyeicosatrienoic acid,8-bromoguanosine 3',5'-cyclic monophosphate,ACKR2,AKT2,atorvastatin,Atrial Natriuretic Peptide,BDKRB2,CCL19,CCL25,CDH2,CDK2,CNKSR1,doxorubicin,EGFR,ERK,ESRRG,FSH,GIP,GSK0660,GYS2,ICAM2,Ighd,mir-223,MMP11,palmitoleic acid,PXR ligand-PXR-Retinoic acid-RXRα,SP600125,SPHK2,testosterone propionate,TSH,VEGFA,YWHAE		APOC3,ATF4,INSR,MAPK7,MEN1,MYCN,NR1I2,PNPLA2,POU5F1,PPARGC1B,STAT5B	ACLY,AR,cholesterol,fatty acid,FGF21,GCK,GRN,LEP,LHB,MB,PIK3C3,PPARG,SERPINE1,SREBF2,TXNIP,UCP1
	ABAT,ABCD3,ACADM,ACAT1,ACOT1,ACOT4,ACOX2,ADORA1,AIFM2,AOX1,APBB3,APH1A,ARPC5L,ASS1,ATP5F1B,ATP5F1C,B4GALNT1,BCAR1,BCAT2,BHMT2,BLMH,BLVRB,BRD2,C1QBP,C8B,CCNT1,CDKN2AIPNL,CELA1,CEP170B,CES3,CHMP2A,CHPF2,CISD1,CLPX,CMBL,CMC1,COBLL1,CPS1,CS,CSRP3,CYC1,CYP27A1,CYP39A1,Cyp4a14,CYP4A22,CYP4F12,DAP,DDT,DNAJC15,EEF1B2,EEF2,EGFR,ENTPD5,ENTPD8,EPHA2,EPHX1,F11,FAM131C,FARP1,FDX1,FGF21,GABARAPL2,GFM1,GHR,Gima…		147 (50)				ACOX1,CPT1B,ERK,PPARA,PPARD	SREBF1
	ABCC3,ABCD3,ACADM,ACAT1,ACOT1,ACOT4,ACOX2,ALAS1,ASS1,ATF6,ATP5F1A,ATP5F1B,B4GALT1,BLVRB,BRD2,C1QBP,C8B,CCNT1,CES3,CLPX,COBLL1,COX5A,CPS1,CREG1,CS,CSAD,CSRP3,CYP1A2,CYP27A1,CYP2J2,CYP39A1,Cyp4a14,CYP4A22,DNAJC15,EBP,EEF2,ENTPD8,EPHA2,EPHX2,F11,FARP1,FDPS,FGF21,FMO1,GABARAPL2,GHR,GOT2,GSTK1,HDAC4,HNRNPH1,HSD3B1,Hsd3b4 (includes others),HSPE1,IL6ST,KLB,LAMA3,LMNA,LONP1,MAP2K7,MASP2,MDH2,MGST3,Mup1 (…		100 (24)				PPARA	cholesterol
	ABCC3,ACOX2,ALAS1,AOX1,ARNT,ATF5,B4GALNT1,BLVRB,CBR1,CELA1,CREG1,Cyp4a14,CYP4A22,DSTN,EGFR,ENTPD5,EPHX1,FKBP5,FMO1,GCLC,GHR,HSD3B1,HTATIP2,LMNA,MGST3,PDIA4,PSAP,PSMB4,PSMD12,PSMD6,SCAP,SERPINA3,Uox		33 (3)				CLPP,FKBP5,GSR,HAX1,NFE2L2,NR1I3,RUVBL1,TXNRD1,UBQLN2	F10,SERPIND1,SLC16A2,SREBF1
1	ABCC3,ALAS1,AOX1,B4GALNT1,CBR1,CELA1,CREG1,CS,Cyp4a14,CYP4A22,DSTN,ENTPD5,EPHX1,FKBP5,FMO1,GCLC,GHR,GPX4,GSS,GSTO1,HSD3B1,HTATIP2,ICAM1,LMNA,MGST3,PDIA4,POMP,PSMB4,PSMD12,SERPINA3,SLC38A3,SLC6A9,Uox,VEGFA		34 (1)	1,2-dithiol-3-thione,acetaminophen,AKT1,allyl sulfide,arsenic,arsenic trioxide,beta-naphthoflavone,cholesterol,cinnamaldehyde,doxorubicin,HNF4A,indole,INSR,JINK1/2,kawain,MAP2K5,MAPK7,methysticin,NOX4,PLIN5,PPARA,prostaglandin D2,quercetin,sodium arsenite,tetrachlorodibenzodioxin	ACOX1,BACH1,buparlisib,cycloheximide,GADD45GIP1,MAP2K3,methylprednisolone		ACE,antioxidant,Calm1 (includes others),CLPP,FKBP5,GSR,HAX1,IL5,MAFF,MAFG,NFkB (complex),NGEF,NR1I3,PPARGC1A,RUVBL1,TXNRD1,UBQLN2,VEGFA	Creb,F10,NCF2,SERPIND1,SERPINE1,SLC16A2,SREBF1,UCP1
0.153	ABAT,ABCC3,ABCD3,ACADM,ACOT1,ACOT4,ACOX2,ACP2,ADH5,ADORA1,AIFM2,AKT2,APH1A,ARNT,ASS1,ATF5,ATF6,ATP5F1A,ATP5F1B,ATP5F1C,ATP5MC3,B4GALT1,BHMT2,BLVRB,C8B,CCNT1,CISD1,CMBL,COX5A,CREG1,CS,CSRP3,CTSV,CYC1,CYP1A2,CYP2J2,CYP39A1,CYP3A5,Cyp4a14,CYP4A22,CYP4F12,DAP,DNAJC15,DSTN,EBP,EEF1B2,EGFR,ENTPD8,EPHA2,EPHX1,EPHX2,ETV3,F11,FDPS,FDX1,GABARAPL2,GADD45B,GALNT2,GCLC,GFM1,GNL1,GOT2,GPX4,HABP2,HDAC4,HES6,HEX…		129 (43)	1,2-dithiol-3-thione,AR,dihydrotestosterone,FSH,Growth hormone,levodopa,Lh,MEN1,metribolone,NFE2L2,NR3C2,SFN,ZAP70	BAG1,CD 437,enzalutamide,LCOR,ST1926		fatty acid,NFkB (complex)	PPARGC1A,PRDM16,UCP1
	ABAT,ABCC3,ABCD3,ACADM,ACAT1,ACIN1,ACOT1,ACOT4,ACOX2,ACP2,ADH5,ADORA1,AIFM2,ANPEP,APBB3,ARPC5L,ASS1,ATF6,ATP5F1B,B4GALNT1,BCAT2,BHMT2,BLMH,BLVRB,C1QBP,C8B,CBR1,CCNT1,CDKN2AIPNL,CES3,CISD1,CLPX,CMBL,CMC1,COBLL1,CPS1,CREG1,CS,CSAD,CYC1,CYP27A1,CYP39A1,CYP3A5,Cyp4a14,CYP4A22,CYP4F12,DDT,DNAJC15,DSTN,EEF1B2,EEF2,ENTPD8,EPHX1,EPHX2,F11,FAM131C,Fam193b,FARP1,FDPS,FGF21,FHIT,GABARAPL2,GCAT,GCLC,GFM1,Gim…		163 (53)				Acox
	ABAT,ABCD3,ABTB2,ACADM,ACAT1,ACP2,ADH5,AKT2,ALAS1,ANPEP,ARNT,ASS1,ATP5F1A,ATP5F1C,ATP5MC3,B4GALNT1,BAIAP2L1,BCAR1,BCL9L,BLMH,BRD2,C1QBP,CDKN2AIPNL,CES3,CISD1,CLPX,CMBL,CPS1,CS,CSRP3,CYP1A2,CYP27A1,CYP39A1,CYP3A5,CYP4F12,DDT,DHCR24,DNAJC15,DSTN,DYSF,EBP,EEF1B2,EEF2,EPHX2,ETV3,FDPS,FGF21,FHIT,FMO1,GCAT,GFM1,GHR,GOT2,GSS,GSTK1,GSTO1,Gulo,HDAC4,HES6,HINT1,HNRNPH1,HSD3B1,Hsd3b4 (includes others),HSPE1…		126 (48)
	ABCC3,ALAS1,B4GALNT1,CBR1,CELA1,CREG1,Cyp4a14,CYP4A22,DSTN,ENTPD5,EPHX1,FKBP5,FMO1,GCLC,GHR,HSD3B1,HTATIP2,LMNA,PDIA4,PSMB4,PSMD12,SERPINA3,Uox		23 (1)				CLPP,FKBP5,GSR,HAX1,NFE2L2,NR1I3,RUVBL1,TXNRD1,UBQLN2	F10,SERPIND1,SLC16A2,SREBF1
	ABCD3,ACADM,CBR1,CES3,CPS1,CTSV,CYP1A2,CYP27A1,Cyp4a14,CYP4F12,EGFR,FAH,HSD3B1,Mup1 (includes others),PAH,PEX11A,PXMP2,RGN,SELENBP1,UPP2		20 (1)				Acox,ACOX1,cholesterol,EHHADH,HSD17B4,PPARA,PPARG	CYP1A2,EGFR,SLC37A4
	ABAT,ABCC3,ABCD3,ACOT1,ACOX2,ACP2,ADH5,ADORA1,AIFM2,AKT2,ARNT,ARPC3,ASS1,ATF5,ATF6,ATP5F1A,ATP5F1B,ATP5F1C,ATP5MC3,B4GALT1,BHMT2,BLVRB,CBR1,CCNT1,CISD1,CMBL,COX5A,CREG1,CS,CTSV,CYC1,CYP1A2,CYP2J2,CYP39A1,CYP3A5,Cyp4a14,DAP,DNAJC15,DSTN,EBP,EEF1B2,EGFR,ENTPD8,EPHA2,EPHX1,EPHX2,F11,FDPS,FDX1,FHIT,GABARAPL2,GADD45B,GALNT2,GCLC,GFM1,GNL1,GOT2,GPX4,GSS,GSTK1,Gulo,HABP2,HDAC4,HES6,HEXA,HINT1,HNRNPH1,HS…		127 (43)	E. coli B5 lipopolysaccharide			NFkB (complex)
	ABCD3,ACADM,ACAT1,ADORA1,APH1A,ASS1,ATP5F1B,CCNT1,CES3,CMC1,CPS1,CS,CYP27A1,Cyp4a14,EGFR,EPHX1,FAM131C,FDPS,FGF21,GABARAPL2,GHR,GOT2,GSTK1,HSD3B1,ICAM1,KLB,MASP2,MDH1,MGST3,Mup1 (includes others),PAH,PEX11A,PLIN4,PRDX6,RAB9A,RAD51B,RETSAT,SC5D,SCP2,SELENBP1,SLC2A2,TGFBR2,TSPO,VEGFA		44 (4)				PPARA,PPARD,PPARG
	ABCD3,ACADM,ACAT1,ADORA1,APH1A,ASS1,ATP5F1B,CCNT1,CES3,CMC1,CPS1,CS,CYP27A1,Cyp4a14,EGFR,EPHX1,FAM131C,FDPS,FGF21,GABARAPL2,GHR,GOT2,GSTK1,HSD3B1,ICAM1,KLB,MASP2,MDH1,MGST3,Mup1 (includes others),PAH,PEX11A,PLIN4,PRDX6,RAB9A,RAD51B,RETSAT,SC5D,SCP2,SELENBP1,SLC2A2,TGFBR2,TSPO,VEGFA		44 (4)				Acox,PPARA,PPARD,PPARG
	ABCD3,ACADM,ACAT1,ADORA1,APH1A,ASS1,ATP5F1B,CCNT1,CES3,CMC1,CPS1,CS,CYP27A1,Cyp4a14,EGFR,EPHX1,FAM131C,FDPS,FGF21,GABARAPL2,GHR,GOT2,GSTK1,HSD3B1,ICAM1,KLB,MASP2,MDH1,MGST3,Mup1 (includes others),PAH,PEX11A,PLIN4,PRDX6,RAB9A,RAD51B,RETSAT,SC5D,SCP2,SELENBP1,SLC2A2,TGFBR2,TSPO,VEGFA		44 (4)				PPARA,PPARD,PPARG	cholesterol,fatty acid
	ABAT,ABCC3,ABCD3,ACOT1,ACOX2,ACP2,ADH5,ADORA1,AIFM2,AKT2,ARNT,ARPC3,ASS1,ATF5,ATF6,ATP5F1A,ATP5F1B,ATP5F1C,ATP5MC3,B4GALT1,BHMT2,BLVRB,CBR1,CCNT1,CISD1,CMBL,COX5A,CREG1,CS,CTSV,CYC1,CYP1A2,CYP2J2,CYP39A1,CYP3A5,Cyp4a14,DAP,DNAJC15,DSTN,EBP,EEF1B2,EGFR,ENTPD8,EPHA2,EPHX1,EPHX2,F11,FDPS,FDX1,FHIT,GABARAPL2,GADD45B,GALNT2,GCLC,GFM1,GNL1,GOT2,GPX4,GSS,GSTK1,Gulo,HABP2,HDAC4,HES6,HEXA,HINT1,HNRNPH1,HS…		127 (43)				NFE2L2,PTEN	CYP1A1,NFkB (complex)
	ABCD3,ACADM,ACAT1,ADORA1,APH1A,ASS1,ATP5F1B,CCNT1,CES3,CMC1,CPS1,CS,CYP27A1,Cyp4a14,EGFR,EPHX1,FAM131C,FDPS,FGF21,GABARAPL2,GHR,GOT2,GSTK1,HSD3B1,ICAM1,KLB,MASP2,MDH1,MGST3,Mup1 (includes others),PAH,PEX11A,PLIN4,PRDX6,RAB9A,RAD51B,RETSAT,SC5D,SCP2,SELENBP1,SLC2A2,TGFBR2,TSPO,VEGFA		44 (4)		pirinixic acid		CIDEC,PPARA,PPARD,PPARG
	ABCD3,ACADM,ACAT1,ADORA1,ASS1,ATP5F1B,CCNT1,CES3,CMC1,CPS1,CS,CYP27A1,Cyp4a14,FAM131C,FGF21,GHR,GOT2,GSTK1,HSD3B1,ICAM1,MASP2,MGST3,Mup1 (includes others),PAH,PEX11A,PLIN4,PRDX6,RAB9A,RAD51B,RETSAT,SC5D,SCP2,SELENBP1,SLC2A2,TSPO,VEGFA		36 (3)				PPARA,PPARD
	ABAT,ABCC3,ABCD3,ACADM,ACOT1,ACOX2,ACP2,ADH5,ADORA1,AIFM2,Akr1b10,AKT2,ALAS1,AOX1,APBB3,APH1A,ARNT,ASS1,ATP5F1A,ATP5F1B,ATP5F1C,ATP5MC3,B4GALT1,BHMT2,BLVRB,CBR1,CCNT1,CELA1,CES3,CISD1,CMBL,COX5A,CREG1,CS,CTSV,CYC1,CYP27A1,CYP2J2,CYP39A1,CYP3A5,Cyp4a14,DAP,DNAJC15,DSTN,EBP,EEF1B2,EEF2,ENTPD5,ENTPD8,EPHA2,EPHX1,EPHX2,ETV3,F11,FDPS,FDX1,FKBP5,GABARAPL2,GADD45B,GALNT2,GFM1,GNL1,GOT2,GPX4,Gulo,HABP2,H…		127 (43)	trimethoprim			CYP3A5,Ggt,NFkB (complex),NR1I2
	ABCC3,ABCD3,ACADM,ACOT4,ALAS1,CYP1A2,CYP27A1,CYP2J2,CYP3A5,Cyp4a14,EGFR,FGF21,GADD45B,GOT2,Hsdl2,HSPE1,MGST3,Mup1 (includes others),PEX11A,PLIN4,PSMB4,SCP2,SLC16A5,SLC23A1,ST3GAL5,TBCA,TSPO,Uox,VEGFA		29 (1)				Acox,ACOX1,ACSL1,Cdc2,CDK1,CDK2,cholesterol,CIDEC,CPT1B,CYP1A1,CYP1A2,CYP3A5,EHHADH,ELOVL5,FGF21,HSD17B4,INSIG1,MED1,NFkB (complex),NR1D1,PLIN5,POR,PPARA,PPARD,PPARG,PPARGC1A,RXRA,SERPINE1,SLC27A2,ST3GAL5,UBQLN2,UCP1,VEGFA	2-chlorohexadecanoic acid,EGFR,epoxyeicosatrienoic acid,glycerol,HNF4A,LEP,NPPB,SREBF1
	ABCD3,ACADM,ACAT1,ASS1,ATP5F1B,CCNT1,CES3,CPS1,CS,CSAD,CYP27A1,Cyp4a14,EPHX2,FGF21,GSTK1,HSD3B1,MASP2,MGST3,Mup1 (includes others),PAH,PEX11A,PLIN4,PRDX6,RAD51B,RETSAT,SC5D,SCP2,SELENBP1,TSPO,VEGFA		30 (2)				PPARA
	ABAT,ABCC3,ABCD3,ACADM,ACOT1,ACOX2,ACP2,ADH5,AIFM2,AKT2,APH1A,ARNT,ATF5,ATF6,ATP5F1A,ATP5F1B,ATP5F1C,ATP5MC3,B4GALT1,BHMT2,BLVRB,CBR1,CCNT1,CISD1,CMBL,COX5A,CREG1,CS,CTSV,CYC1,CYP1A2,CYP2J2,CYP39A1,CYP3A5,Cyp4a14,DAP,DNAJC15,DSTN,EBP,EEF1B2,ENTPD8,EPHA2,EPHX1,EPHX2,F11,FDPS,FDX1,GABARAPL2,GADD45B,GALNT2,GCLC,GFM1,GNL1,GOT2,GPX4,Gulo,HABP2,HDAC4,HES6,HEXA,HINT1,HSD17B2,ICAM1,IER3,IL6ST,INSC,JMJD6,…		113 (37)	camptothecin	doxorubicin,NFYA		NFkB (complex)
	ABCD3,ACADM,ACAT1,APH1A,ASS1,ATP5F1A,ATP5F1B,B4GALNT1,CCNT1,CES3,COX5A,CPS1,CS,CSAD,CSRP3,CYC1,CYP27A1,Cyp4a14,DHCR24,EBP,EPHX1,FDPS,FGF21,FKBP5,GABARAPL2,GFM1,GHR,GSTK1,IER3,KLB,LAMA3,LIFR,MASP2,MDH1,MGST3,Mup1 (includes others),NDUFB8,PAH,PEX11A,PLIN4,POMT2,PRDX6,RAD51B,RASSF3,RETSAT,RGN,SC5D,SCP2,SDHB,SELENBP1,SERPINA3,SLC2A2,SLC43A1,SRD5A1,TGFBR2,TSPO		56 (5)				PPARA,PPARG	AR
	ABAT,ABCC3,ABCD3,ACADM,ACOT1,ACOX2,ACP2,ADH5,ADORA1,AIFM2,AKT2,APBB3,APH1A,Apol7e (includes others),ARNT,ASS1,ATF5,ATP5F1A,ATP5F1B,ATP5F1C,ATP5MC3,B4GALT1,BHMT2,BLMH,CBR1,CCNT1,CISD1,CMBL,COBLL1,COX5A,CREG1,CS,CYC1,CYP1A2,CYP2J2,CYP39A1,CYP3A5,Cyp4a14,DAP,DDT,DNAJC15,DSTN,EBP,EEF1B2,EGFR,ENTPD8,EPHA2,EPHX1,F11,FDPS,FDX1,FKBP5,GABARAPL2,GADD45B,GALNT2,GCLC,GFM1,Gimap9,GNL1,GOT2,GPX4,Gulo,HABP2,HDA…		125 (37)					NFkB (complex)
	2810025M15Rik,ABCC3,ABCD3,ACADM,ACAT1,ACOT1,ACOT4,ACOX2,ADORA1,AIFM2,ALAS1,AMBP,ANPEP,AOX1,APBB3,ARPC3,ARPC5L,ASS1,ATF5,ATP5F1B,B4GALNT1,BCAR1,BLVRB,BRD2,C1QBP,C8B,CCNT1,CDKN2AIPNL,CES3,CLPX,COBLL1,CREG1,CS,CSAD,CYC1,CYP1A2,CYP27A1,CYP2J2,CYP39A1,Cyp4a14,CYP4F12,DAP,DDT,DHCR24,DNAJC15,EBP,EEF2,EGFR,EPHA2,EPHX2,ETV3,F11,FARP1,FDX1,FGF21,FHIT,FMO1,GABARAPL2,GADD45B,GCLC,GFM1,Gimap9,GNL1,GOT2,GSTK1,…		153 (56)		NFkB (complex)		ACOX1,CPT1B
	ABAT,ABCC3,ABCD3,ACADM,ACOT1,ACOX2,ACP2,ADH5,ADORA1,AIFM2,AKT2,APBB3,APH1A,Apol7e (includes others),ARNT,ASS1,ATF5,ATP5F1A,ATP5F1B,ATP5F1C,ATP5MC3,B4GALT1,BHMT2,BLMH,CBR1,CCNT1,CISD1,CMBL,COBLL1,COX5A,CREG1,CS,CYC1,CYP1A2,CYP2J2,CYP39A1,CYP3A5,Cyp4a14,DAP,DDT,DNAJC15,DSTN,EBP,EEF1B2,EGFR,ENTPD8,EPHA2,EPHX1,F11,FDPS,FDX1,FKBP5,GABARAPL2,GADD45B,GALNT2,GCLC,GFM1,Gimap9,GNL1,GOT2,GPX4,Gulo,HABP2,HDA…		125 (37)					NFkB (complex)
	ABCD3,ACADM,ACAT1,ACP2,ADORA1,APH1A,ASS1,ATP5F1A,ATP5F1B,B4GALNT1,CCNT1,CES3,CMC1,COX5A,CPS1,CS,CSRP3,CYC1,CYP27A1,Cyp4a14,DHCR24,EBP,EGFR,FAM131C,FDPS,FGF21,FHIT,GABARAPL2,GFM1,GHR,GOT2,GSS,HSD3B1,ICAM1,IER3,KLB,LAMA3,MASP2,MDH1,MGST3,Mup1 (includes others),NDUFB8,PAH,PEX11A,PLIN4,POMT2,PRDX6,RAB9A,RAD51B,RASSF3,RETSAT,RGN,SC5D,SCP2,SDHB,SELENBP1,SERPINA3,SLC2A2,SLC43A1,SRD5A1,TAT,TGFBR2,TSPO,VE…		64 (8)	AKT1	CTNNB1		INPP4B	ACSL1,AR,CIDEC,ELOVL5,PPARA,PPARD,PPARG,SREBF1
	ABAT,ABCC3,ABCD3,ACADM,ACOT1,ACOX2,ACP2,ADH5,ADORA1,AIFM2,AKT2,APBB3,APH1A,Apol7e (includes others),ARNT,ASS1,ATF5,ATP5F1A,ATP5F1B,ATP5F1C,ATP5MC3,B4GALT1,BHMT2,BLMH,CBR1,CCNT1,CISD1,CMBL,COBLL1,COX5A,CREG1,CS,CYC1,CYP1A2,CYP2J2,CYP39A1,CYP3A5,Cyp4a14,DAP,DDT,DNAJC15,DSTN,EBP,EEF1B2,EGFR,ENTPD8,EPHA2,EPHX1,F11,FDPS,FDX1,FKBP5,GABARAPL2,GADD45B,GALNT2,GCLC,GFM1,Gimap9,GNL1,GOT2,GPX4,Gulo,HABP2,HDA…		125 (37)	2-(4-amino-1-isopropyl-1H-pyrazolo[3,4-d]pyrimidin-3-yl)-1H-indol-5-ol,camptothecin,CTNNB1	POR		NFkB (complex),SERPINE1
	ABCC3,ABCD3,ACADM,ACAT1,ACOT1,ACOT4,ACOX2,ACP2,ADH5,ADORA1,AIFM2,AKT2,ALDH8A1,ANPEP,ARNT,ASS1,ATP5F1B,ATP5F1C,B4GALNT1,B4GALT1,BCAT2,BLVRB,C8B,CCNT1,CES3,CLPX,CPS1,CREG1,CS,CSAD,CYP27A1,CYP39A1,Cyp4a14,CYP4A22,CYP4F12,DNAJC15,EBP,ENTPD5,ENTPD8,EPHA2,ETV3,F11,FAH,FANCL,FGF21,FHIT,FMO1,GABARAPL2,GADD45B,GFM1,GPX4,GSTK1,Gulo,HABP2,HEXA,HNRNPH1,HSD3B1,Hsd3b4 (includes others),HSPE1,HTATIP2,ICAM1,IKZF…		128 (40)	1-palmitoyl-2-(5-oxovaleroyl)-sn-glycero-3-phosphorylcholine,carbon tetrachloride	Esrra,PMEPA1,VEGFA		miR-377-5p (and other miRNAs w/seed GAGGUUG),miR-543-3p (and other miRNAs w/seed AACAUUC),POU5F1	PPARA
	ABAT,ABCC3,ABCD3,ACADM,ACAT1,ACOT4,ACP2,ADH5,ADORA1,AIFM2,AKT2,ARNT,ASS1,ATF5,ATF6,ATP5F1A,ATP5F1B,ATP5F1C,ATP5MC3,B4GALT1,BHMT2,C8B,CCNT1,CES3,CISD1,CLPX,CMBL,COX5A,CPS1,CREG1,CS,CSAD,CSRP3,CTSV,CYC1,CYP27A1,CYP3A5,Cyp4a14,CYP4A22,DAP,DSTN,EEF1B2,EPHA2,FDX1,FGF21,FHIT,GADD45B,GALNT2,GCLC,GFM1,GNL1,GOT2,GPX4,GSTK1,Gulo,HABP2,HDAC4,HES6,HEXA,HINT1,HSD17B2,HSD3B1,ICAM1,IER3,IL6ST,INSC,IRGM,JMJD6,LA…		120 (38)				Acox,HDL-cholesterol,PPARA	APOC3,cholesterol,NFkB (complex)
	ABCD3,ACADM,ACAT1,APH1A,ASS1,ATP5F1B,CCNT1,CES3,CPS1,CS,CSAD,CYP27A1,Cyp4a14,EGFR,EPHX1,FDPS,FGF21,GABARAPL2,GSTK1,HSD3B1,ICAM1,KLB,MASP2,MDH1,MGST3,Mup1 (includes others),PAH,PEX11A,PLIN4,PRDX6,RAD51B,RETSAT,SC5D,SCP2,SELENBP1,SLC2A2,TGFBR2,TSPO,VEGFA		39 (3)	STK11				PPARA,PPARG
	ABCD3,ACADM,ACAT1,APH1A,ASS1,ATP5F1B,CCNT1,CES3,CPS1,CS,CSAD,CYP27A1,Cyp4a14,EGFR,EPHX1,FDPS,FGF21,GABARAPL2,GSTK1,HSD3B1,ICAM1,KLB,MASP2,MDH1,MGST3,Mup1 (includes others),PAH,PEX11A,PLIN4,PRDX6,RAD51B,RETSAT,SC5D,SCP2,SELENBP1,SLC2A2,TGFBR2,TSPO,VEGFA		39 (3)				PPARA,PPARG
	ABCD3,ACADM,ACAT1,APH1A,ASS1,ATP5F1B,CCNT1,CES3,CPS1,CS,CSAD,CYP27A1,Cyp4a14,EGFR,EPHX1,FDPS,FGF21,GABARAPL2,GSTK1,HSD3B1,ICAM1,KLB,MASP2,MDH1,MGST3,Mup1 (includes others),PAH,PEX11A,PLIN4,PRDX6,RAD51B,RETSAT,SC5D,SCP2,SELENBP1,SLC2A2,TGFBR2,TSPO,VEGFA		39 (3)				PPARA,PPARG
	ABCD3,ACADM,ACAT1,APH1A,ASS1,ATP5F1B,CCNT1,CES3,CPS1,CS,CSAD,CYP27A1,Cyp4a14,EGFR,EPHX1,FDPS,FGF21,GABARAPL2,GSTK1,HSD3B1,ICAM1,KLB,MASP2,MDH1,MGST3,Mup1 (includes others),PAH,PEX11A,PLIN4,PRDX6,RAD51B,RETSAT,SC5D,SCP2,SELENBP1,SLC2A2,TGFBR2,TSPO,VEGFA		39 (3)				PPARA,PPARG	fatty acid
0.976	ABCD3,ACADM,ACAT1,ACOT1,ACOT4,ACOX2,ALAS1,ANPEP,ASS1,ATF6,ATP5F1A,ATP5F1B,B4GALT1,BLVRB,C8B,CCNT1,CES3,CLPX,CPS1,CREG1,CS,CSAD,CSRP3,CTSV,CYP1A2,CYP27A1,CYP2J2,CYP39A1,CYP3A5,Cyp4a14,CYP4A22,DNAJC15,EBP,ENTPD8,EPHX2,F11,FDPS,FGF21,FMO1,GABARAPL2,GCLC,GHR,GSTK1,HDAC4,HSD3B1,Hsd3b4 (includes others),IL6ST,KLB,LAMA3,LONP1,MAP2K7,MASP2,MDH2,MGST3,Mup1 (includes others),NDUFB8,NUDT7,PAH,PEX11A,PLIN4,P…		85 (20)	L-triiodothyronine,levodopa,NFkB (complex)			CYP3A5,PPARA
0.976	ABCD3,ACADM,ACAT1,ASS1,ATP5F1B,CCNT1,CES3,CPS1,CS,CSAD,CYP27A1,CYP3A5,Cyp4a14,FGF21,GSTK1,HSD3B1,MASP2,MGST3,Mup1 (includes others),PAH,PEX11A,PLIN4,PRDX6,RAD51B,RETSAT,SC5D,SCP2,SELENBP1,TSPO,VEGFA		30 (2)	L-triiodothyronine,levodopa,NFkB (complex)			CYP3A5,PPARA
0.526	2810025M15Rik,ABAT,ABTB2,ACADM,ACAT1,ACOT1,ACOX2,ACP2,ADH5,AIFM2,ANPEP,AOX1,APBB3,APH1A,ARPC3,ARPC5L,ATP5F1A,ATP5F1C,ATP5MC3,B4GALNT1,B4GALT1,BAIAP2L1,BCL9L,BHMT2,BLVRB,BRD2,C1QBP,CBR1,CCNT1,CDKN2AIPNL,CES3,CISD1,CLPX,CMBL,CMTM6,COX5A,CS,CSAD,CSRP3,CYP2J2,CYP39A1,Cyp4a14,CYP4A22,DDT,DHCR24,DNAJC15,DSTN,DYSF,EBP,EEF1B2,EGFR,ENTPD8,EPHA2,EPHX1,EPHX2,F11,FAH,FANCL,FKBP5,FMO1,GABARAPL2,GALNT2,GCAT,GF…		152 (65)	CCAR2,CDK1,Insulin,phytohemagglutinin			CDK2	SERPINE1,Smad
	ABCD3,ACADM,ACAT1,APH1A,ASS1,ATP5F1B,CCNT1,CES3,CPS1,CS,CSAD,CYP27A1,Cyp4a14,EGFR,EPHX1,FDPS,FGF21,GABARAPL2,GSTK1,HSD3B1,ICAM1,KLB,MASP2,MDH1,MGST3,Mup1 (includes others),PAH,PEX11A,PLIN4,PRDX6,RAD51B,RETSAT,SC5D,SCP2,SELENBP1,SLC2A2,TGFBR2,TSPO,VEGFA		39 (3)				PPARA,PPARG
	ABAT,ABCC3,ABCD3,ACADM,ACOT1,ACOX2,ACP2,ADH5,ADORA1,AIFM2,AKT2,APH1A,ARNT,ASS1,ATF5,ATP5F1A,ATP5F1B,ATP5F1C,ATP5MC3,B4GALT1,BHMT2,BLVRB,CBR1,CCNT1,CISD1,CMBL,COX5A,CREG1,CS,CYC1,CYP1A2,CYP2J2,CYP39A1,CYP3A5,Cyp4a14,DAP,DNAJC15,DSTN,EBP,EEF1B2,EGFR,ENTPD8,EPHA2,EPHX1,EPHX2,F11,FDPS,FDX1,FKBP5,GABARAPL2,GADD45B,GALNT2,GCLC,GFM1,GNL1,GOT2,GPX4,Gulo,HABP2,HDAC4,HES6,HEXA,HINT1,HNRNPH1,HSD17B2,HSPE1,I…		123 (36)				GLRX,NCF2,NFkB (complex)
1	ABAT,ABCC3,ABCD3,ACADM,ACOT1,ACOX2,ACP2,ADORA1,AIFM2,AKT2,APH1A,ARPC5L,ASS1,ATF6,ATP5F1A,ATP5F1B,ATP5F1C,ATP5MC3,B4GALT1,BHMT2,BLVRB,BRD2,C1QBP,CBR1,CCNT1,CCT2,CISD1,CMBL,COBLL1,CREG1,CSAD,CTSV,CYC1,CYP2J2,CYP39A1,CYP3A5,Cyp4a14,CYP4A22,CYP4F12,DAP,DNAJC15,DSTN,EBP,EEF1B2,EEF2,ENTPD8,EPHA2,EPHX1,EPHX2,F11,FARP1,FDX1,FKBP5,GABARAPL2,GADD45B,GALNT2,GCAT,GCLC,GFM1,GNL1,GPX4,GSS,Gulo,HABP2,HDAC4,HES6…		136 (43)		PTEN			NFkB (complex)
0.633	ABAT,ABCC3,ABCD3,ACADM,ACOT1,ACOX2,ACP2,ADH5,ADORA1,AIFM2,AKT2,APH1A,Apol7e (includes others),ARNT,ASS1,ATF5,ATF6,ATP5F1A,ATP5F1B,ATP5F1C,ATP5MC3,B4GALT1,BHMT2,BLVRB,CBR1,CCNT1,CISD1,CMBL,COX5A,CREG1,CS,CSRP3,CYC1,CYP1A2,CYP2J2,CYP39A1,CYP3A5,Cyp4a14,DAP,DNAJC15,DSTN,EBP,EEF1B2,ENTPD8,EPHA2,EPHX1,EPHX2,F11,FDPS,FDX1,FKBP5,GABARAPL2,GADD45B,GALNT2,GCLC,GFM1,GNL1,GOT2,GPX4,Gulo,HABP2,HDAC4,HES6,HEX…		124 (39)					NFkB (complex)
	ABCD3,ACADM,ACAT1,APH1A,ASS1,ATP5F1B,CCNT1,CES3,CPS1,CS,CSAD,CYP27A1,Cyp4a14,EGFR,EPHX1,FDPS,FGF21,GABARAPL2,GSTK1,HSD3B1,ICAM1,KLB,MASP2,MDH1,MGST3,Mup1 (includes others),PAH,PEX11A,PLIN4,PRDX6,RAD51B,RETSAT,SC5D,SCP2,SELENBP1,SLC2A2,TGFBR2,TSPO,VEGFA		39 (3)		SLC30A7		PPARA,PPARG
	ABCD3,ACADM,ACAT1,APH1A,ASS1,ATP5F1B,CCNT1,CES3,CPS1,CS,CSAD,CYP27A1,Cyp4a14,EGFR,EPHX1,FDPS,FGF21,GABARAPL2,GSTK1,HSD3B1,ICAM1,KLB,MASP2,MDH1,MGST3,Mup1 (includes others),PAH,PEX11A,PLIN4,PRDX6,RAD51B,RETSAT,SC5D,SCP2,SELENBP1,SLC2A2,TGFBR2,TSPO,VEGFA		39 (3)				PPARA,PPARG
	ABAT,ABCC3,ABCD3,ACAT1,ACOT1,ACP2,ADH5,AIFM2,ALAS1,ANPEP,APBB3,Apol7e (includes others),ARNT,ARPC5L,ATF5,ATP5F1A,ATP5F1B,ATP5F1C,BCAR1,BHMT2,BLMH,BRD2,C1QBP,CCNT1,CHPF2,CISD1,CMBL,COBLL1,CREG1,CSAD,CSRP3,CYC1,CYP1A2,CYP3A5,Cyp4a14,CYP4A22,DDT,DNAJC15,DSTN,EEF1B2,EEF2,EGFR,ENTPD5,ENTPD8,EPHA2,EPHX1,EPHX2,FARP1,FDX1,FMO1,GABARAPL2,GFM1,Gimap9,GOT2,GPX4,GSTK1,GSTO1,HABP2,HDAC4,HES6,HINT1,HNRNPH1,HSD…		135 (56)					ERK
	ABCD3,ACADM,ACAT1,ACOT1,ACOT4,ACOX2,ALAS1,ANPEP,ASS1,ATF6,ATP5F1A,ATP5F1B,B4GALT1,BLVRB,C8B,CCNT1,CEP170B,CES3,CLPX,CPS1,CREG1,CS,CSAD,CSRP3,CTSV,CYP1A2,CYP27A1,CYP2J2,CYP39A1,Cyp4a14,CYP4A22,EBP,ENTPD8,EPHX2,F11,FDPS,FGF21,FMO1,GABARAPL2,GCLC,GHR,GSTK1,HDAC4,HSD3B1,Hsd3b4 (includes others),IL6ST,IRF5,KLB,LAMA3,LONP1,MAP2K7,MASP2,MDH2,MGST3,Mup1 (includes others),NDUFB8,NUDT7,PAH,PDHB,PEX11A,PIGR…		85 (24)				cholesterol,CPT1B,PPARA,PPARGC1A,SLC27A2,SREBF1
	ABCD3,ACADM,ACAT1,APH1A,ASS1,ATP5F1B,CCNT1,CES3,CPS1,CS,CSAD,CYP27A1,Cyp4a14,EGFR,EPHX1,FDPS,FGF21,GABARAPL2,GSTK1,HSD3B1,ICAM1,KLB,MASP2,MDH1,MGST3,Mup1 (includes others),PAH,PEX11A,PLIN4,PRDX6,RAD51B,RETSAT,SC5D,SCP2,SELENBP1,SLC2A2,TGFBR2,TSPO,VEGFA		39 (4)		SLC30A7		PPARA,PPARG	CTNNB1
	ABAT,ABCD3,ACADM,ACOT1,ACOX2,ACP2,ADH5,ADORA1,AIFM2,AKT2,APH1A,ARNT,ASS1,ATF5,ATP5F1A,ATP5F1B,ATP5F1C,ATP5MC3,B4GALT1,BHMT2,BLVRB,CBR1,CCNT1,CISD1,CMBL,COX5A,CREG1,CTSV,CYC1,CYP1A2,CYP2J2,CYP39A1,CYP3A5,Cyp4a14,DAP,DNAJC15,DSTN,EBP,EEF1B2,ENTPD8,EPHA2,EPHX1,EPHX2,F11,FDPS,FDX1,FHIT,GABARAPL2,GADD45B,GALNT2,GCLC,GFM1,GNL1,GOT2,GPX4,GSS,GSTK1,Gulo,HABP2,HDAC4,HES6,HEXA,HINT1,HSD17B2,ICAM1,IER3,IL6S…		120 (37)					NFkB (complex)
1	ABAT,ABCD3,ACADM,ACOT1,ACOX2,ACP2,ADH5,ADORA1,AIFM2,AKT2,APH1A,ARNT,ASS1,ATF5,ATP5F1A,ATP5F1B,ATP5F1C,ATP5MC3,B4GALT1,BHMT2,BLVRB,CBR1,CCNT1,CISD1,CMBL,COX5A,CREG1,CTSV,CYC1,CYP1A2,CYP2J2,CYP39A1,CYP3A5,Cyp4a14,DAP,DNAJC15,DSTN,EBP,EEF1B2,ENTPD8,EPHA2,EPHX1,EPHX2,F11,FDPS,FDX1,FHIT,GABARAPL2,GADD45B,GALNT2,GCLC,GFM1,GNL1,GOT2,GPX4,GSS,GSTK1,Gulo,HABP2,HDAC4,HES6,HEXA,HINT1,HSD17B2,ICAM1,IER3,IL6S…		120 (37)				NFkB (complex)
1	ABAT,ABCD3,ACADM,ACOT1,ACOX2,ACP2,ADH5,ADORA1,AIFM2,AKT2,APH1A,ARNT,ASS1,ATF5,ATP5F1A,ATP5F1B,ATP5F1C,ATP5MC3,B4GALT1,BHMT2,BLVRB,CBR1,CCNT1,CISD1,CMBL,COX5A,CREG1,CTSV,CYC1,CYP1A2,CYP2J2,CYP39A1,CYP3A5,Cyp4a14,DAP,DNAJC15,DSTN,EBP,EEF1B2,ENTPD8,EPHA2,EPHX1,EPHX2,F11,FDPS,FDX1,FHIT,GABARAPL2,GADD45B,GALNT2,GCLC,GFM1,GNL1,GOT2,GPX4,GSS,GSTK1,Gulo,HABP2,HDAC4,HES6,HEXA,HINT1,HSD17B2,ICAM1,IER3,IL6S…		120 (37)	metribolone	paclitaxel		NFkB (complex)
	ABAT,ABCD3,ACADM,ACOT1,ACOX2,ACP2,ADH5,ADORA1,AIFM2,AKT2,APH1A,ARNT,ASS1,ATF5,ATP5F1A,ATP5F1B,ATP5F1C,ATP5MC3,B4GALT1,BHMT2,BLVRB,CBR1,CCNT1,CISD1,CMBL,COX5A,CREG1,CTSV,CYC1,CYP1A2,CYP2J2,CYP39A1,CYP3A5,Cyp4a14,DAP,DNAJC15,DSTN,EBP,EEF1B2,ENTPD8,EPHA2,EPHX1,EPHX2,F11,FDPS,FDX1,FHIT,GABARAPL2,GADD45B,GALNT2,GCLC,GFM1,GNL1,GOT2,GPX4,GSS,GSTK1,Gulo,HABP2,HDAC4,HES6,HEXA,HINT1,HSD17B2,ICAM1,IER3,IL6S…		120 (37)					NFkB (complex)
1	ABAT,ABCD3,ACADM,ACOT1,ACOX2,ACP2,ADH5,ADORA1,AIFM2,AKT2,APH1A,ARNT,ASS1,ATF5,ATP5F1A,ATP5F1B,ATP5F1C,ATP5MC3,B4GALT1,BHMT2,BLVRB,CBR1,CCNT1,CISD1,CMBL,COX5A,CREG1,CTSV,CYC1,CYP1A2,CYP2J2,CYP39A1,CYP3A5,Cyp4a14,DAP,DNAJC15,DSTN,EBP,EEF1B2,ENTPD8,EPHA2,EPHX1,EPHX2,F11,FDPS,FDX1,FHIT,GABARAPL2,GADD45B,GALNT2,GCLC,GFM1,GNL1,GOT2,GPX4,GSS,GSTK1,Gulo,HABP2,HDAC4,HES6,HEXA,HINT1,HSD17B2,ICAM1,IER3,IL6S…		120 (37)	doxorubicin			NFkB (complex)	cholesterol
	ABAT,ABCC3,ABCD3,ACADM,ACOT1,ACOX2,ACP2,ADH5,ADORA1,AIFM2,AKT2,APBB3,APH1A,ARNT,ASS1,ATF5,ATP5F1A,ATP5F1B,ATP5F1C,ATP5MC3,B4GALT1,BHMT2,BLVRB,CBR1,CCNT1,CISD1,CMBL,COX5A,CREG1,CS,CYC1,CYP1A2,CYP2J2,CYP39A1,CYP3A5,Cyp4a14,DAP,DDT,DNAJC15,DSTN,EBP,EEF1B2,ENTPD8,EPHA2,EPHX1,EPHX2,F11,FDPS,FDX1,FKBP5,GABARAPL2,GADD45B,GALNT2,GCLC,GFM1,GNL1,GOT2,GPX4,Gulo,HABP2,HDAC4,HES6,HEXA,HINT1,HSD17B2,ICAM1,IER3…		122 (38)					NFkB (complex)
	ABAT,ABCC3,ABCD3,ACOT1,ACOX2,ACP2,ADH5,ADORA1,AKT2,Apol7e (includes others),ARNT,ASS1,ATF5,ATF6,ATP5F1C,B4GALT1,BHMT2,BLVRB,BRD2,C1QBP,CBR1,CCNT1,CISD1,CMBL,COBLL1,CREG1,CSRP3,CYP1A2,CYP2J2,CYP39A1,CYP3A5,Cyp4a14,DNAJC15,DSTN,EBP,EEF1B2,ENTPD8,EPHA2,EPHX1,EPHX2,F11,FARP1,FHIT,GABARAPL2,GADD45B,GALNT2,GCLC,GFM1,GNL1,GPX4,Gulo,HABP2,HDAC4,HEXA,HINT1,HNRNPH1,HSD17B2,ICAM1,IER3,INSC,IRGM,IVNS1ABP,JMJ…		125 (44)					NFkB (complex)
1	ABCD3,ACADM,ACAT1,ACOT1,ACOT4,ACOX2,ALAS1,ANPEP,ASS1,ATF6,ATP5F1A,ATP5F1B,B4GALT1,BLVRB,C8B,CCNT1,CES3,CLPX,CPS1,CREG1,CS,CSAD,CSRP3,CTSV,CYP1A2,CYP27A1,CYP2J2,CYP39A1,Cyp4a14,CYP4A22,DNAJC15,EBP,ENTPD8,EPHX2,F11,FDPS,FGF21,FMO1,GABARAPL2,GCLC,GHR,GSTK1,HDAC4,HSD3B1,Hsd3b4 (includes others),IL6ST,KLB,LAMA3,LONP1,MAP2K7,MASP2,MDH2,MGST3,Mup1 (includes others),NDUFB8,NUDT7,PAH,PEX11A,PLIN4,PPP1R14A…		84 (19)	1-palmitoyl-2-(5-oxovaleroyl)-sn-glycero-3-phosphorylcholine,11,12-epoxyeicosatrienoic acid,13-hydroxyoctadecadienoic acid,14,15-DHET,2-chlorohexadecanoic acid,8(S)-hydroxyeicosatetraenoic acid,9-hydroxyoctadecadienoic acid,9Z,11E-octadecadienoic acid,aleglitazar,ATF6,atorvastatin,bezafibrate,chitosan,cinnamaldehyde,ciprofibrate,clofibrate,DBP,delta-12-prostaglandin J2,di(2-ethylhexyl) phthalate,…	1,4-bis[2-(3,5-dichloropyridyloxy)]benzene,AKT1,ALDH1A1,DUT,N-cor,poloxamer,POU5F1,Smad2/3,TXNIP,XDH		ACSL1,CDK1,CDK2,CPT1B,Creb,ELOVL5,FGF21,HSD17B4,INSIG1,NCF2,NFE2L2,OGG1,SLC27A2,UCP1,VEGFA	ALDH2,APOC3,CYP51A1,GCK,glycerol,NPPB,SOCS2,SREBF1,SREBF2
1	ABCD3,ACADM,ACAT1,ASS1,ATP5F1B,CCNT1,CES3,CPS1,CS,CSAD,CYP27A1,Cyp4a14,FGF21,GSTK1,HSD3B1,MASP2,MGST3,Mup1 (includes others),PAH,PEX11A,PLIN4,PRDX6,RAD51B,RETSAT,SC5D,SCP2,SELENBP1,TSPO,VEGFA		29 (1)	1-palmitoyl-2-(5-oxovaleroyl)-sn-glycero-3-phosphorylcholine,11,12-epoxyeicosatrienoic acid,13-hydroxyoctadecadienoic acid,14,15-DHET,2-chlorohexadecanoic acid,8(S)-hydroxyeicosatetraenoic acid,9-hydroxyoctadecadienoic acid,9Z,11E-octadecadienoic acid,aleglitazar,ATF6,atorvastatin,bezafibrate,chitosan,cinnamaldehyde,ciprofibrate,clofibrate,DBP,delta-12-prostaglandin J2,di(2-ethylhexyl) phthalate,…	1,4-bis[2-(3,5-dichloropyridyloxy)]benzene,AKT1,ALDH1A1,DUT,N-cor,poloxamer,POU5F1,Smad2/3,TXNIP,XDH		ACSL1,CDK1,CDK2,CPT1B,Creb,ELOVL5,FGF21,HSD17B4,INSIG1,NCF2,NFE2L2,OGG1,SLC27A2,UCP1,VEGFA	ALDH2,APOC3,CYP51A1,GCK,glycerol,NPPB,SOCS2,SREBF1,SREBF2
	ABAT,ABCC3,ABCD3,ACADM,ACOT1,ACOX2,ACP2,ADH5,ADORA1,AIFM2,AKT2,APBB3,ARNT,ASS1,ATF5,ATF6,ATP5F1A,ATP5F1B,ATP5F1C,ATP5MC3,B4GALT1,BHMT2,BLVRB,CBR1,CCNT1,CISD1,CMBL,COX5A,CREG1,CS,CTSV,CYC1,CYP1A2,CYP2J2,CYP39A1,CYP3A5,DAP,DDT,DNAJC15,DSTN,EBP,EEF1B2,ENTPD8,EPHA2,EPHX1,EPHX2,ETV3,F11,FDPS,FDX1,GABARAPL2,GADD45B,GALNT2,GCLC,GFM1,GNL1,GOT2,GPX4,Gulo,HABP2,HDAC4,HES6,HEXA,HINT1,HSD17B2,ICAM1,IER3,INSC…		122 (38)		BMS-754807		NFkB (complex),NGEF
	ABAT,ABCC3,ABCD3,ACADM,ACOT1,ACOX2,ACP2,ADH5,ADORA1,AIFM2,AKT2,APBB3,ARNT,ASS1,ATF5,ATF6,ATP5F1A,ATP5F1B,ATP5F1C,ATP5MC3,B4GALT1,BHMT2,BLVRB,CBR1,CCNT1,CISD1,CMBL,COX5A,CREG1,CS,CTSV,CYC1,CYP1A2,CYP2J2,CYP39A1,CYP3A5,DAP,DDT,DNAJC15,DSTN,EBP,EEF1B2,ENTPD8,EPHA2,EPHX1,EPHX2,ETV3,F11,FDPS,FDX1,GABARAPL2,GADD45B,GALNT2,GCLC,GFM1,GNL1,GOT2,GPX4,Gulo,HABP2,HDAC4,HES6,HEXA,HINT1,HSD17B2,ICAM1,IER3,INSC…		122 (38)				SPP1	NFkB (complex)
	ABAT,ABCC3,ABCD3,ACADM,ACOT1,ACOX2,ACP2,ADH5,ADORA1,AIFM2,AKT2,APBB3,ARNT,ASS1,ATF5,ATF6,ATP5F1A,ATP5F1B,ATP5F1C,ATP5MC3,B4GALT1,BHMT2,BLVRB,CBR1,CCNT1,CISD1,CMBL,COX5A,CREG1,CS,CTSV,CYC1,CYP1A2,CYP2J2,CYP39A1,CYP3A5,DAP,DDT,DNAJC15,DSTN,EBP,EEF1B2,ENTPD8,EPHA2,EPHX1,EPHX2,ETV3,F11,FDPS,FDX1,GABARAPL2,GADD45B,GALNT2,GCLC,GFM1,GNL1,GOT2,GPX4,Gulo,HABP2,HDAC4,HES6,HEXA,HINT1,HSD17B2,ICAM1,IER3,INSC…		122 (38)					NFkB (complex)
	ABAT,ABCC3,ABCD3,ACADM,ACOT1,ACOX2,ACP2,ADH5,ADORA1,AIFM2,AKT2,APH1A,ARNT,ASS1,ATF5,ATP5F1A,ATP5F1B,ATP5F1C,ATP5MC3,B4GALT1,BCAR1,BHMT2,BLVRB,CBR1,CCNT1,CISD1,CMBL,COX5A,CREG1,CS,CYC1,CYP1A2,CYP2J2,CYP39A1,CYP3A5,Cyp4a14,DAP,DNAJC15,DSTN,EBP,EEF1B2,ENTPD8,EPHA2,EPHX1,EPHX2,F11,FDPS,FDX1,FKBP5,GABARAPL2,GADD45B,GALNT2,GCLC,GFM1,GNL1,GOT2,GPX4,Gulo,HABP2,HDAC4,HES6,HEXA,HINT1,HSD17B2,ICAM1,IER3,IL6…		117 (35)	acetaminophen,AR,carbon tetrachloride,E. coli B5 lipopolysaccharide,LEP,nitrofurantoin,NR3C2,OGG1,resiquimod,RORA	ACKR2,glycyrrhetinic acid,orlistat,PPARD		IL5
	ABAT,ABCC3,ABCD3,ACADM,ACOT1,ACOX2,ACP2,ADH5,ADORA1,AIFM2,AKT2,APH1A,ARNT,ASS1,ATF5,ATP5F1A,ATP5F1B,ATP5F1C,ATP5MC3,B4GALT1,BHMT2,BLVRB,CBR1,CCNT1,CISD1,CMBL,COX5A,CREG1,CS,CTSV,CYC1,CYP1A2,CYP39A1,CYP3A5,Cyp4a14,DAP,DNAJC15,DSTN,EBP,EEF1B2,ENTPD8,EPHA2,EPHX1,EPHX2,F11,FDPS,FDX1,FHIT,GABARAPL2,GADD45B,GALNT2,GCLC,GFM1,Gimap9,GNL1,GOT2,GPX4,GSS,GSTK1,Gulo,HABP2,HDAC4,HES6,HEXA,HINT1,HSD17B2,ICAM1,…		119 (40)				NFkB (complex)
	ABAT,ABCC3,ABCD3,ACADM,ACOT1,ACOX2,ACP2,ADH5,ADORA1,AIFM2,AKT2,APBB3,ARNT,ASS1,ATF5,ATF6,ATP5F1A,ATP5F1B,ATP5F1C,B4GALT1,BHMT2,BLVRB,CBR1,CCNT1,CISD1,CMBL,COX5A,CREG1,CS,CTSV,CYC1,CYP1A2,CYP2J2,CYP39A1,CYP3A5,Cyp4a14,DAP,DDT,DNAJC15,DSTN,EBP,EEF1B2,EGFR,ENTPD8,EPHA2,EPHX1,EPHX2,ETV3,F11,FDPS,FDX1,GABARAPL2,GADD45B,GALNT2,GCLC,GFM1,GNL1,GPX4,GSS,Gulo,HDAC4,HES6,HEXA,HINT1,HSD17B2,HTATIP2,ICAM1,IER…		121 (38)	mir-223			NFkB (complex)
1	ABAT,ABCC3,ABCD3,ACOT1,ACOX2,ACP2,ADH5,ADORA1,AIFM2,AKT2,APH1A,ARNT,ASS1,ATF5,ATF6,ATP5F1A,ATP5F1B,ATP5F1C,ATP5MC3,B4GALT1,BHMT2,BLVRB,CBR1,CCNT1,CISD1,CMBL,COX5A,CREG1,CSRP3,CYC1,CYP1A2,CYP2J2,CYP39A1,CYP3A5,Cyp4a14,DAP,DNAJC15,DSTN,EBP,EEF1B2,ENTPD8,EPHA2,EPHX1,EPHX2,F11,FDPS,FDX1,FKBP5,GABARAPL2,GADD45B,GALNT2,GCLC,GFM1,GNL1,GOT2,GPX4,Gulo,HABP2,HDAC4,HEXA,HINT1,HSD17B2,ICAM1,IER3,IL6ST,IRF5,I…		121 (38)	CDK1	camptothecin			NFkB (complex)
	ABAT,ABCD3,ACADM,ACAT1,ACOT1,ACOT4,AIFM2,ANPEP,APBB3,APH1A,ARPC3,ATF6,ATP5F1C,ATP5MC3,B4GALNT1,B4GALT1,BCAR1,C8B,CBR1,CISD1,CMBL,COX5A,CS,CSRP3,CTSV,CYC1,CYP1A2,CYP27A1,CYP39A1,CYP3A5,Cyp4a14,CYP4A22,CYP4F12,DDT,DHCR24,DNAJC15,DSTN,EBP,EEF2,ENTPD8,EPHX1,FDPS,FHIT,FKBP5,FMO1,GCLC,GFM1,GHR,GOT2,GSTK1,Gulo,HES6,HNRNPH1,HSD3B1,Hsd3b4 (includes others),HSPE1,IVNS1ABP,KLB,LBR,MAP2K7,MAP3K4,MAP4K2,MARCK…		98 (30)				PTK2B
1	ABAT,ABCC3,ABCD3,ACADM,ACOT1,ACOX2,ACP2,ADH5,ADORA1,AIFM2,AKT2,APH1A,ARNT,ASS1,ATF5,ATP5F1A,ATP5F1B,ATP5F1C,ATP5MC3,B4GALT1,BHMT2,BLVRB,CBR1,CCNT1,CISD1,CMBL,COX5A,CREG1,CS,CYC1,CYP1A2,CYP2J2,CYP39A1,CYP3A5,Cyp4a14,DAP,DNAJC15,DSTN,EBP,EEF1B2,ENTPD8,EPHA2,EPHX1,EPHX2,F11,FDPS,FDX1,FKBP5,GABARAPL2,GADD45B,GALNT2,GCLC,GFM1,GNL1,GOT2,GPX4,GSTO1,Gulo,HABP2,HDAC4,HES6,HEXA,HINT1,HSD17B2,ICAM1,IER3,IL6…		119 (38)	AKT1			NFkB (complex)
	ABAT,ABCC3,ABCD3,ACADM,ACOT1,ACOX2,ACP2,ADH5,ADORA1,AIFM2,AKT2,APH1A,ARNT,ASS1,ATF5,ATP5F1A,ATP5F1B,ATP5F1C,ATP5MC3,B4GALT1,BHMT2,BLVRB,CBR1,CCNT1,CISD1,CMBL,COX5A,CREG1,CS,CYC1,CYP1A2,CYP2J2,CYP39A1,CYP3A5,Cyp4a14,DAP,DNAJC15,DSTN,EBP,EEF1B2,ENTPD8,EPHA2,EPHX1,EPHX2,F11,FDPS,FDX1,FKBP5,GABARAPL2,GADD45B,GALNT2,GCLC,GFM1,GNL1,GOT2,GPX4,Gulo,HABP2,HDAC4,HES6,HEXA,HINT1,HSD17B2,ICAM1,IER3,IL6ST,INS…		118 (35)				NFkB (complex)
	ABAT,ABCC3,ABCD3,ACADM,ACOT1,ACOX2,ACP2,ADH5,ADORA1,AIFM2,AKT2,APH1A,ARNT,ASS1,ATF5,ATP5F1A,ATP5F1B,ATP5F1C,ATP5MC3,B4GALT1,BHMT2,BLVRB,CBR1,CCNT1,CISD1,CMBL,COX5A,CREG1,CS,CYC1,CYP1A2,CYP2J2,CYP39A1,CYP3A5,Cyp4a14,DAP,DNAJC15,DSTN,EBP,EEF1B2,ENTPD8,EPHA2,EPHX1,EPHX2,F11,FDPS,FDX1,FKBP5,GABARAPL2,GADD45B,GALNT2,GCLC,GFM1,GNL1,GOT2,GPX4,Gulo,HABP2,HDAC4,HES6,HEXA,HINT1,HSD17B2,ICAM1,IER3,IL6ST,INS…		118 (34)				NFkB (complex)	VEGFA
0.633	ABAT,ABCD3,ACAT1,ACOT1,ACP2,ADGRF5,ADH5,AIFM2,ANPEP,APBB3,ARNT,ARPC5L,ATF5,ATP5F1A,ATP5F1B,ATP5F1C,ATP5MC3,B4GALT1,BCAR1,BHMT2,BLMH,BRD2,C1QBP,CCNT1,CES3,CHPF2,CISD1,CMBL,COBLL1,CREG1,CSAD,CYC1,CYP1A2,CYP27A1,CYP39A1,Cyp4a14,CYP4A22,DDT,DKC1,DNAJC15,DSTN,EEF1B2,EEF2,EGFR,ENTPD5,ENTPD8,EPHA2,EPHX1,EPHX2,ETV3,FARP1,FDX1,FHIT,FMO1,GABARAPL2,GFM1,Gimap9,GOT2,GPX4,GSTK1,GSTO1,Gulo,HABP2,HDAC4,HINT1,HN…		135 (51)		E. coli B5 lipopolysaccharide			ERK
	ABAT,ABCC3,ABCD3,ACADM,ACOT1,ACOX2,ACP2,ADH5,ADORA1,AIFM2,AKT2,APH1A,ARNT,ASS1,ATF5,ATP5F1A,ATP5F1B,ATP5F1C,ATP5MC3,B4GALT1,BHMT2,BLVRB,CBR1,CCNT1,CISD1,CMBL,COX5A,CREG1,CS,CYC1,CYP1A2,CYP2J2,CYP39A1,CYP3A5,Cyp4a14,DAP,DNAJC15,DSTN,EBP,EEF1B2,ENTPD8,EPHA2,EPHX1,EPHX2,F11,FDPS,FDX1,FKBP5,GABARAPL2,GADD45B,GALNT2,GCLC,GFM1,GNL1,GOT2,GPX4,Gulo,HABP2,HDAC4,HES6,HEXA,HINT1,HSD17B2,ICAM1,IER3,IL6ST,INS…		118 (34)					NFkB (complex),VEGFA
	ABAT,ABCC3,ABCD3,ACADM,ACOT1,ACOX2,ACP2,ADH5,ADORA1,AIFM2,AKT2,APH1A,ARNT,ASS1,ATF5,ATP5F1A,ATP5F1B,ATP5F1C,ATP5MC3,B4GALT1,BHMT2,BLVRB,CBR1,CCNT1,CISD1,CMBL,COX5A,CREG1,CS,CYC1,CYP1A2,CYP2J2,CYP39A1,CYP3A5,Cyp4a14,DAP,DNAJC15,DSTN,EBP,EEF1B2,ENTPD8,EPHA2,EPHX1,EPHX2,F11,FDPS,FDX1,FKBP5,GABARAPL2,GADD45B,GALNT2,GCLC,GFM1,GNL1,GOT2,GPX4,Gulo,HABP2,HDAC4,HES6,HEXA,HINT1,HSD17B2,ICAM1,IER3,IL6ST,INS…		118 (36)		pirinixic acid			NFkB (complex)
	ABAT,ABCC3,ABCD3,ACADM,ACOT1,ACOX2,ACP2,ADH5,ADORA1,AIFM2,AKT2,APH1A,ARNT,ASS1,ATF5,ATP5F1A,ATP5F1B,ATP5F1C,ATP5MC3,B4GALT1,BHMT2,BLVRB,CBR1,CCNT1,CISD1,CMBL,COX5A,CREG1,CS,CYC1,CYP1A2,CYP2J2,CYP39A1,CYP3A5,Cyp4a14,DAP,DNAJC15,DSTN,EBP,EEF1B2,ENTPD8,EPHA2,EPHX1,EPHX2,F11,FDPS,FDX1,FKBP5,GABARAPL2,GADD45B,GALNT2,GCLC,GFM1,GNL1,GOT2,GPX4,Gulo,HABP2,HDAC4,HES6,HEXA,HINT1,HSD17B2,HSD3B1,ICAM1,IER3,IL…		118 (34)	di(2-ethylhexyl) phthalate,fatty acid,LEP,linoleic acid,oleic acid,PAX8,valproic acid	cycloheximide,dihydrotestosterone,FOXO1,tetrachlorodibenzodioxin		androstenedione	NFkB (complex)
0.909	ABAT,ABCC3,ABCD3,ACADM,ACOT1,ACOX2,ACP2,ADH5,ADORA1,AIFM2,AKT2,APH1A,ARNT,ASS1,ATF5,ATP5F1A,ATP5F1B,ATP5F1C,ATP5MC3,B4GALT1,BHMT2,BLVRB,CBR1,CCNT1,CISD1,CMBL,COX5A,CREG1,CS,CYC1,CYP1A2,CYP2J2,CYP39A1,CYP3A5,Cyp4a14,DAP,DNAJC15,DSTN,EBP,EEF1B2,ENTPD8,EPHA2,EPHX1,EPHX2,F11,FDPS,FDX1,FGF21,FKBP5,GABARAPL2,GADD45B,GALNT2,GCLC,GFM1,GNL1,GOT2,GPX4,Gulo,HABP2,HDAC4,HES6,HEXA,HINT1,HSD17B2,ICAM1,IER3,IL6…		118 (34)	AGK,INSR	CLPP,doxorubicin			FGF21,NFkB (complex)
	ABAT,ABCC3,ABCD3,ACADM,ACOT1,ACOX2,ACP2,ADH5,ADORA1,AIFM2,AKT2,APH1A,ARNT,ASS1,ATF5,ATP5F1A,ATP5F1B,ATP5F1C,ATP5MC3,B4GALT1,BHMT2,BLVRB,CBR1,CCNT1,CISD1,CMBL,COX5A,CREG1,CS,CYC1,CYP1A2,CYP2J2,CYP39A1,CYP3A5,Cyp4a14,DAP,DNAJC15,DSTN,EBP,EEF1B2,ENTPD8,EPHA2,EPHX1,EPHX2,F11,FDPS,FDX1,FKBP5,GABARAPL2,GADD45B,GALNT2,GCLC,GFM1,GNL1,GOT2,GPX4,Gulo,HABP2,HDAC4,HES6,HEXA,HINT1,HSD17B2,ICAM1,IER3,IL6ST,INS…		118 (34)					NFkB (complex)
	ABAT,ABCC3,ABCD3,ACADM,ACOT1,ACOX2,ACP2,ADH5,ADORA1,AIFM2,AKT2,APH1A,ARNT,ASS1,ATF5,ATF6,ATP5F1A,ATP5F1B,ATP5F1C,ATP5MC3,B4GALT1,BHMT2,BLVRB,CBR1,CCNT1,CISD1,CMBL,COX5A,CREG1,CS,CYC1,CYP1A2,CYP2J2,CYP39A1,CYP3A5,Cyp4a14,DAP,DNAJC15,DSTN,EBP,EEF1B2,ENTPD8,EPHA2,EPHX1,EPHX2,F11,FDPS,FDX1,FKBP5,GABARAPL2,GADD45B,GALNT2,GCLC,GFM1,GNL1,GOT2,GPX4,Gulo,HABP2,HDAC4,HES6,HEXA,HINT1,HSD17B2,ICAM1,IER3,IL6S…		118 (34)					ATF6,NFkB (complex),PPARG
	ABAT,ABCC3,ABCD3,ACADM,ACOT1,ACOX2,ACP2,ADH5,ADORA1,AIFM2,AKT2,APH1A,ARNT,ATF5,ATP5F1A,ATP5F1B,ATP5F1C,ATP5MC3,B4GALT1,BHMT2,BLVRB,CBR1,CCNT1,CISD1,CMBL,COX5A,CREG1,CS,CYC1,CYP1A2,CYP2J2,CYP39A1,CYP3A5,Cyp4a14,DAP,DNAJC15,DSTN,EBP,EEF1B2,ENTPD8,EPHA2,EPHX1,EPHX2,F11,FDPS,FDX1,FKBP5,GABARAPL2,GADD45B,GALNT2,GCLC,GFM1,GNL1,GOT2,GPX4,GSS,Gulo,HABP2,HDAC4,HES6,HEXA,HINT1,HSD17B2,ICAM1,IER3,IL6ST,INSC…		118 (36)	di(2-ethylhexyl) phthalate,glycerol,NOX4			NFkB (complex)
1	ABAT,ABCD3,ACAT1,ACOT4,ACP2,ADH5,AIFM2,AKT2,ALAS1,ANKRD13A,ANPEP,APH1A,ASS1,ATG16L1,ATP5F1A,ATP5F1B,ATP5F1C,ATP5MC3,B4GALNT1,B4GALT1,BHMT2,BRD2,C1QBP,CISD1,CMBL,COBLL1,CS,CSAD,CSRP3,CTSV,CYC1,CYP1A2,CYP2J2,CYP3A5,Cyp4a14,CYP4F12,DDT,DNAJC15,DSTN,EBP,EEF1B2,EEF2,EGFR,ENTPD5,ENTPD8,EPHX1,EPHX2,FARP1,FDPS,FGF21,FHIT,FMO1,GABARAPL2,GADD45B,GCLC,GFM1,GOT2,GSS,GSTK1,Gulo,HSD3B1,Hsd3b4 (includes others)…		116 (23)	levodopa,RUVBL1			CTNNB1
	ABAT,ABCC3,ABCD3,ACADM,ACOT1,ACOX2,ACP2,ADH5,ADORA1,AIFM2,AKT2,Apol7e (includes others),ARNT,ATF5,ATF6,ATP5F1A,ATP5F1B,ATP5F1C,ATP5MC3,B4GALT1,BHMT2,BLVRB,CBR1,CCNT1,CISD1,CMBL,COX5A,CREG1,CS,CTSV,CYP1A2,CYP2J2,CYP39A1,CYP3A5,Cyp4a14,DAP,DNAJC15,DSTN,EBP,EEF1B2,ENTPD8,EPHA2,EPHX1,EPHX2,F11,FDPS,FDX1,GABARAPL2,GADD45B,GALNT2,GCLC,GFM1,GNL1,GOT2,GPX4,GSS,Gulo,HABP2,HDAC4,HES6,HEXA,HINT1,HSD17B2,ICA…		118 (39)					NFkB (complex)
	ABAT,ABCC3,ABCD3,ACADM,ACOT1,ACOX2,ACP2,ADH5,ADORA1,AIFM2,AKT2,APH1A,ARNT,ASS1,ATF5,ATP5F1A,ATP5F1B,ATP5F1C,ATP5MC3,B4GALT1,BHMT2,BLVRB,CBR1,CCNT1,CISD1,CMBL,COX5A,CREG1,CS,CYC1,CYP1A2,CYP2J2,CYP39A1,CYP3A5,Cyp4a14,DAP,DNAJC15,DSTN,EBP,EEF1B2,EGFR,ENTPD8,EPHA2,EPHX1,EPHX2,F11,FDPS,FDX1,FKBP5,GABARAPL2,GADD45B,GALNT2,GCLC,GFM1,GNL1,GOT2,GPX4,Gulo,HABP2,HDAC4,HES6,HEXA,HINT1,HSD17B2,ICAM1,IER3,IL6S…		118 (36)	IL5,metribolone,phenobarbital,phenytoin,sodium arsenite	carbon tetrachloride		L-cysteine,NFkB (complex)
	ABAT,ABCC3,ABCD3,ACADM,ACOT1,ACOX2,ACP2,ADH5,ADORA1,AIFM2,AKT2,ARNT,ASS1,ATF5,ATF6,ATP5F1A,ATP5F1B,ATP5F1C,ATP5MC3,B4GALT1,BHMT2,BLVRB,CBR1,CCNT1,CISD1,CMBL,COX5A,CREG1,CS,CTSV,CYC1,CYP1A2,CYP2J2,CYP39A1,CYP3A5,Cyp4a14,DAP,DNAJC15,DSTN,EBP,EEF1B2,ENTPD8,EPHA2,EPHX1,EPHX2,ETV3,F11,FDPS,FDX1,GABARAPL2,GADD45B,GALNT2,GCLC,GFM1,GNL1,GOT2,GPX4,Gulo,HABP2,HDAC4,HES6,HEXA,HINT1,HSD17B2,ICAM1,IER3,IL6ST,…		118 (39)				NFkB (complex)
	ABAT,ABCD3,ACADM,ACOT1,ACOX2,ACP2,ADH5,ADORA1,AIFM2,AKT2,APH1A,ARNT,ATP5F1A,ATP5F1B,ATP5F1C,ATP5MC3,B4GALT1,BHMT2,BLVRB,CBR1,CCNT1,CISD1,CMBL,COX5A,CREG1,CS,CYC1,CYP2J2,CYP39A1,CYP3A5,Cyp4a14,DAP,DNAJC15,DSTN,EBP,EEF1B2,ENTPD8,EPHA2,EPHX1,EPHX2,F11,FDPS,FDX1,FHIT,GABARAPL2,GADD45B,GALNT2,GCLC,GFM1,GOT2,GPX4,GSS,GSTK1,Gulo,HABP2,HDAC4,HES6,HINT1,ICAM1,IER3,IL6ST,INSC,IRGM,JMJD6,KLB,LBR,MAP2K7,MAP4…		110 (34)	KLRC4-KLRK1/KLRK1,POU5F1,resiquimod,STK11	STAT5B		IL5,NFATC1
	ABAT,ABCC3,ABCD3,ACADM,ACOT1,ACOX2,ACP2,ADH5,ADORA1,AIFM2,AKT2,APH1A,ARNT,ASS1,ATF5,ATF6,ATP5F1A,ATP5F1B,ATP5F1C,ATP5MC3,B4GALT1,BHMT2,BLVRB,CBR1,CCNT1,CELA1,CISD1,CMBL,COX5A,CREG1,CTSV,CYC1,CYP2J2,CYP3A5,Cyp4a14,CYP4F12,DAP,DNAJC15,DSTN,EBP,EEF1B2,EEF2,EGFR,ENTPD8,EPHA2,EPHX1,EPHX2,FDX1,FHIT,FKBP5,GABARAPL2,GADD45B,GALNT2,GCLC,GFM1,Gimap9,GNL1,GOT2,Gulo,HDAC4,HES6,HEXA,HINT1,HSD17B2,HTATIP2,ICAM…		123 (46)	arsenic trioxide				Atrial Natriuretic Peptide,NFkB (complex),TF
1	ABAT,ABCC3,ABCD3,ACAT1,ACOT1,ACP2,ADH5,AIFM2,ALAS1,ANPEP,APBB3,ARNT,ARPC3,ARPC5L,ATF5,ATP5F1A,ATP5F1B,ATP5F1C,B4GALT1,BHMT2,BLMH,BRD2,C1QBP,CCNT1,CHPF2,CISD1,CMBL,COBLL1,CREG1,CSAD,CYC1,CYP1A2,CYP27A1,CYP3A5,Cyp4a14,CYP4A22,CYP4F12,DDT,DNAJC15,DSTN,EEF1B2,EEF2,EGFR,ENTPD5,ENTPD8,EPHA2,EPHX1,EPHX2,ETV3,FARP1,FDX1,FMO1,GABARAPL2,GFM1,Gimap9,GOT2,GPX4,GSS,GSTK1,GSTO1,Gulo,HABP2,HDAC4,HINT1,HNRNPH1,H…		134 (54)				ERK
	ABAT,ABCC3,ABCD3,ACADM,ACOT4,ACOX2,ACP2,ADH5,ADORA1,AIFM2,AKT2,APH1A,ARNT,ASS1,ATF5,ATP5F1A,ATP5F1B,ATP5F1C,B4GALT1,BHMT2,BLVRB,C8B,CBR1,CCNT1,CISD1,CMBL,COX5A,CREG1,CS,CSRP3,CYC1,CYP1A2,CYP2J2,CYP3A5,Cyp4a14,CYP4A22,DNAJC15,DSTN,EBP,EEF1B2,ENTPD8,EPHA2,EPHX1,EPHX2,ETV3,F11,FDPS,FKBP5,GABARAPL2,GADD45B,GALNT2,GCLC,GFM1,GNL1,GPX4,GSS,Gulo,HABP2,HDAC4,HEXA,HINT1,HSD17B2,ICAM1,IER3,IL6ST,INSC,IRGM,J…		118 (37)				NFkB (complex)
	ABAT,ABTB2,ACAT1,ACOT1,ACOT4,ACOX2,ADGRF1,ADORA1,ALDH8A1,ANPEP,AOX1,APBB3,Apol7e (includes others),ARNT,ARPC3,ARPC5L,ASS1,ATF5,ATF6,ATP5F1C,B4GALNT1,BCAR1,BCL9L,BHMT2,BLMH,BRD2,C8B,CBR1,CDKN2AIPNL,CISD1,CMBL,COBLL1,COX5A,CPS1,CS,CSAD,CTSV,CYC1,CYP1A2,CYP39A1,Cyp4a14,CYP4F12,DDT,DHCR24,DNAJC15,DSTN,DYSF,EBP,EGFR,EPHX2,ETV3,FAH,FANCL,FARP1,FHIT,FMO1,GALNT2,GFM1,Gimap9,GOT2,GPX4,Gulo,HES6,HEXA,HNRNP…		136 (74)					CDK1
	ABAT,ABTB2,ACAT1,ACOT1,ACOT4,ACOX2,ADGRF1,ADORA1,ALDH8A1,ANPEP,AOX1,APBB3,Apol7e (includes others),ARNT,ARPC3,ARPC5L,ASS1,ATF5,ATF6,ATP5F1C,B4GALNT1,BCAR1,BCL9L,BHMT2,BLMH,BRD2,C8B,CBR1,CDKN2AIPNL,CISD1,CMBL,COBLL1,COX5A,CPS1,CS,CSAD,CTSV,CYC1,CYP1A2,CYP39A1,Cyp4a14,CYP4F12,DDT,DHCR24,DNAJC15,DSTN,DYSF,EBP,EGFR,EPHX2,ETV3,FAH,FANCL,FARP1,FHIT,FMO1,GALNT2,GFM1,Gimap9,GOT2,GPX4,Gulo,HES6,HEXA,HNRNP…		136 (74)					CDK1
	ABAT,ABTB2,ACAT1,ACOT1,ACOT4,ACOX2,ADGRF1,ADORA1,ALDH8A1,ANPEP,AOX1,APBB3,Apol7e (includes others),ARNT,ARPC3,ARPC5L,ASS1,ATF5,ATF6,ATP5F1C,B4GALNT1,BCAR1,BCL9L,BHMT2,BLMH,BRD2,C8B,CBR1,CDKN2AIPNL,CISD1,CMBL,COBLL1,COX5A,CPS1,CS,CSAD,CTSV,CYC1,CYP1A2,CYP39A1,Cyp4a14,CYP4F12,DDT,DHCR24,DNAJC15,DSTN,DYSF,EBP,EGFR,EPHX2,ETV3,FAH,FANCL,FARP1,FHIT,FMO1,GALNT2,GFM1,Gimap9,GOT2,GPX4,Gulo,HES6,HEXA,HNRNP…		136 (74)					CDK1
	ABAT,ABCC3,ABCD3,ACADM,ACOT1,ACOX2,ACP2,ADH5,ADORA1,AIFM2,AKT2,APH1A,ARNT,ASS1,ATF5,ATP5F1A,ATP5F1B,ATP5F1C,ATP5MC3,B4GALT1,BHMT2,BLMH,BLVRB,CBR1,CCNT1,CISD1,CMBL,COX5A,CREG1,CS,CTSV,CYC1,CYP1A2,CYP2J2,CYP39A1,CYP3A5,Cyp4a14,DAP,DNAJC15,DSTN,EBP,EEF1B2,ENTPD8,EPHA2,EPHX1,F11,FDPS,FDX1,FKBP5,GABARAPL2,GADD45B,GALNT2,GCLC,GFM1,GNL1,GOT2,GPX4,Gulo,HABP2,HDAC4,HES6,HEXA,HINT1,HSD17B2,HTATIP2,ICAM1,IE…		119 (37)					NFkB (complex)
1	ABAT,ABCC3,ABCD3,ACAT1,ACOT4,ADH5,AIFM2,ALAS1,ANPEP,APBB3,ARNT,ARPC5L,ATF5,ATP5F1B,ATP5F1C,ATP5MC3,B4GALT1,BCAR1,BHMT2,BLMH,BRD2,C1QBP,C8B,CBR1,CCNT1,CHPF2,CISD1,CMBL,COBLL1,CREG1,CSAD,CSRP3,CYC1,CYP1A2,CYP27A1,CYP39A1,CYP3A5,Cyp4a14,DDT,DNAJC15,DSTN,EEF1B2,EEF2,EGFR,ENTPD5,ENTPD8,EPHA2,EPHX1,EPHX2,ETV3,FARP1,FDX1,FMO1,GABARAPL2,GFM1,Gimap9,GOT2,GPX4,GSTO1,HDAC4,HINT1,HNRNPH1,HSD3B1,Hsd3b4 (inclu…		131 (50)				BCAR1,ERK
	ABAT,ABCD3,ACADM,ACOT4,ACOX2,ADH5,ADORA1,AIFM2,AKT2,APBB3,APH1A,ARNT,ASS1,ATF5,ATP5F1B,ATP5F1C,ATP5MC3,B4GALT1,BHMT2,BLVRB,C8B,CBR1,CCNT1,CISD1,CMBL,COX5A,CREG1,CSRP3,CTSV,CYC1,CYP27A1,CYP2J2,CYP3A5,Cyp4a14,CYP4A22,CYP4F12,DAP,DDT,DNAJC15,DSTN,EBP,EEF1B2,EGFR,ENTPD8,EPHX1,EPHX2,ETV3,F11,FDPS,FDX1,FKBP5,GABARAPL2,GADD45B,GALNT2,GCLC,GFM1,Gimap9,GNL1,GOT2,Gulo,HABP2,HDAC4,HES6,HEXA,HINT1,HSD17B2,IC…		125 (46)	AR,clofibrate			APOC3,CAV3,CCL3L3,cholesterol,NR1D1,PPARGC1A,SREBF1	NFkB (complex)
1	ABAT,ABCC3,ABCD3,ACADM,ACOT1,ACOX2,ACP2,ADH5,ADORA1,AIFM2,AKT2,APBB3,ARNT,ASS1,ATF5,ATF6,ATP5F1A,ATP5F1B,ATP5F1C,ATP5MC3,B4GALT1,BHMT2,BLVRB,CBR1,CISD1,CMBL,CREG1,CS,CTSV,CYC1,CYP1A2,CYP2J2,CYP39A1,CYP3A5,Cyp4a14,DAP,DDT,DNAJC15,DSTN,EBP,EEF1B2,ENTPD8,EPHA2,EPHX1,EPHX2,ETV3,F11,FDPS,FDX1,FHIT,GABARAPL2,GADD45B,GALNT2,GCLC,GFM1,GOT2,GPX4,GSS,GSTK1,Gulo,HDAC4,HES6,HEXA,HNRNPH1,HSD17B2,ICAM1,IER3,IL…		126 (42)				NFkB (complex)
	ABAT,ABCC3,ABCD3,ACADM,ACOT1,ACOX2,ACP2,ADH5,ADORA1,AIFM2,AKT2,APH1A,ARNT,ASS1,ATF5,ATP5F1A,ATP5F1B,ATP5F1C,ATP5MC3,B4GALT1,BHMT2,BLVRB,CBR1,CCNT1,CISD1,CMBL,COX5A,CREG1,CS,CYC1,CYP1A2,CYP2J2,CYP39A1,CYP3A5,Cyp4a14,DAP,DNAJC15,DSTN,EBP,EEF1B2,ENTPD8,EPHA2,EPHX1,EPHX2,F11,FDPS,FDX1,FKBP5,GABARAPL2,GADD45B,GALNT2,GCLC,GFM1,GNL1,GOT2,GPX4,Gulo,HABP2,HDAC4,HES6,HEXA,HINT1,HSD17B2,ICAM1,IER3,IL6ST,INS…		117 (33)	3,7-dimethyl-1-propargylxanthine,5-fluorouracil,9,10-dimethyl-1,2-benzanthracene,ADRM1,AKT1,AMOTL1,AR,ATF6,benzo(a)pyrene,camptothecin,carbon tetrachloride,CCR8,CFL1,cholesterol,cis-urocanic acid,cycloheximide,diethylnitrosamine,dihydrotestosterone,doxorubicin,E. coli B5 lipopolysaccharide,EGFR,ERBB4,ERK,ETV6-NTRK3,fatty acid,FKBP5,FOXC1,Ggt,GRP,GSR,heparin,IL12 p40 dimer,IL6R,LEP,levodopa,LGALS9…	11,12-epoxyeicosatrienoic acid,16:0 ceramide-1-phosphate,3-hydroxyanthranilic acid,6-amino-4-(4-phenoxyphenylethylamino)quinazoline,acetaminophen,arsenic trioxide,atorvastatin,bepafant,bicyclol,bortezomib,CACTIN,CARD8,cinnamaldehyde,clofibrate,COMMD7,cyclopentenone,DIRAS1,DNAJA3,ebselen,elocalcitol,epoxyeicosatrienoic acid,ESRRG,fibric acid derivative,glutamine,glycyrrhetinic acid,Hbb-b1,indole,I…		CAV3,CDX2,DBP,IL5,mir-9,NPPB,NR1D1,SENP1,SERPINE1,SLC37A4,TRH	CYP3A5,mir-221,PPARα-RXRα,PXR ligand-PXR-Retinoic acid-RXRα
	ABAT,ABCD3,ACADM,ACAT1,ACOT1,ACOT4,AIFM2,ALAS1,APH1A,ASS1,ATF5,ATF6,ATP5F1C,ATP5MC3,B4GALNT1,BCAR1,C8B,CBR1,CISD1,CMBL,COX5A,CS,CSRP3,CYC1,CYP1A2,CYP2J2,CYP39A1,CYP3A5,CYP4A22,CYP4F12,DHCR24,DNAJC15,DSTN,EBP,EEF2,EGFR,ENTPD8,EPHX1,EPHX2,ETV3,FDPS,FMO1,GCLC,GFM1,GHR,GOT2,Gulo,HABP2,HNRNPH1,HSD3B1,Hsd3b4 (includes others),HSPE1,IER3,IVNS1ABP,LBR,MAP2K7,MAP3K4,MAP4K2,MARCKSL1,MDH1,MDH2,MED1,MEF2D,MR…		94 (27)					PTK2B
	ABAT,ABCC3,ACADM,ACAT1,ACIN1,ADH5,AIFM2,APH1A,ARNT,ASS1,ATF6,ATP5F1B,ATP5F1C,ATP5MC3,CBR1,CCT2,CES3,CISD1,CMBL,COX5A,CS,CSRP3,CTSV,CYP1A2,CYP27A1,CYP2J2,CYP39A1,DHCR24,DKC1,DNAJC15,DSTN,EGFR,ENTPD5,ENTPD8,EPHA2,EPHX2,FMO1,GCLC,GFM1,Gulo,HES6,Hsd3b4 (includes others),HSPE1,INSC,KLB,LBR,LIFR,MAP2K7,MAP3K4,MAP4K2,MED1,MEF2D,MRPL30,Mup1 (includes others),NDUFAF1,PDHB,PDIA4,PIGR,PLA2G12A,PRDX6,PSAP,PS…		80 (25)	2,4,5,2',4',5'-hexachlorobiphenyl,3,4,5,3',4'-pentachlorobiphenyl,beta-naphthoflavone,bitertanol,carbon tetrachloride,coal tar,cycloheximide,ERK,HNF4A,MED1,mono-(2-ethylhexyl)phthalate,NFATC1,omeprazole,phenobarbital,pirinixic acid,PPARGC1A,puromycin,sulindac,tetrachlorodibenzodioxin,valproic acid	1-chloro-2-(2,2,2-trichloro-1-(4-chlorophenyl)ethyl)benzene,arsenic trioxide,chromium,clofibrate,CTNNB1,di(2-ethylhexyl) phthalate,H-7,indole,Insulin,mexiletine,NCX-4040,Nuclear factor 1,paclitaxel,POR,SP600125,tocainide,tryptamine,ursodeoxycholic acid		12-hydroxyeicosatetraenoic acid,2-amino-1-methyl-6-phenylimidazo-4-5-b-pyridine,2-hydroxyestradiol,Cyp1a,RBBP4,SOCS2
0.526	ABAT,ABCD3,ACAT1,ACOT4,ACP2,ADH5,AIFM2,AKT2,ALAS1,ANKRD13A,ANPEP,APH1A,ASS1,ATP5F1A,ATP5F1B,ATP5F1C,ATP5MC3,B4GALNT1,B4GALT1,BHMT2,BRD2,C1QBP,CISD1,CMBL,COBLL1,CS,CSAD,CSRP3,CTSV,CYC1,CYP1A2,CYP2J2,CYP3A5,Cyp4a14,CYP4F12,DDT,DNAJC15,DSTN,EBP,EEF1B2,EEF2,EGFR,ENTPD5,ENTPD8,EPHX1,EPHX2,FARP1,FDPS,FGF21,FHIT,FMO1,GABARAPL2,GADD45B,GCLC,GFM1,GOT2,GSS,GSTK1,Gulo,HSD3B1,Hsd3b4 (includes others),HSPE1,I…		115 (22)	acetaminophen,AKT1,AKT2,ATF4,CDK2,clozapine,Creb,dinoprost,ERBB4,Frizzled,FSH,glucagon,Insulin,isoquercitrin,JINK1/2,KDM4B,KLRC4-KLRK1/KLRK1,LEP,Lh,PDGFC,PKN2,PTK2B,PTN,RPTOR,SFN,valproic acid,WNT7A,XDH	5-azacytidine,9-hydroxyoctadecadienoic acid,arsenic trioxide,CDH5,cycloheximide,dihydrotestosterone,FH535,GRN,HNF4A,JMJD8,L-triiodothyronine,MEN1,methylprednisolone,mir-9,NPM1,Pkg,PPARD,PRKN,PTEN,quercetin,RXRA,SOX1,STK11,sulindac		ALDH1A1,CCNE2,CDH16,CPT1B,CYP1A2,CYP51A1,EIF2A,FOXC1,FZD7,Gcg,GCK,LGR5,NFATC1,PAX8,PDE4B,PI3K p85	CDX2,CYP1A1,fatty acid,FGF20,HK2,N-cor
	ABAT,ABCC3,ABCD3,ACAT1,ACOT1,ACP2,ADH5,AIFM2,ALAS1,ANPEP,APBB3,ARNT,ARPC5L,ATF5,ATP5F1A,ATP5F1B,ATP5F1C,ATP5MC3,B4GALT1,BCAR1,BHMT2,BLMH,BRD2,C1QBP,CCNT1,CHPF2,CISD1,CMBL,COBLL1,CREG1,CSAD,CYC1,CYP1A2,CYP3A5,Cyp4a14,CYP4A22,CYP4F12,DDT,DNAJC15,DSTN,EEF1B2,EEF2,EGFR,ENTPD5,ENTPD8,EPHA2,EPHX1,EPHX2,ETV3,FARP1,FDX1,FHIT,FMO1,GABARAPL2,GFM1,Gimap9,GOT2,GPX4,GSTK1,GSTO1,Gulo,HABP2,HDAC4,HINT1,HNRNPH1,…		134 (53)					ERK
	ABCC3,ACADM,ACAT1,AIFM2,ALAS1,ATP5F1A,ATP5F1B,BCAT2,CES3,COX5A,CS,CYP1A2,CYP27A1,CYP39A1,CYP3A5,Cyp4a14,EGFR,ENTPD5,FDPS,FGF21,GCLC,GOT2,Gulo,Hsd3b4 (includes others),LAMA3,LBR,LIFR,LMNA,MDH2,MRPS31,Mup1 (includes others),NDUFB8,NDUFC2,PDIA4,PEX11A,PSMG2,PTS,PYGL,SCP2,SLC22A7,SLC2A2,SLC39A14,TGFBR2,Uox		44 (9)				ALDH,CYP3A5
1	ABAT,ABCC3,ABCD3,ACAT1,ACOT1,ACP2,ADH5,AIFM2,ALAS1,ANPEP,APBB3,ARNT,ARPC3,ARPC5L,ATF5,ATP5F1A,ATP5F1B,ATP5F1C,ATP5MC3,B4GALT1,BCAR1,BHMT2,BLMH,BRD2,C1QBP,CCNT1,CHPF2,CISD1,CMBL,COBLL1,CREG1,CSAD,CYC1,CYP1A2,CYP3A5,Cyp4a14,CYP4A22,DDT,DNAJC15,DSTN,EEF1B2,EEF2,EGFR,ENTPD5,ENTPD8,EPHA2,EPHX1,EPHX2,ETV3,FANCL,FARP1,FDX1,FMO1,GABARAPL2,GFM1,Gimap9,GOT2,GPX4,GSS,GSTK1,GSTO1,HABP2,HDAC4,HINT1,HNRNPH1,HS…		134 (51)		levodopa,zinc		ERK
1	ABAT,ABCC3,ABCD3,ACAT1,ACOT4,ADGRF1,ADH5,ALAS1,AMBP,ANPEP,AOX1,APBB3,ARNT,ARPC3,ARPC5L,ATF5,ATP5F1A,ATP5F1C,BCAR1,BHMT2,BLMH,BRD2,C1QBP,C8B,CBR1,CCNT1,CDKN2AIPNL,CELA1,CHPF2,CISD1,CMBL,COBLL1,CPS1,CREG1,CSAD,CSRP3,CYC1,CYP1A2,CYP39A1,CYP3A5,CYP4F12,DDT,DNAJC15,DSTN,EEF1B2,EEF2,EGFR,ENTPD5,ENTPD8,EPHA2,EPHX2,ETV3,FAH,FARP1,FMO1,GABARAPL2,GFM1,GHR,Gimap9,GOT2,GPX4,GSTK1,GSTO1,Gulo,HABP2,HDAC4,HES6,…		146 (67)				EGFR,ERK
	ABAT,ABCC3,ABCD3,ACAT1,ACOT1,ACP2,ADH5,AIFM2,ANPEP,APBB3,ARNT,ARPC3,ARPC5L,ATF5,ATP5F1A,ATP5F1B,ATP5F1C,ATP5MC3,B4GALT1,BCAR1,BHMT2,BLMH,BRD2,C1QBP,CCNT1,CHPF2,CISD1,CMBL,COBLL1,CREG1,CSAD,CYC1,CYP1A2,CYP27A1,CYP3A5,Cyp4a14,CYP4A22,DDT,DKC1,DNAJC15,DSTN,EEF1B2,EEF2,EGFR,ENTPD5,ENTPD8,EPHA2,EPHX1,EPHX2,ETV3,FARP1,FDX1,FHIT,FMO1,GABARAPL2,GFM1,Gimap9,GOT2,GPX4,GSTK1,GSTO1,HABP2,HDAC4,HINT1,HNRNPH1,…		133 (55)				ERK,IL5
	ABAT,ABCC3,ACAT1,ACOT1,ACP2,ADH5,AIFM2,ALAS1,ANPEP,APBB3,ARNT,ARPC5L,ATF5,ATP5F1A,ATP5F1B,ATP5F1C,BCAR1,BHMT2,BLMH,C1QBP,CCNT1,CHPF2,CISD1,CMBL,COBLL1,CREG1,CSAD,CYC1,CYP1A2,CYP27A1,Cyp4a14,CYP4A22,CYP4F12,DDT,DNAJC15,DSTN,EEF1B2,EEF2,EGFR,ENTPD5,ENTPD8,EPHA2,EPHX1,EPHX2,ETV3,FARP1,FDX1,FMO1,GABARAPL2,GCLC,GFM1,Gimap9,GOT2,GPX4,GSTK1,GSTO1,Gulo,HABP2,HDAC4,HINT1,HNRNPH1,HSD3B1,Hsd3b4 (includes ot…		132 (55)					ERK
	ABAT,ABCC3,ABCD3,ACAT1,ACOT4,ACP2,ADH5,AIFM2,ALAS1,ANPEP,APBB3,ARNT,ARPC5L,ATF5,ATP5F1A,ATP5F1B,ATP5F1C,BCAR1,BHMT2,BLMH,BRD2,C1QBP,C8B,CBR1,CCNT1,CHPF2,CISD1,CMBL,COBLL1,CREG1,CSAD,CSRP3,CYC1,CYP1A2,CYP27A1,CYP39A1,CYP3A5,Cyp4a14,DDT,DKC1,DNAJC15,DSTN,EEF1B2,EEF2,EGFR,ENTPD5,ENTPD8,EPHA2,EPHX1,EPHX2,FARP1,FDX1,FMO1,GABARAPL2,GFM1,Gimap9,GOT2,GPX4,GSTK1,GSTO1,HABP2,HDAC4,HES6,HINT1,HNRNPH1,HSD3B1…		133 (59)					ERK
	ABAT,ABCC3,ABCD3,ACAT1,ACOT1,ACP2,ADH5,AIFM2,ALAS1,ARNT,ARPC5L,ATF5,ATP5F1A,ATP5F1B,ATP5F1C,ATP5MC3,B4GALT1,BCAR1,BHMT2,BLMH,BRD2,C1QBP,CCNT1,CHPF2,CISD1,CMBL,COBLL1,CREG1,CSAD,CYC1,CYP1A2,CYP3A5,Cyp4a14,CYP4A22,CYP4F12,DNAJC15,DSTN,EEF1B2,EEF2,EGFR,ENTPD5,ENTPD8,EPHA2,EPHX1,EPHX2,ETV3,FARP1,FDX1,FHIT,FMO1,GABARAPL2,GFM1,Gimap9,GOT2,GPX4,GSTK1,GSTO1,Gulo,HABP2,HDAC4,HINT1,HNRNPH1,HSD3B1,Hsd3b4 (i…		129 (49)					ERK
	ABCC3,ABHD10,ACP2,ADH5,ADORA1,ALAS1,ANPEP,APBB3,ATF5,ATP5F1A,ATP5MC3,B4GALT1,BCAR1,BRD2,CCNT1,CELA1,CES3,CSAD,CYP27A1,CYP2J2,CYP39A1,CYP3A5,DDT,ENTPD5,EPHA2,ETV3,FDPS,FHIT,GCLC,GHR,GOT2,Gulo,HES6,HNRNPH1,HSD3B1,Hsd3b4 (includes others),HSPE1,IRF5,IVNS1ABP,JMJD6,KLB,LAMA3,LAP3,LIFR,LONP1,MARCKSL1,MDH1,MTHFD1,Mup1 (includes others),NDUFB8,PDHB,PDIA4,PEX11A,PIGR,PRDX6,PSAP,PSMB4,PSMD6,PTS,PYGL,RDH11…		74 (34)					PDE4B
	ABAT,ABCC3,ABCD3,ACADM,ACAT1,ACP2,ADH5,AIFM2,ALAS1,ANPEP,APBB3,APH1A,ARNT,ATF5,ATF6,ATP5F1B,ATP5F1C,ATP5MC3,B4GALNT1,B4GALT1,BCAR1,BRD2,C1QBP,CES3,CISD1,CMBL,COBLL1,CS,CSRP3,CYC1,CYP27A1,CYP39A1,CYP3A5,Cyp4a14,DAP,DDT,DHCR24,DNAJC15,DSTN,EBP,EEF2,ENTPD5,FARP1,FDPS,FDX1,FGF21,FHIT,FMO1,GADD45B,GFM1,GHR,GOT2,GSS,GSTK1,Gulo,HNRNPH1,Hsd3b4 (includes others),HSPE1,IRF5,IVNS1ABP,LAMA3,LAP3,LBR,LIFR,LMN…		108 (19)				ATF4,BCAR1,ERK,HDL-cholesterol,IL5,NR1I2,PPARD,RHOB,SREBF1,SREBF2	AKT1,AR,CDK2,cholesterol,desmosterol,EGFR,H2AX,NFkB (complex),NOX4,SERPINE1
	2810025M15Rik,ABCC3,ACOT1,ACOT4,ADGRF1,ADH5,ADORA1,AIFM2,ALAS1,AMBP,ANPEP,AOX1,APBB3,APH1A,ARNT,ARPC3,ARPC5L,ATF6,ATP5F1A,B4GALT1,BCAR1,BLMH,BRD2,C1QBP,C8B,CBR1,CCNT1,CDKN2AIPNL,CELA1,COBLL1,COX5A,CPS1,CREG1,CS,CSAD,CSRP3,CYC1,CYP1A2,CYP39A1,CYP3A5,Cyp4a14,CYP4F12,DDT,DHCR24,EBP,ENTPD5,EPHA2,EPHX1,EPHX2,ETV3,FAH,FANCL,FARP1,FDX1,FHIT,GCLC,GHR,Gimap9,GPX4,GSTK1,Gulo,HABP2,HDAC4,HES6,HEXA,HINT1,HNR…		137 (60)	CPT1B			EGFR
	ACADSB,ATP5F1B,ATP5F1C,B4GALT1,CBR1,CCT2,COX5A,CYC1,DHCR24,FDPS,FKBP5,GOT2,HES6,LIFR,MDH1,MDH2,MGST3,MRPS22,NDUFAB1,NDUFB8,NDUFC2,PDHB,PRDX6,RDH11,RETSAT,SCAP,SDHB,SRD5A1,VEGFA		29 (1)				ACLY,ACSL3,ADRM1,AKT1,AR,BUB1,cholesterol,Creb,ELOVL5,FKBP5,FOXO1,Ggt,HK2,HSD17B4,INPP4B,LRIG1,PMEPA1,PNKD,POR,SCAP,SLC37A4,SREBF1,SREBF2,TOMM22,VEGFA	ESRRG,FOLH1,GRIP1,TXNIP
0.742	ABAT,ABCD3,ACAT1,ACOT1,ACP2,ADH5,AIFM2,ALAS1,ANPEP,APBB3,ARNT,ATF5,ATP5F1A,ATP5F1B,ATP5F1C,ATP5MC3,B4GALT1,BCAR1,BHMT2,BLMH,BRD2,C1QBP,CCNT1,CHPF2,CISD1,CMBL,COBLL1,CREG1,CYC1,CYP1A2,CYP3A5,Cyp4a14,DDT,DNAJC15,DSTN,EEF1B2,EEF2,EGFR,ENTPD5,ENTPD8,EPHA2,EPHX1,EPHX2,ETV3,FARP1,FDX1,FHIT,FMO1,GABARAPL2,GFM1,Gimap9,GOT2,GPX4,GSTK1,GSTO1,HABP2,HDAC4,HINT1,HNRNPH1,HSD3B1,Hsd3b4 (includes others),HSPE1,H…		119 (48)	ZAP70	levodopa		ERK
	ABAT,ABCC3,ABCD3,ACAT1,ACOT1,ACP2,ADH5,AIFM2,ALAS1,ANPEP,APBB3,ARNT,ARPC5L,ATF5,ATP5F1A,ATP5F1B,ATP5F1C,ATP5MC3,B4GALT1,BCAR1,BHMT2,BLMH,BRD2,C1QBP,CCNT1,CHPF2,CISD1,CMBL,COBLL1,CREG1,CSAD,CYC1,CYP1A2,CYP3A5,Cyp4a14,CYP4A22,DDT,DNAJC15,DSTN,EEF1B2,EEF2,EGFR,ENTPD5,ENTPD8,EPHA2,EPHX1,EPHX2,ETV3,FARP1,FDX1,FHIT,FMO1,GABARAPL2,GFM1,Gimap9,GOT2,GPX4,GSTK1,GSTO1,HABP2,HDAC4,HINT1,HNRNPH1,HSD3B1,Hsd3b4…		130 (47)	1-chloro-2-(2,2,2-trichloro-1-(4-chlorophenyl)ethyl)benzene,2-(4-amino-1-isopropyl-1H-pyrazolo[3,4-d]pyrimidin-3-yl)-1H-indol-5-ol,5-fluorouracil,8-bromoguanosine 3',5'-cyclic monophosphate,8-chlorophenylthio-adenosine 3',5'-cyclic monophosphate,9Z,11E-octadecadienoic acid,[D-Ala2,N-Me-Phe4,Gly5-ol]-Enkephalin,acetaminophen,ADGRE5,ADI PEG20,arsenic,arsenic trioxide,ASGR1,BAG1,benzo(a)pyrene,campt…	acetazolamide,AKT1,atorvastatin,BMS-754807,DNAJA3,gilteritinib,heparin,manumycin A,NOX4,orantinib,PF-4217903,PTEN,SPINT2,SREBF2,SU1498,tandutinib,WEB 2086		ARG2,CDK2,Creb,CYP1A1,DIO3,JINK1/2,MAFF,MAP2,MAP4K4,NFATC1,NFkB (complex),NPPB,POU5F1,RXRA,SERPINE1,SFN,STIM1	FOXO1
	ABCC3,ABCD3,ACIN1,ACOX2,ACP2,Akr1b10,AKT2,AMBP,ANPEP,AOX1,APBB3,APH1A,ASS1,ATF5,ATF6,ATP5F1A,ATP5F1B,ATP5MC3,B4GALNT1,B4GALT1,CCT2,CELA1,COX5A,CSAD,CSRP3,CTSV,CWC25,CYC1,CYP1A2,CYP3A5,DDT,DHCR24,DSTN,EBP,EEF2,EGFR,ENTPD5,EPHA2,FHIT,GCLC,GFM1,GHR,GOT2,GSS,GSTK1,HNRNPH1,HSD3B1,Hsd3b4 (includes others),HSPE1,HTATIP2,IL6ST,INSC,IRGM,IVNS1ABP,LAP3,LIFR,LMNA,MAP2K7,MARCKSL1,MDH1,MED1,MIDN,MTHFD1,NDUFB8…		86 (32)					CYP1A2
	ABCD3,ACADM,ACAT1,ACOT1,ACOT4,ADGRF1,ADH5,AIFM2,AKT2,ALAS1,AMBP,ANPEP,AOX1,APBB3,APH1A,ARNT,ARPC3,ATF5,ATF6,ATP5F1A,ATP5F1B,ATP5MC3,BCAR1,BLMH,C8B,CBR1,CCNT1,CCT2,CDKN2AIPNL,CELA1,COX5A,CPS1,CS,CSRP3,CYC1,CYP39A1,CYP3A5,Cyp4a14,CYP4A22,CYP4F12,DDT,DHCR24,EBP,EEF2,ENTPD5,EPHA2,EPHX1,EPHX2,ETV3,FAH,FDPS,FDX1,FGF21,FHIT,GCLC,GHR,Gimap9,GOT2,GPX4,GSTK1,Gulo,HABP2,HDAC4,HES6,HEXA,HINT1,HNRNPH1,HSD3B1,…		124 (57)					EGFR,INSR
0.702	ABAT,ABCC3,ABCD3,ABTB2,ACADM,ACAT1,ACP2,AKT2,ALAS1,ARNT,ASS1,ATF5,ATP5F1A,ATP5F1B,ATP5MC3,B4GALNT1,B4GALT1,BCAR1,BCL9L,BHMT2,BLMH,BRD2,C1QBP,CDKN2AIPNL,CISD1,CMBL,COBLL1,COX5A,CTSV,CYC1,CYP1A2,CYP4F12,DDT,DNAJC15,DSTN,DYSF,EEF1B2,EEF2,ENTPD5,EPHA2,EPHX2,ETV3,FANCL,FARP1,FMO1,GABARAPL2,GALNT2,GCAT,GCLC,GFM1,GHR,GOT2,GSS,GSTO1,Gulo,HDAC4,HES6,HINT1,HNRNPH1,HSD3B1,Hsd3b4 (includes others),HSPE1,ICAM…		126 (45)				CDK1
	ABAT,ACADM,ACOT1,ACOT4,ADH5,ADORA1,AIFM2,ANPEP,APBB3,APH1A,ARNT,ATF5,ATP5F1C,B4GALNT1,BCAR1,C8B,CBR1,CCNT1,CISD1,CMBL,CREG1,CS,CTSV,CYC1,CYP1A2,CYP27A1,CYP39A1,CYP4A22,CYP4F12,DDT,DNAJC15,DSTN,EBP,EEF2,EGFR,ETV3,FANCL,FHIT,FMO1,GABARAPL2,GHR,GNL1,GOT2,GSTK1,Gulo,HEXA,HINT1,HSD3B1,Hsd3b4 (includes others),HTATIP2,JMJD6,KLB,LBR,LMNA,MAP2K7,MAP3K4,MAP4K2,MDH1,MED1,MEF2D,MIA3,MRPL13,MRPL30,Mug1/Mug2,…		101 (46)				ERBB4
	ABAT,ABCD3,ACADM,ACAT1,ACOT1,ACOT4,ADH5,ADORA1,AIFM2,AKT2,ALAS1,ANPEP,APBB3,APH1A,ARNT,ARPC3,ATF5,ATF6,ATP5F1B,ATP5F1C,ATP5MC3,BCAR1,BRD2,C8B,CBR1,CISD1,CMBL,COX5A,CPS1,CS,CSRP3,CTSV,CYC1,CYP27A1,CYP39A1,CYP3A5,Cyp4a14,CYP4A22,DDT,DKC1,DNAJC15,DSTN,ENTPD8,EPHX1,ETV3,FHIT,FMO1,GADD45B,GCLC,GFM1,GHR,GOT2,GSTK1,GSTO1,HABP2,HES6,Hsd3b4 (includes others),HSPE1,ICAM1,IL11RA,IL6ST,IRGM,IVNS1ABP,LAP3,LBR…		111 (59)				BCAR1
	ABAT,ABCD3,ACADM,ACAT1,ACOT1,ACOT4,AIFM2,ALAS1,ANPEP,APBB3,APH1A,ATF5,ATP5F1B,ATP5F1C,ATP5MC3,B4GALNT1,BCAR1,BHMT2,C8B,CBR1,CISD1,CMBL,CREG1,CS,CSRP3,CTSV,CYC1,CYP1A2,CYP27A1,CYP2J2,CYP39A1,CYP3A5,CYP4A22,CYP4F12,DDT,DKC1,DNAJC15,DSTN,EEF1B2,EEF2,EPHX1,EPHX2,ETV3,FANCL,FDPS,FHIT,FKBP5,FMO1,GCAT,GCLC,GFM1,GHR,GOT2,GSTK1,Gulo,HNRNPH1,HSD3B1,Hsd3b4 (includes others),HSPE1,IVNS1ABP,KLB,LBR,MAP2K7,MAP…		111 (41)					PTK2B
	2810025M15Rik,ABCC3,ACOT1,ACOT4,ADORA1,AIFM2,ANPEP,AOX1,APBB3,APH1A,ARNT,ARPC3,ARPC5L,ASS1,ATF6,ATP5F1B,ATP5F1C,ATP5MC3,B4GALT1,BCAR1,BRD2,C1QBP,C8B,CBR1,CDKN2AIPNL,COBLL1,CSAD,CSRP3,CYC1,CYP27A1,CYP2J2,CYP39A1,CYP4A22,DDT,DKC1,ENTPD8,EPHX1,EPHX2,FAH,FANCL,FARP1,FHIT,GCAT,GCLC,HEXA,HGS,HINT1,Hsd3b4 (includes others),IKZF5,IL11RA,IRGM,IVNS1ABP,KLB,LAP3,MAP2K7,MAP3K4,MARCKSL1,MED1,MGST3,MIB2,MIDN,M…		109 (48)
	ABAT,ABCD3,ABTB2,ACADM,ACAT1,ACP2,ADH5,ADORA1,AKT2,ALAS1,APH1A,ARNT,ASS1,ATF6,ATP5F1A,ATP5F1C,ATP5MC3,B4GALT1,BAIAP2L1,BCL9L,BRD2,C1QBP,CCT2,CDKN2AIPNL,CES3,CISD1,CLPX,CMBL,CPS1,CS,CYC1,CYP1A2,CYP27A1,CYP2J2,CYP39A1,CYP3A5,CYP4F12,DHCR24,DNAJC15,DSTN,DYSF,EEF2,EPHX1,FDPS,FGF21,FHIT,FMO1,GCAT,GCLC,GFM1,GOT2,GSS,GSTK1,GSTO1,Gulo,HDAC4,HES6,HINT1,HNRNPH1,Hsd3b4 (includes others),HSPE1,ICAM1,IKZF5,IL…		109 (38)				ATF4,CDK2,NR1I2
	ABAT,ABCD3,ABTB2,ACAT1,ACP2,ADH5,AKT2,APH1A,ATF5,ATP5F1C,ATP5MC3,B4GALNT1,BAIAP2L1,BCAT2,BCL9L,BRD2,C1QBP,CCT2,CDKN2AIPNL,CES3,CISD1,CLPX,CMBL,CPS1,CREG1,CSRP3,CTSV,CYP1A2,CYP27A1,CYP2J2,CYP39A1,Cyp4a14,CYP4F12,DDT,DHCR24,DNAJC15,DSTN,EBP,EEF2,EPHX1,ETV3,FANCL,FGF21,FHIT,FMO1,GABARAPL2,GCAT,GFM1,GOT2,GSS,GSTK1,GSTO1,Gulo,HDAC4,HEXA,HINT1,HNRNPH1,HSD3B1,Hsd3b4 (includes others),HSPE1,IKZF5,IL11RA,…		118 (40)					CDK2
	ABAT,ABCC3,ABCD3,ACAT1,ACP2,ADH5,ADORA1,ALAS1,APBB3,APH1A,Apol7e (includes others),ASS1,ATF6,ATP5F1B,ATP5F1C,ATP5MC3,BLMH,BLVRB,BRD2,C1QBP,CDKN2AIPNL,CISD1,CMBL,COBLL1,COX5A,CS,CSRP3,CYP2J2,CYP3A5,DAP,DDT,DHCR24,DNAJC15,DSTN,EGFR,ENTPD8,EPHX1,EPHX2,ETV3,FANCL,FARP1,FDPS,FDX1,FKBP5,FMO1,GFM1,GHR,Gimap9,GOT2,GSTK1,HES6,HNRNPH1,HSPE1,HTATIP2,ICAM1,IER3,IKZF5,IRGM,IVNS1ABP,KLB,LAP3,LBR,LMNA,MAP2K7,MA…		104 (26)
	ABAT,ABCC3,ABCD3,ACAT1,ACP2,ADORA1,AKT2,ALAS1,ALDH8A1,ANPEP,APBB3,APH1A,ARNT,ATF5,ATF6,ATP5F1C,ATP5MC3,B4GALT1,BAIAP2L1,BRD2,C1QBP,CCNT1,CDKN2AIPNL,CISD1,CMBL,COBLL1,CS,CYC1,CYP1A2,CYP2J2,CYP3A5,DDT,DHCR24,DNAJC15,DSTN,EEF1B2,EEF2,ENTPD5,ENTPD8,EPHA2,EPHX1,EPHX2,FANCL,FARP1,FHIT,FMO1,GCLC,GFM1,GPX4,GSS,GSTK1,GSTO1,HABP2,HDAC4,HINT1,HNRNPH1,HSD3B1,Hsd3b4 (includes others),IER3,IKZF5,INSC,IRF5,IVNS…		114 (44)				CDK2,cholesterol,creatine kinase,E2F2,EGFR,ERK,FUS,H2AX,JINK1/2,KLRC4-KLRK1/KLRK1,NFE2L2,NFkB (complex),NOX4,NPPB,PMEPA1,SERPINE1,SFN,SPP1,TERF2IP	AKT1,AURKB,CDK1,FOXO1,KRT5,PIDD1,POR,SLC25A4,VEGFA
	ABAT,ABTB2,ACAT1,ADH5,ADORA1,ALAS1,ANPEP,APBB3,ARPC5L,ASS1,ATF5,B4GALNT1,BAIAP2L1,BCAR1,BCL9L,BLMH,BRD2,C1QBP,CCT2,CDKN2AIPNL,CES3,CISD1,CLPX,CMBL,CPS1,CSAD,CSRP3,CYP39A1,CYP4A22,DDT,DHCR24,DNAJC15,DSTN,DYSF,EBP,EEF2,EGFR,EPHX2,ETV3,FANCL,FMO1,GCAT,GFM1,GOT2,GSTO1,HDAC4,HES6,HEXA,HINT1,HNRNPH1,HSD3B1,HSPE1,HTATIP2,IKZF5,IL11RA,IL6ST,IRGM,IVNS1ABP,KLB,LIFR,LIMS2,LONP1,MAP3K4,MAP4K2,MARCKSL1,MDH2,M…		124 (65)				MAP2,PRKN	CDK1,CDK2
	ABAT,ABCD3,ABTB2,ACAT1,ACP2,ADH5,APH1A,ATF5,ATP5F1C,ATP5MC3,B4GALNT1,BAIAP2L1,BCAR1,BCAT2,BCL9L,BRD2,C1QBP,CCT2,CDKN2AIPNL,CES3,CISD1,CLPX,CMBL,CPS1,CREG1,CSRP3,CTSV,CYP1A2,CYP27A1,CYP2J2,CYP39A1,Cyp4a14,CYP4F12,DDT,DHCR24,DNAJC15,DSTN,EBP,EEF2,EPHX1,ETV3,FANCL,FGF21,FHIT,FMO1,GABARAPL2,GALNT2,GCAT,GFM1,GOT2,GSS,GSTK1,GSTO1,Gulo,HDAC4,HEXA,HINT1,HNRNPH1,HSD3B1,Hsd3b4 (includes others),HSPE1,IKZF5…		120 (45)					CDK2
	ABAT,ABCD3,ABTB2,ACADM,ACAT1,ACP2,ADH5,ALAS1,APBB3,APH1A,ARNT,ASS1,ATF5,ATF6,ATP5F1A,ATP5F1C,B4GALT1,BAIAP2L1,BCL9L,BRD2,C1QBP,CDKN2AIPNL,CES3,CISD1,CLPX,CMBL,COBLL1,CPS1,CS,CTSV,CYC1,CYP1A2,CYP27A1,CYP2J2,CYP39A1,CYP3A5,CYP4F12,DDT,DHCR24,DNAJC15,DSTN,DYSF,EEF2,EPHA2,EPHX1,FARP1,FDPS,FHIT,FMO1,GCAT,GCLC,GFM1,GOT2,GSTK1,GSTO1,Gulo,HDAC4,HES6,HEXA,HINT1,HNRNPH1,Hsd3b4 (includes others),HSPE1,IKZF5…		115 (38)	cholic acid,Insulin,NFkB (complex),ursodeoxycholic acid	CDK1,CTNNB1,SOX1		CCL25,Gcg,GIP,PTEN	SLC5A1,STK11
	ABAT,ABCD3,ABTB2,ACAT1,ACP2,ADH5,ALAS1,ATF6,ATP5F1A,ATP5F1C,ATP5MC3,B4GALNT1,BAIAP2L1,BCAR1,BCL9L,BLMH,BRD2,C1QBP,CDKN2AIPNL,CES3,CISD1,CLPX,CMBL,CPS1,CREG1,CSRP3,CYP1A2,CYP27A1,CYP39A1,CYP4F12,DDT,DHCR24,DNAJC15,DSTN,EBP,EEF2,EPHX2,ETV3,FANCL,FGF21,FHIT,FMO1,GALNT2,GCAT,GFM1,GHR,GOT2,GSS,GSTK1,GSTO1,Gulo,HDAC4,HEXA,HINT1,HNRNPH1,HSD3B1,Hsd3b4 (includes others),HSPE1,HTATIP2,IKZF5,IL11RA,IL6ST,IR…		119 (45)					CDK1,CDK2
	ABAT,ABCC3,ABCD3,ACAT1,ADH5,APH1A,Apol7e (includes others),ARNT,ASS1,ATP5F1B,ATP5F1C,ATP5MC3,BRD2,C1QBP,CDKN2AIPNL,CISD1,CMBL,COBLL1,COX5A,CS,CSRP3,CYP1A2,CYP3A5,CYP4F12,DAP,DHCR24,DNAJC15,DSTN,ENTPD8,EPHX1,FANCL,FARP1,FDPS,FDX1,FHIT,FKBP5,FMO1,GCLC,GFM1,GHR,Gimap9,GOT2,GPX4,GSS,Gulo,HES6,HNRNPH1,Hsd3b4 (includes others),HSPE1,ICAM1,IKZF5,IVNS1ABP,KLB,LAMA3,LAP3,LBR,LIFR,MAP2K7,MAP3K4,MAP4K2,MARC…		103 (27)
1	2810025M15Rik,ABAT,ABCC3,ACAT1,ACP2,ADH5,ADORA1,AIFM2,AKT2,ANPEP,AOX1,APBB3,ARPC5L,ATF5,ATP5F1B,ATP5F1C,B4GALT1,BCAR1,BLMH,BRD2,C1QBP,CBR1,CCNT1,CISD1,CMBL,COBLL1,CREG1,CSAD,CYP1A2,CYP27A1,CYP2J2,CYP3A5,Cyp4a14,CYP4A22,CYP4F12,DDT,DHCR24,DNAJC15,EBP,ENTPD8,F11,FAH,FANCL,FARP1,FHIT,FMO1,GADD45B,GFM1,GSTK1,Gulo,HES6,HEXA,HNRNPH1,Hsd3b4 (includes others),HSPE1,HTATIP2,ICAM1,IL11RA,INSC,IRGM,IVNS1ABP…		120 (53)	CRNDE,IL5
	ABAT,ACADM,ACAT1,ACOT1,ACOT4,ACP2,ADH5,AIFM2,ALAS1,ANPEP,APBB3,APH1A,ARNT,ATF6,ATP5F1A,ATP5F1C,ATP5MC3,B4GALT1,C8B,CBR1,CISD1,CMBL,COX5A,CS,CSRP3,CTSV,CYP27A1,CYP39A1,CYP3A5,CYP4A22,DDT,DHCR24,DNAJC15,DSTN,EBP,EGFR,ENTPD8,EPHA2,EPHX1,ETV3,FGF21,FKBP5,FMO1,GCLC,GFM1,Hsd3b4 (includes others),ICAM1,KLB,LAMA3,LAP3,LBR,LMNA,MAP2K7,MAP3K4,MAP4K2,MARCKSL1,MDH2,MED1,MEF2D,MIDN,MRPL30,Mup1 (includes other…		83 (15)				STAT5B	CYP1A1,SERPINE1
	ABAT,ABCD3,ACADM,ACAT1,ACOX2,ACP2,AIFM2,ANPEP,AOX1,APBB3,APH1A,ARNT,ATF5,ATF6,ATP5F1B,ATP5F1C,ATP5MC3,B4GALNT1,B4GALT1,BLVRB,CCNT1,CES3,CISD1,CMBL,COBLL1,CPS1,CREG1,CS,CSRP3,CTSV,CYC1,CYP27A1,CYP39A1,CYP4A22,DDT,DHCR24,DNAJC15,DSTN,EBP,EEF2,EGFR,ENTPD8,EPHX2,ETV3,FGF21,FKBP5,FMO1,GOT2,GPX4,Gulo,HDAC4,HINT1,HNRNPH1,Hsd3b4 (includes others),HSPE1,IL6ST,IRF5,IVNS1ABP,JMJD6,KLB,LAMA3,LAP3,LBR,LMNA,MA…		110 (31)		mono-(2-ethylhexyl)phthalate		ACSL3,ANO1,CDH2,cholesterol,Creb,DDX5,EGFR,FKBP5,FOXO1,GRP,GSR,IL6R,INSR,IRS4,LEP,MME,NFkB (complex),NR1I2,PMEPA1,PROTEASE,RHOB,SPP1,SREBF1,SREBF2,VEGFA	ACE,CDK2,CTNNB1,F10,FSH,LHB,MAFF,PPARG,WNT7A
1	ABAT,ABCC3,ACADM,ACAT1,ACOT1,ACOX2,ACP2,ADH5,ADORA1,AIFM2,ANPEP,APBB3,APH1A,ARNT,ARPC5L,ATF6,ATP5F1A,ATP5F1B,ATP5F1C,ATP5MC3,B4GALNT1,BAIAP2L1,BCAR1,BHMT2,BLVRB,BRD2,C1QBP,CBR1,CCNT1,CISD1,CMBL,CMTM6,COBLL1,COX5A,CS,CSAD,CSRP3,CYC1,CYP27A1,Cyp4a14,CYP4A22,CYP4F12,DDT,DHCR24,DNAJC15,DSTN,EBP,EEF1B2,EGFR,ENTPD5,ENTPD8,EPHA2,EPHX1,EPHX2,F11,FANCL,FARP1,FKBP5,FMO1,GABARAPL2,GADD45B,GALNT2,GFM1,GPX4,G…		143 (47)	paclitaxel
1	ABAT,ABCC3,ABTB2,ACADM,ACAT1,ACOT1,ACOT4,ACOX2,ADORA1,AIFM2,AKT2,AMBP,APH1A,ARPC5L,ASS1,ATF6,ATG16L1,ATP5F1A,ATP5F1B,ATP5F1C,ATP5MC3,B4GALNT1,BCL9L,BLVRB,C8B,CCNT1,CISD1,CMBL,COBLL1,COX5A,CREG1,CS,CSAD,CSRP3,CYC1,CYP27A1,CYP2J2,CYP39A1,Cyp4a14,CYP4A22,DGKD,DHCR24,DSTN,EBP,ENTPD5,ENTPD8,EPHA2,EPHX1,ETV3,FARP1,FHIT,FKBP5,FMO1,GFM1,GHR,Gimap9,GOT2,GPX4,HABP2,HDAC4,HES6,HINT1,HNRNPH1,HSD3B1,Hsd3b4 (i…		132 (42)				AR,GCK
1	ABAT,ABTB2,ACAT1,ACOT1,ACOT4,ACP2,ADGRF1,ALAS1,ANPEP,APH1A,ARNT,ATF6,ATP5F1A,ATP5F1C,B4GALNT1,BAIAP2L1,BCAR1,BHMT2,BRD2,C1QBP,C8B,CBR1,CDKN2AIPNL,CES3,CISD1,CLPX,CMBL,CREG1,CSRP3,CYC1,CYP2J2,Cyp4a14,CYP4A22,CYP4F12,DNAJC15,DSTN,EEF1B2,EEF2,EGFR,ENTPD8,EPHX2,FKBP5,FMO1,GABARAPL2,GCAT,GOT2,GSTK1,GSTO1,Gulo,HABP2,HINT1,HNRNPH1,HSD17B2,HSD3B1,Hsd3b4 (includes others),ICAM1,IER3,IKZF5,IRGM,LAP3,LIFR,L…		120 (41)					CDK2
	ABAT,ACAT1,ACP2,ADGRF5,ADH5,ADORA1,AIFM2,AKT2,ANPEP,APBB3,APH1A,ARNT,ATF5,ATF6,ATP5F1A,ATP5F1B,ATP5F1C,BCAR1,BRD2,CISD1,CMBL,COX5A,CTSV,CYC1,CYP1A2,CYP27A1,CYP2J2,Cyp4a14,CYP4F12,DDT,DHCR24,DKC1,DNAJC15,DSTN,EBP,EEF2,EGFR,ENTPD8,EPHX2,ETV3,FHIT,FMO1,GABARAPL2,GCLC,GFM1,GHR,Gimap9,GNL1,GOT2,GPX4,GSTK1,Gulo,HES6,HEXA,HINT1,Hsd3b4 (includes others),HSPE1,ICAM1,IVNS1ABP,LAMA3,LBR,LMNA,MAP2K7,MAP3K4,M…		113 (55)
	ABAT,ABCC3,ABCD3,ACADM,ACAT1,ACOT1,ACP2,ADGRF5,ADH5,ADORA1,AIFM2,ALAS1,AMBP,APBB3,APH1A,ARNT,ARPC5L,ASS1,ATF5,ATP5F1A,ATP5F1B,ATP5F1C,ATP5MC3,BCAR1,C1QBP,CBR1,CCT2,CISD1,CMBL,CPS1,CS,CSRP3,CWC25,CYP1A2,CYP3A5,Cyp4a14,CYP4A22,DDT,DSTN,EGFR,ENTPD8,EPHA2,EPHX1,EPHX2,ETV3,FARP1,FGF21,FKBP5,FMO1,HDAC4,HES6,HNRNPH1,HSD17B2,HSD3B1,HSPE1,ICAM1,IL11RA,IL6ST,IP6K1,IVNS1ABP,KLB,LAMA3,LAP3,LBR,LIFR,LONP1,MAP…		117 (29)				ATF4,EIF2A
1	ABAT,ABCD3,ACADM,ACAT1,ACOT1,ACOT4,AIFM2,ANPEP,APBB3,APH1A,ASS1,ATF6,ATP5F1C,ATP5MC3,B4GALNT1,B4GALT1,BCAR1,C8B,CBR1,CISD1,CMBL,COX5A,CS,CSRP3,CTSV,CYC1,CYP1A2,CYP27A1,CYP39A1,CYP3A5,CYP4A22,CYP4F12,DDT,DHCR24,DNAJC15,DSTN,EBP,EEF2,ENTPD8,EPHX1,ETV3,FDPS,FHIT,FKBP5,FMO1,GCLC,GFM1,GHR,GOT2,GSTK1,Gulo,HNRNPH1,HSD3B1,Hsd3b4 (includes others),HSPE1,IVNS1ABP,KLB,LBR,MAP2K7,MAP3K4,MAP4K2,MARCKSL1,MDH1,…		98 (27)	dinoprost,Insulin,Itgal-Itgb2,LCK/Fyn,levodopa,TRPM2,VEGFA	conteltinib,ebselen,lanthanum chloride,paclitaxel,PTEN		AKT1,BCAR1,CTNNB1,EGFR,NFkB (complex),STAT5B	AR
	ABAT,ABCC3,ACADM,ACAT1,ACOX2,ACP2,ADH5,ADORA1,AIFM2,ALAS1,ANPEP,AOX1,APBB3,APH1A,ASS1,ATF6,ATP5F1B,ATP5F1C,BLVRB,CBR1,CCNT1,CISD1,CMBL,COX5A,CTSV,CYC1,CYP27A1,DDT,DHCR24,DNAJC15,DSTN,EEF1B2,EGFR,ENTPD8,EPHX1,ETV3,FDPS,FHIT,FMO1,GCLC,GFM1,GHR,GOT2,GSTK1,HINT1,HNRNPH1,HSPE1,ICAM1,IRGM,IVNS1ABP,JMJD6,KLB,LAMA3,LAP3,LBR,LMNA,MAP2K7,MAP3K4,MAP4K2,MDH2,MED1,MEF2D,MGST3,MRPL30,MTHFD1,NDUFAF1,NDUFB6,PIGR…		90 (29)	ebselen,quercetin	arsenic trioxide,protoporphyrin IX		ERK
	ACADM,ACP2,ADH5,ALAS1,ANPEP,APBB3,ARNT,ASS1,ATF6,ATP5F1A,ATP5F1B,ATP5MC3,B4GALT1,CS,CTSV,CYC1,CYP1A2,CYP27A1,CYP2J2,Cyp4a14,CYP4F12,DDT,DHCR24,EBP,ENTPD5,EPHA2,EPHX1,EPHX2,ETV3,FHIT,FKBP5,GABARAPL2,GADD45B,GCLC,GHR,Gimap9,GOT2,GPX4,GSTK1,Gulo,HDAC4,HINT1,HNRNPH1,Hsd3b4 (includes others),HSPE1,ICAM1,IL6ST,IRF5,IVNS1ABP,KLB,LAMA3,LIFR,LMNA,MARCKSL1,MDH2,MED1,MIDN,MTHFD1,Mup1 (includes others),NACA,…		86 (34)	GRP,omeprazole,taurocholic acid			AKT1,ATF4,Creb,ERK,MAPK7,POR,SPOP	PPARG
1	ABAT,ABCC3,ABCD3,ACAT1,ADH5,ADORA1,ALAS1,APH1A,ATF6,ATP5F1B,B4GALNT1,B4GALT1,BLMH,BRD2,C1QBP,CBR1,CCNT1,CDKN2AIPNL,CISD1,CMBL,COBLL1,CPS1,CREG1,CSRP3,CYC1,CYP1A2,CYP4F12,DHCR24,DSTN,EBP,EEF2,ENTPD8,EPHA2,EPHX1,EPHX2,ETV3,FANCL,FARP1,FMO1,GFM1,Gimap9,GOT2,Gulo,HDAC4,HES6,HNRNPH1,HSD17B2,Hsd3b4 (includes others),HSPE1,HTATIP2,ICAM1,IKZF5,IL6ST,IRF5,IRGM,JMJD6,LAP3,LBR,LMNA,MAP2K7,MAP3K4,MAP4K2,MARC…		122 (45)
	ABAT,ABCD3,ACADM,ACAT1,ACOT1,ACOT4,ADH5,AIFM2,ALAS1,ANPEP,APBB3,APH1A,ATF5,ATP5F1B,ATP5F1C,ATP5MC3,BCAR1,BHMT2,BLMH,BRD2,C8B,CBR1,CISD1,CMBL,CREG1,CS,CSRP3,CTSV,CYP1A2,CYP27A1,CYP39A1,CYP3A5,CYP4A22,DAP,DDT,DKC1,DNAJC15,DSTN,EEF1B2,EPHX1,EPHX2,ETV3,FDPS,FMO1,GCAT,GCLC,GFM1,GHR,GOT2,GSTO1,HABP2,HSD3B1,Hsd3b4 (includes others),HSPE1,HTATIP2,ICAM1,IL6ST,IVNS1ABP,KLB,LAP3,LBR,LIFR,MAP2K7,MAP3K4,MAP4K…		110 (44)				BCAR1
	ABAT,ABCC3,ABCD3,ACADM,ACAT1,ACOT1,ACOT4,ADORA1,AIFM2,AKT2,ALAS1,ANPEP,APBB3,APH1A,ARNT,ARPC5L,ASS1,ATF5,ATF6,ATP5F1A,ATP5F1B,ATP5F1C,ATP5MC3,B4GALNT1,BLVRB,BRD2,C1QBP,C8B,CCT2,CISD1,CMBL,COBLL1,CPS1,CS,CSAD,CYC1,CYP1A2,CYP2J2,CYP39A1,DDT,DHCR24,DKC1,DSTN,EBP,EEF2,EPHX1,EPHX2,ETV3,FARP1,FDPS,FGF21,FHIT,FMO1,GFM1,Gimap9,GOT2,GSTK1,HDAC4,HES6,HNRNPH1,HSD3B1,Hsd3b4 (includes others),HSPE1,ICAM1,IL11…		131 (53)					INSR
	ABAT,ABCC3,ABHD10,ACADM,ACAT1,ACOT1,ACOT4,ACOX2,ADORA1,AMBP,AOX1,APBB3,APH1A,ARPC3,ARPC5L,ASS1,ATF5,ATF6,ATP5F1B,ATP5F1C,ATP5MC3,BLVRB,C8B,CBR1,CDKN2AIPNL,CELA1,CISD1,CMBL,COX5A,CREG1,CS,CSAD,CSRP3,CYC1,CYP27A1,CYP39A1,CYP4A22,CYP4F12,DDT,DGKD,DHCR24,DNAJC15,DSTN,ENTPD5,ENTPD8,FAH,FKBP5,FMO1,GADD45B,GCLC,GFM1,GHR,Gimap9,GOT2,GPX4,GSS,Gulo,HABP2,HDAC4,HEXA,HINT1,HNRNPH1,Hsd3b4 (includes others),HS…		118 (35)					ALDH2
	ABAT,ACADM,ACAT1,ACP2,ADH5,ADORA1,AKT2,ANPEP,APBB3,APH1A,ARNT,ATP5F1A,ATP5F1B,ATP5F1C,B4GALT1,CDKN2AIPNL,CHMP2A,CISD1,CMBL,CS,CSAD,CYP2J2,CYP4F12,DDT,DHCR24,DNAJC15,DSTN,EBP,EGFR,EPHX1,EPHX2,ETV3,FANCL,FHIT,FMO1,GCAT,GCLC,GFM1,GHR,GOT2,Gulo,HABP2,HNRNPH1,HSD3B1,Hsd3b4 (includes others),HSPE1,ICAM1,IKZF5,IL6ST,IRGM,IVNS1ABP,KLB,LAMA3,LBR,MAP2K7,MAP3K4,MAP4K2,MARCKSL1,MED1,MEF2D,MIDN,MRPL30,MRPS22,…		101 (44)
	ABAT,ABCD3,ABTB2,ACAT1,ACP2,ADH5,ADORA1,ALAS1,ATP5F1A,ATP5F1C,ATP5MC3,B4GALNT1,BAIAP2L1,BCAR1,BCL9L,BLMH,BRD2,C1QBP,CDKN2AIPNL,CES3,CISD1,CLPX,CMBL,CPS1,CREG1,CYP1A2,CYP39A1,CYP4F12,DDT,DHCR24,DNAJC15,DSTN,EBP,EEF2,EPHX2,ETV3,FANCL,FGF21,FHIT,FMO1,GABARAPL2,GALNT2,GCAT,GFM1,GHR,GOT2,GSS,GSTK1,GSTO1,Gulo,HDAC4,HEXA,HINT1,HNRNPH1,Hsd3b4 (includes others),HSPE1,HTATIP2,IKZF5,IL11RA,IL6ST,IRGM,LAP3,L…		120 (48)					CDK1,CDK2
0.837	ABAT,ABTB2,ACADM,ACAT1,ACOT1,ACOX2,ACP2,ADH5,ADORA1,AIFM2,AKT2,ANPEP,APBB3,APH1A,ATF6,ATP5F1A,ATP5F1C,ATP5MC3,B4GALNT1,BCL9L,BHMT2,BLVRB,BRD2,C1QBP,CBR1,CCNT1,CDKN2AIPNL,CES3,CISD1,CLPX,CMBL,CMTM6,COX5A,CS,CSRP3,CYP2J2,CYP39A1,Cyp4a14,DDT,DHCR24,DNAJC15,DSTN,DYSF,EBP,EEF1B2,EEF2,EGFR,ENTPD8,EPHA2,EPHX1,EPHX2,F11,FANCL,FHIT,FKBP5,FMO1,GABARAPL2,GADD45B,GALNT2,GCAT,GFM1,GSS,GSTK1,GSTO1,HES6,HEXA,HS…		140 (58)	E2F2	CD 437		CDK2,H2AX
	ABAT,ABCC3,ABCD3,ACADM,ACAT1,ACOT1,ACOT4,ADH5,ADORA1,AIFM2,AKT2,ALAS1,ANPEP,APBB3,APH1A,ARPC5L,ASS1,ATF5,ATF6,ATP5F1A,ATP5F1B,ATP5F1C,ATP5MC3,BRD2,C1QBP,C8B,CCT2,CISD1,CMBL,COBLL1,CPS1,CS,CSAD,CSRP3,CYC1,CYP1A2,CYP2J2,CYP39A1,DDT,DHCR24,DSTN,EEF2,EPHX1,EPHX2,ETV3,FARP1,FDPS,FGF21,FHIT,FMO1,GFM1,Gimap9,GOT2,GSTK1,HDAC4,HES6,HNRNPH1,Hsd3b4 (includes others),HSPE1,IVNS1ABP,KLB,LAMA3,LAP3,LBR,LIFR,LM…		121 (45)					INSR
	ABAT,ABCC3,ABCD3,ACADM,ACAT1,ACOT1,ACOT4,ADH5,ADORA1,AIFM2,AKT2,ALAS1,ANPEP,APBB3,APH1A,ARPC5L,ASS1,ATF5,ATF6,ATP5F1A,ATP5F1B,ATP5F1C,ATP5MC3,BRD2,C1QBP,C8B,CCT2,CISD1,CMBL,COBLL1,CPS1,CS,CSAD,CSRP3,CYC1,CYP1A2,CYP2J2,CYP39A1,DDT,DHCR24,DSTN,EEF2,EPHX1,EPHX2,ETV3,FARP1,FDPS,FGF21,FHIT,FMO1,GFM1,Gimap9,GOT2,GSTK1,HDAC4,HES6,HNRNPH1,Hsd3b4 (includes others),HSPE1,IVNS1ABP,KLB,LAMA3,LAP3,LBR,LIFR,LM…		121 (45)					INSR
	ABAT,ACADM,ACAT1,ACP2,ADGRF5,ADH5,AIFM2,AKT2,ALAS1,ANPEP,APBB3,APH1A,ASS1,ATF6,ATP5F1A,ATP5F1C,CISD1,CMBL,COX5A,CS,CTSV,CYC1,CYP1A2,CYP27A1,CYP2J2,CYP4F12,DDT,DHCR24,DKC1,DNAJC15,DSTN,EBP,EEF2,EGFR,ENTPD8,EPHX1,EPHX2,ETV3,FDPS,FHIT,FMO1,GADD45B,GCLC,GFM1,GOT2,GPX4,GSTK1,Gulo,HABP2,HES6,Hsd3b4 (includes others),IL11RA,IRGM,IVNS1ABP,KLB,LAMA3,LIFR,LMNA,MAP2K7,MAP3K4,MAP4K2,MDH1,MED1,MEF2D,MRPL30,Mu…		100 (41)
0.053	ABAT,ABCD3,ABTB2,ACADM,ACAT1,ACP2,ADH5,AKT2,ALAS1,ANPEP,ARNT,ASS1,ATP5F1A,ATP5F1C,BAIAP2L1,BCL9L,BRD2,C1QBP,CDKN2AIPNL,CES3,CISD1,CLPX,CMBL,CPS1,CS,CTSV,CYC1,CYP1A2,CYP27A1,CYP2J2,CYP39A1,CYP3A5,CYP4F12,DHCR24,DNAJC15,DSTN,DYSF,EEF2,EPHX1,ETV3,FDPS,FGF21,FHIT,FMO1,GCAT,GCLC,GFM1,GOT2,GSTK1,GSTO1,Gulo,HDAC4,HES6,HINT1,HNRNPH1,Hsd3b4 (includes others),HSPE1,IKZF5,IL11RA,IL6ST,IRGM,LAMA3,LAP3,LIMS2,…		106 (32)
	ABAT,ABCD3,ACADM,ACAT1,ADH5,AIFM2,AKT2,ALAS1,ANPEP,APH1A,ASS1,ATF6,ATP5F1A,ATP5F1B,ATP5F1C,ATP5MC3,B4GALT1,CISD1,CMBL,COX5A,CPS1,CS,CYC1,CYP1A2,CYP2J2,CYP3A5,CYP4F12,DHCR24,DNAJC15,DSTN,EBP,EGFR,ENTPD8,EPHX1,EPHX2,ETV3,FDPS,FGF21,FHIT,FMO1,GCAT,GFM1,GHR,GOT2,GSS,GSTK1,Gulo,Hsd3b4 (includes others),ICAM1,LAMA3,LAP3,LBR,MAP2K7,MAP3K4,MAP4K2,MDH1,MDH2,MED1,MEF2D,MRPL30,Mup1 (includes others),NACA,ND…		91 (25)	bortezomib,Creb,NFkB (complex),resiquimod	miR-503-5p (miRNAs w/seed AGCAGCG)			AR,CTNNB1
	ABAT,ABCD3,ABTB2,ACAT1,ACP2,ADH5,APBB3,ATF6,ATP5F1A,ATP5F1C,B4GALNT1,BAIAP2L1,BCAR1,BCL9L,BLMH,BRD2,C1QBP,CDKN2AIPNL,CES3,CISD1,CLPX,CMBL,CPS1,CREG1,CSRP3,CYP1A2,CYP27A1,CYP39A1,Cyp4a14,CYP4F12,DDT,DHCR24,DNAJC15,DSTN,EBP,EEF2,FANCL,FGF21,FHIT,FMO1,GABARAPL2,GALNT2,GCAT,GFM1,GHR,Gimap9,GOT2,GSTK1,GSTO1,Gulo,HDAC4,HEXA,HINT1,HNRNPH1,HSD3B1,Hsd3b4 (includes others),HSPE1,HTATIP2,IKZF5,IL11RA,IL6ST,…		125 (58)					CDK1,CDK2
	ABAT,ABCC3,ABCD3,ACAT1,ACP2,ADH5,AIFM2,AKT2,ANPEP,APBB3,APH1A,ARNT,ASS1,ATF6,ATP5F1B,ATP5F1C,BHMT2,CCNT1,CISD1,CMBL,COX5A,CS,CTSV,CYC1,CYP1A2,CYP27A1,CYP2J2,DDT,DKC1,DNAJC15,DSTN,EEF1B2,EEF2,ENTPD5,ENTPD8,EPHA2,EPHX1,EPHX2,FHIT,FMO1,GFM1,GOT2,GPX4,GSTK1,Gulo,HABP2,HDAC4,HES6,HINT1,HNRNPH1,HSPE1,ICAM1,IL11RA,IL6ST,IRGM,IVNS1ABP,JMJD6,KLB,LAMA3,LAP3,LBR,MAP2K7,MAP3K4,MAP4K2,MARCKSL1,MDH1,MED1,MEF2D…		101 (31)				CPT1B,HNF4A,Insulin,NFkB (complex),PPARG	AKT1,ATF6,CDK1,CIDEC,CYP1A1,CYP51A1,EGFR,EIF2A,FOXO1,H2AX,JINK1/2,MAGI2,MAP2K3,MAPK8IP1,NR3C2,POU5F1,PROM1,RXRA,SERPINE1,SFN,SREBF1,VEGFA
1	ABAT,ABCC3,ACAT1,ACOT4,ADH5,ADORA1,AIFM2,ANKRD13A,APH1A,ARNT,ARPC3,ARPC5L,ATF6,ATP5F1B,ATP5F1C,ATP5MC3,BRD2,C1QBP,CCNT1,CISD1,CMBL,COBLL1,COX5A,CS,CSAD,CYP1A2,CYP27A1,CYP2J2,CYP4A22,CYP4F12,DNAJC15,DSTN,EEF2,ENTPD5,ENTPD8,EPHX1,EPHX2,FARP1,FDPS,FHIT,FMO1,GFM1,GOT2,GSTK1,Gulo,HNRNPH1,Hsd3b4 (includes others),HSPE1,ICAM1,IL6ST,IRGM,IVNS1ABP,JMJD6,KLB,LAMA3,LBR,MAP4K2,MDH1,MED1,MGST3,MIB2,MRPL30,MTH…		103 (31)	methylprednisolone	STAT5B
	ABAT,ABCC3,ABCD3,ACADM,ACAT1,ACOT1,ACOX2,ACP2,ADH5,ADORA1,AIFM2,AKT2,AOX1,ARNT,ARPC3,ATP5F1A,ATP5F1C,ATP5MC3,B4GALNT1,BCAT2,BHMT2,BLVRB,BRD2,C1QBP,CBR1,CCNT1,CCT2,CISD1,CMBL,CMTM6,COBLL1,COX5A,CS,CSRP3,CYC1,CYP27A1,CYP2J2,CYP4F12,DDT,DHCR24,DNAJC15,DSTN,DYSF,EBP,EEF1B2,EEF2,EGFR,ENTPD5,ENTPD8,EPHA2,EPHX1,EPHX2,F11,FAH,FANCL,FARP1,FKBP5,FMO1,GADD45B,GFM1,GPX4,GSS,GSTK1,GSTO1,Gulo,HES6,HINT1,HSD3B1…		134 (55)
	ABAT,ABTB2,ACAT1,ACP2,ADH5,AKT2,APH1A,ATF5,ATP5F1C,ATP5MC3,BCAT2,BCL9L,BHMT2,BRD2,C1QBP,CCT2,CDKN2AIPNL,CES3,CISD1,CLPX,CMBL,CPS1,CREG1,CTSV,CYP1A2,CYP27A1,CYP2J2,CYP39A1,Cyp4a14,CYP4F12,DDT,DHCR24,DNAJC15,DSTN,EEF1B2,EEF2,EGFR,EPHA2,ETV3,FANCL,FMO1,GABARAPL2,GCAT,GOT2,GSS,GSTK1,GSTO1,Gulo,HDAC4,HEXA,HINT1,Hsd3b4 (includes others),IER3,IKZF5,IL11RA,IL6ST,JMJD6,KLB,LAMA3,LAP3,LIFR,LIMS2,LMNA,MAP2K…		112 (41)					CDK2
	ABCC3,ABCD3,ACADM,AKT2,APH1A,ARNT,ASS1,ATF5,ATP5F1A,ATP5F1B,ATP5F1C,B4GALT1,BHMT2,BRD2,C1QBP,CMBL,COBLL1,COX5A,CS,CSRP3,CTSV,CYC1,CYP1A2,CYP27A1,CYP4F12,DHCR24,EBP,EEF1B2,EEF2,ENTPD5,EPHA2,ETV3,FANCL,FARP1,FDPS,FKBP5,GABARAPL2,GALNT2,GCAT,GCLC,GOT2,GSS,GSTK1,GSTO1,Gulo,HDAC4,HINT1,HNRNPH1,Hsd3b4 (includes others),HSPE1,ICAM1,IER3,IRF5,LAMA3,LAP3,LBR,LMNA,MAP2K7,MED1,MEF2D,MGST3,MTHFD1,Mup1 (inclu…		93 (30)				ACLY,ACOX1,GGT1,GSR,HK2
	2810025M15Rik,ABAT,ABCC3,ACAT1,ACP2,ADORA1,AIFM2,AKT2,ANPEP,AOX1,APH1A,ARNT,ARPC3,ARPC5L,ATF6,ATP5F1B,ATP5F1C,B4GALT1,BCAR1,BRD2,C1QBP,CISD1,CMBL,COBLL1,CREG1,CSAD,CYP1A2,CYP27A1,CYP3A5,Cyp4a14,CYP4A22,CYP4F12,DHCR24,DNAJC15,DSTN,EBP,ENTPD8,ETV3,FAH,FANCL,FARP1,FMO1,GABARAPL2,GFM1,Gimap9,GSTK1,Gulo,HES6,HEXA,HNRNPH1,Hsd3b4 (includes others),HSPE1,ICAM1,IL11RA,IL6ST,INSC,IRGM,IVNS1ABP,LAMA3,LBR,MA…		118 (48)
	2810025M15Rik,ABAT,ABCC3,ACAT1,ACOT1,ACOT4,ACOX2,ADGRF1,ADH5,ADORA1,AIFM2,ANPEP,AOX1,APBB3,APH1A,Apol7e (includes others),ARPC5L,ATF5,ATF6,ATP5F1B,ATP5F1C,B4GALNT1,B4GALT1,BCAR1,BHMT2,BLMH,C1QBP,C8B,CCNT1,CISD1,CMBL,COBLL1,CPS1,CREG1,CSAD,CTSV,CYP1A2,CYP27A1,CYP39A1,CYP3A5,CYP4F12,DDT,DHCR24,DNAJC15,EBP,EGFR,EPHX2,F11,FAH,FANCL,FARP1,FMO1,GALNT2,GFM1,Gimap9,GNL1,GPX4,Gulo,HABP2,HES6,HINT1,HNRNPH1…		132 (73)
	ABCC3,ACAT1,ACP2,ADH5,AMBP,ANPEP,APH1A,ARNT,ATF5,ATF6,ATP5F1A,ATP5F1B,ATP5MC3,B4GALT1,BCAT2,BRD2,C1QBP,CCNT1,CELA1,COBLL1,COX5A,CS,CTSV,CYP1A2,CYP3A5,Cyp4a14,DHCR24,DKC1,EBP,EEF2,EPHX2,ETV3,FANCL,FARP1,FDPS,FDX1,FGF21,FHIT,FKBP5,GHR,GOT2,GSS,GSTK1,HABP2,HNRNPH1,HSD3B1,HSPE1,IER3,IL6ST,IRF5,JMJD6,LAMA3,LIFR,MAP2K7,MDH2,MED1,MGST3,MIDN,MRPS31,NDUFB6,NDUFB8,PEX11A,PIGR,PRDX6,PSAP,PSMD6,PYCR2,RAB9A,R…		94 (31)				FBLIM1,SPP1	ACE,SERPINE1
	ABAT,ACADM,ACAT1,ACP2,ADH5,AIFM2,ALAS1,ANPEP,APBB3,ASS1,ATF6,ATP5F1A,ATP5F1B,ATP5F1C,ATP5MC3,B4GALT1,CISD1,CMBL,COX5A,CPS1,CS,CTSV,CYP1A2,Cyp4a14,DDT,DHCR24,DNAJC15,DSTN,EEF1B2,EEF2,ENTPD8,EPHA2,EPHX1,FDPS,FDX1,FGF21,FHIT,FMO1,GABARAPL2,GADD45B,GCLC,GFM1,Gimap9,HSD3B1,Hsd3b4 (includes others),IER3,IRF5,IRGM,KLB,LAMA3,LAP3,LBR,LIFR,LMNA,MAP2K7,MAP3K4,MAP4K2,MDH1,MED1,MEF2D,MRPL30,NDUFAF1,PAH,PDHB,…		82 (21)	Insulin	zinc
	ABAT,ABCD3,ABTB2,ACADM,ACAT1,ACP2,ADH5,AKT2,ALAS1,ANPEP,APH1A,ARNT,ASS1,ATF6,ATP5F1A,ATP5F1C,ATP5MC3,B4GALT1,BAIAP2L1,BCL9L,BRD2,C1QBP,CDKN2AIPNL,CES3,CISD1,CLPX,CMBL,CPS1,CS,CYC1,CYP1A2,CYP27A1,CYP2J2,CYP39A1,CYP3A5,CYP4F12,DHCR24,DNAJC15,DSTN,DYSF,EEF2,EPHX1,ETV3,FDPS,FGF21,FHIT,FMO1,GCAT,GCLC,GFM1,GOT2,GSS,GSTK1,GSTO1,Gulo,HDAC4,HES6,HINT1,HNRNPH1,Hsd3b4 (includes others),HSPE1,IKZF5,IL11RA,IL…		107 (30)					CDK2
	ABAT,ABCC3,ACADM,ACAT1,ACOX2,ADORA1,AIFM2,AOX1,APBB3,ATP5F1B,ATP5F1C,ATP5MC3,B4GALNT1,CBR1,CCNT1,CISD1,CMBL,COX5A,CS,CSRP3,CYC1,CYP1A2,CYP2J2,Cyp4a14,DDT,DHCR24,DNAJC15,DSTN,EBP,EGFR,ENTPD5,EPHX1,EPHX2,FMO1,GABARAPL2,GCLC,GFM1,GNL1,GPX4,HABP2,HDAC4,HEXA,HNRNPH1,HSD17B2,HSD3B1,HSPE1,ICAM1,IL11RA,IL6ST,IRGM,IVNS1ABP,JMJD6,LAP3,LBR,LONP1,MAP2K7,MAP3K4,MAP4K2,MDH1,MEF2D,MGST3,MIA3,MIDN,MRPL30,MTHFD1,…		100 (30)	acetaminophen,arsenic trioxide,carbon tetrachloride,nitrofurantoin,PCGEM1,phenobarbital,phytohemagglutinin	PTEN		EGFR,L-cysteine	glutamine
	ABAT,ABTB2,ACADM,ACAT1,ACP2,ADH5,ADORA1,AKT2,ANPEP,APH1A,Apol7e (includes others),ARNT,ATF5,ATF6,ATP5F1C,BAIAP2L1,BCL9L,BRD2,C1QBP,CDKN2AIPNL,CES3,CISD1,CLPX,CMBL,CPS1,CS,CTSV,CYC1,CYP1A2,CYP39A1,CYP4F12,DHCR24,DNAJC15,DSTN,DYSF,EBP,EEF2,EPHX1,EPHX2,ETV3,FDPS,FHIT,FMO1,GCAT,GFM1,GHR,GNL1,GOT2,GSS,GSTK1,GSTO1,Gulo,HDAC4,HES6,HEXA,HINT1,HNRNPH1,HSD17B2,Hsd3b4 (includes others),HSPE1,IKZF5,IL11RA,IL…		110 (40)					CDK2
	ABAT,ACAT1,ADORA1,AIFM2,AKT2,ANKS3,APBB3,ATF5,ATP5F1B,ATP5F1C,BCAR1,BCAT2,CBR1,CCNT1,CISD1,CMBL,CYP1A2,CYP27A1,CYP2J2,Cyp4a14,CYP4F12,DDT,DKC1,DNAJC15,EBP,EPHX2,F11,FMO1,GCAT,GFM1,Gimap9,GNL1,GPX4,Gulo,HABP2,HDAC4,HEXA,HINT1,HNRNPH1,Hsd3b4 (includes others),HSPE1,HTATIP2,ICAM1,INSC,IRGM,IVNS1ABP,JMJD6,LBR,LMNA,MAP2K7,MAP3K4,MAP4K2,MARCKSL1,MEF2D,MIA3,MRPL30,MRPS31,MTHFD1,Mup1 (includes others),NA…		102 (50)					cholesterol
	ABAT,ACADM,ACAT1,ACOT1,ACOT4,ACP2,ADH5,AIFM2,AKT2,ALAS1,ANPEP,APH1A,ARPC5L,ATF6,ATP5F1A,ATP5F1C,B4GALNT1,B4GALT1,BLMH,BRD2,C1QBP,C8B,CBR1,CISD1,CMBL,COBLL1,CPS1,CREG1,CS,CSAD,CSRP3,CYC1,CYP1A2,CYP39A1,CYP3A5,CYP4F12,DAP,DNAJC15,DSTN,EBP,EEF2,ENTPD8,EPHA2,EPHX1,EPHX2,ETV3,FARP1,FDX1,FGF21,FHIT,FMO1,GFM1,GHR,GOT2,GSTK1,Gulo,HDAC4,HES6,HNRNPH1,Hsd3b4 (includes others),HSPE1,HTATIP2,IRF5,IRGM,LBR,LIF…		120 (30)
1	ACADM,ALAS1,ATP5F1A,ATP5F1B,CS,CYC1,LONP1,MDH2,Nnt,PDHB,SDHB		11 (1)	1,2-dithiol-3-thione,APOC3,NFE2L2	GADD45GIP1,MMP11,salubrinal			ACSL1,ALDH2,LONP1,PPARGC1A,SLC25A4
	ABAT,ABCC3,ABTB2,ACADM,ACAT1,ACOT1,ACOX2,ACP2,ADH5,ADORA1,AIFM2,AKT2,ARNT,ASS1,ATF6,ATP5F1A,ATP5F1C,ATP5MC3,BCAT2,BHMT2,BLVRB,BRD2,C1QBP,CBR1,CCNT1,CES3,CISD1,CLPX,CMBL,CMTM6,COBLL1,COX5A,CREG1,CS,CYC1,CYP27A1,CYP2J2,CYP39A1,Cyp4a14,DHCR24,DNAJC15,DSTN,DYSF,EEF1B2,EGFR,ENTPD8,EPHA2,EPHX1,EPHX2,F11,FARP1,FKBP5,FMO1,GABARAPL2,GADD45B,GALNT2,GCAT,GFM1,GHR,Gimap9,GPX4,HABP2,HES6,HINT1,HTATIP2,IER3,IL…		130 (58)	BUB1,CDK1,MED1,YAP1	2-(4-amino-1-isopropyl-1H-pyrazolo[3,4-d]pyrimidin-3-yl)-1H-indol-5-ol,doxorubicin,l-asparaginase,PTEN		NPM1
	ABAT,ABCD3,ABTB2,ACADM,ACAT1,ACP2,ADH5,ADORA1,AKT2,ALAS1,ANPEP,ARNT,ARPC5L,ASS1,ATP5F1A,ATP5F1C,ATP5MC3,BAIAP2L1,BCL9L,BRD2,C1QBP,CDKN2AIPNL,CES3,CISD1,CLPX,CMBL,CPS1,CS,CSAD,CTSV,CYC1,CYP1A2,CYP27A1,CYP2J2,CYP39A1,CYP3A5,CYP4A22,CYP4F12,DHCR24,DNAJC15,DSTN,DYSF,EEF2,EPHX1,ETV3,FDPS,FGF21,FHIT,FMO1,GCAT,GCLC,GFM1,GHR,GOT2,GSS,GSTK1,GSTO1,Gulo,HDAC4,HES6,HINT1,HNRNPH1,Hsd3b4 (includes others),HSPE…		114 (29)	CCAR2,CTNNB1,PROX1	2-(4-amino-1-isopropyl-1H-pyrazolo[3,4-d]pyrimidin-3-yl)-1H-indol-5-ol,atorvastatin,HNF4A,l-asparaginase,miR-503-5p (miRNAs w/seed AGCAGCG)		CDK2
	ABAT,ABCC3,ABCD3,ACAT1,ACOT1,ACOT4,ADH5,ADORA1,AIFM2,ALAS1,APH1A,ATF6,ATP5F1B,ATP5MC3,B4GALNT1,BLMH,BRD2,C1QBP,C8B,CBR1,CCNT1,CISD1,CMBL,COBLL1,CPS1,CREG1,CYC1,CYP1A2,CYP39A1,CYP4A22,CYP4F12,DHCR24,DNAJC15,DSTN,EBP,ENTPD8,EPHA2,EPHX1,EPHX2,ETV3,FARP1,FGF21,FMO1,GFM1,GHR,Gimap9,GOT2,Gulo,HDAC4,HES6,HNRNPH1,HSPE1,HTATIP2,ICAM1,IL6ST,IRF5,IRGM,JMJD6,LAP3,LBR,MAP2K7,MAP3K4,MAP4K2,MARCKSL1,MDH1,MEF2D,…		113 (30)
	ABAT,ABCD3,ABTB2,ACADM,ACAT1,ACP2,ADH5,AKT2,ALAS1,ANPEP,ARNT,ASS1,ATP5F1A,ATP5F1C,ATP5MC3,BAIAP2L1,BCL9L,BRD2,C1QBP,CDKN2AIPNL,CES3,CISD1,CLPX,CMBL,CPS1,CS,CTSV,CYC1,CYP1A2,CYP27A1,CYP2J2,CYP39A1,CYP3A5,CYP4F12,DHCR24,DNAJC15,DSTN,DYSF,EEF2,EPHX1,ETV3,FDPS,FGF21,FHIT,FMO1,GCAT,GCLC,GFM1,GOT2,GSS,GSTK1,GSTO1,Gulo,HDAC4,HES6,HINT1,HNRNPH1,Hsd3b4 (includes others),HSPE1,ICAM1,IKZF5,IL11RA,IL6ST,IRGM…		105 (27)				CDK2
0.535	ABAT,ACAT1,ADH5,AIFM2,AKT2,ALAS1,APBB3,APH1A,ARPC5L,ASS1,ATF5,ATF6,ATP5F1C,ATP5MC3,B4GALT1,BCAR1,BLVRB,C1QBP,CBR1,CCNT1,CCT2,CDKN2AIPNL,CHMP2A,CISD1,CLPX,CMBL,COBLL1,COX5A,CPS1,CS,CYC1,CYP1A2,CYP2J2,CYP3A5,CYP4A22,DDT,DSTN,DYSF,EEF1B2,EEF2,ENTPD8,EPHX1,EPHX2,F11,FANCL,FARP1,FKBP5,FMO1,GADD45B,GCAT,GFM1,GNL1,GOT2,HABP2,HDAC4,HEXA,HINT1,HNRNPH1,Hsd3b4 (includes others),ICAM1,IER3,IKZF5,IRGM,IVNS1AB…		125 (58)	ardeparin,heparin,NR1I2	1,2-dithiol-3-thione,NFE2L2		STK11
	ABAT,ABCC3,ABCD3,ACAT1,ACP2,ADH5,ADORA1,AIFM2,ANPEP,APBB3,APH1A,Apol7e (includes others),ARNT,ASS1,ATP5F1A,ATP5F1B,ATP5F1C,BCAR1,CCNT1,CDKN2AIPNL,CES3,CISD1,CMBL,COBLL1,COX5A,CYP27A1,CYP2J2,CYP39A1,CYP3A5,DDT,DHCR24,DNAJC15,DSTN,ENTPD5,ENTPD8,EPHX1,EPHX2,FANCL,FDPS,FHIT,FMO1,GFM1,GHR,GSTO1,Gulo,HABP2,HES6,HNRNPH1,Hsd3b4 (includes others),HSPE1,HTATIP2,IER3,IKZF5,IL6ST,INSC,IRGM,IVNS1ABP,JMJD6,KLB…		102 (43)				ATF4,CDK1,CDK2,CYP3A5,EGFR,ERK,FOXO1,JINK1/2,MDC1,NFkB (complex),NR1I2	CYP1A1,IL5,MAP2K3,PIK3C3,PNKD,PTK2B,YAP1
	ABAT,ABCD3,ACAT1,ADH5,ADORA1,AIFM2,ARNT,ATP5F1B,ATP5F1C,ATP5MC3,B4GALNT1,BLMH,BRD2,C1QBP,CES3,CISD1,CMBL,COBLL1,CPS1,CREG1,CS,CSRP3,CYC1,CYP1A2,CYP27A1,CYP39A1,CYP4F12,DNAJC15,DSTN,EBP,EEF2,ENTPD8,EPHX2,ETV3,FARP1,FDPS,FGF21,FHIT,FMO1,GCLC,GOT2,GPX4,GSS,GSTK1,Gulo,HES6,HINT1,HNRNPH1,Hsd3b4 (includes others),HSPE1,HTATIP2,ICAM1,IL6ST,INSC,IRF5,IRGM,LAP3,LBR,LIFR,MAP2K7,MAP3K4,MAP4K2,MARCKSL1,MEF2D…		109 (32)				Growth hormone
	ACADM,ACP2,ALAS1,ANPEP,APBB3,APH1A,ASS1,ATF6,ATP5F1B,ATP5F1C,ATP5MC3,B4GALT1,COX5A,CREG1,CS,CTSV,CYC1,CYP1A2,CYP27A1,CYP2J2,Cyp4a14,DDT,DHCR24,EBP,EEF2,EPHX1,EPHX2,ETV3,FGF21,FHIT,FKBP5,GABARAPL2,GOT2,GSS,HES6,IER3,IRF5,KLB,LAMA3,LAP3,LBR,LMNA,MDH2,MED1,MRPL13,Mug1/Mug2,NDUFAB1,NDUFB6,NDUFB8,NDUFC2,PDHB,PLIN4,POMP,PSMB4,PSMD12,PSMD6,RDH11,RGN,Rplp1 (includes others),Rps3a1,SC5D,SDHB,SERPINA3,SNRN…		69 (20)				LPIN1,nitrofurantoin,PPARG,PPP5C,RICTOR,RPTOR,SREBF2	AKT1,cholesterol
	ABAT,ABCD3,ABTB2,ACADM,ACAT1,ACP2,ADH5,AKT2,ALAS1,ANPEP,ARNT,ASS1,ATF6,ATP5F1A,ATP5F1C,ATP5MC3,BAIAP2L1,BCL9L,BRD2,C1QBP,CDKN2AIPNL,CES3,CISD1,CLPX,CMBL,CPS1,CS,CTSV,CYC1,CYP1A2,CYP27A1,CYP2J2,CYP39A1,CYP3A5,CYP4F12,DHCR24,DNAJC15,DSTN,DYSF,EEF2,EPHX1,ETV3,FDPS,FGF21,FHIT,FMO1,GCAT,GCLC,GFM1,GOT2,GSS,GSTK1,GSTO1,Gulo,HDAC4,HES6,HINT1,HNRNPH1,Hsd3b4 (includes others),HSPE1,IKZF5,IL11RA,IL6ST,IRGM,…		105 (27)					ATF6,CCNE2,CDK2,mir-9,RICTOR
0.418	ABCD3,ACOT1,ACOT4,ADGRF1,ADH5,AIFM2,AKT2,ALAS1,AMBP,ANPEP,AOX1,APBB3,ARNT,ARPC3,ATF5,ATP5F1A,BCAR1,BLMH,BRD2,C8B,CBR1,CDKN2AIPNL,CELA1,COX5A,CPS1,CSRP3,CYC1,CYP1A2,CYP39A1,CYP3A5,Cyp4a14,CYP4A22,CYP4F12,DDT,EBP,EGFR,ENTPD5,EPHA2,EPHX1,EPHX2,ETV3,FAH,FDX1,FHIT,GCLC,GHR,Gimap9,GOT2,GPX4,GSTK1,Gulo,HABP2,HDAC4,HES6,HEXA,HINT1,HNRNPH1,HSD3B1,Hsd3b4 (includes others),HSPE1,HTATIP2,ICAM1,IER3,IKZF5,IL6…		109 (58)	carbon tetrachloride,CPT1B,methylprednisolone,NFE2L2,uranyl nitrate	MAP4K4			EGFR
1	ABAT,ABCC3,ABTB2,ACADM,ACAT1,ACOT1,ADORA1,AKT2,APBB3,ARNT,ARPC5L,ATG16L1,ATP5F1A,ATP5F1C,ATP5MC3,B4GALNT1,B4GALT1,BAIAP2L1,BCL9L,BRD2,C1QBP,CBR1,CCNT1,CDKN2AIPNL,CES3,CISD1,CLPX,CMBL,COX5A,CS,CSAD,CSRP3,CTSV,CYC1,CYP1A2,CYP2J2,CYP39A1,CYP4A22,CYP4F12,DDT,DHCR24,DSTN,DYSF,EBP,EEF2,EGFR,EPHX1,ETV3,FKBP5,FMO1,GCAT,GFM1,Gimap9,GSTO1,Gulo,HABP2,HDAC4,HINT1,HSD3B1,Hsd3b4 (includes others),ICAM1,IKZF5,I…		129 (46)		5-fluorouracil		AR	CDK2
0.872	ABCC3,ABCD3,ACADM,ACOT1,ACOT4,ACP2,ADH5,ALAS1,APH1A,ARNT,ASS1,ATF5,ATF6,ATP5F1B,ATP5MC3,BRD2,C8B,CBR1,CCNT1,CS,CSRP3,CTSV,CYC1,CYP27A1,CYP2J2,CYP39A1,CYP3A5,CYP4A22,EEF1B2,EPHA2,ETV3,FDPS,FGF21,FHIT,GHR,GOT2,GSTK1,HINT1,HSD3B1,Hsd3b4 (includes others),ICAM1,IL6ST,JMJD6,KLB,LAMA3,LIFR,MDH1,MED1,Mup1 (includes others),NDUFB6,NUDT7,PDHB,PEX11A,PLA2G12A,PRDX6,PSMD6,RAB9A,RAD51B,RHBDF2,SC5D,SCP2,SDHB,…		77 (28)
1	ABAT,ACADM,ACP2,AIFM2,APH1A,ARNT,ATF5,ATF6,ATP5F1A,ATP5F1B,ATP5F1C,ATP5MC3,BCAT2,CISD1,CMBL,COX5A,CS,CSRP3,CYP1A2,CYP27A1,CYP3A5,Cyp4a14,CYP4F12,DHCR24,DNAJC15,DSTN,EBP,ENTPD8,EPHA2,EPHX1,ETV3,FGF21,FKBP5,FMO1,GADD45B,GFM1,Gimap9,GOT2,Gulo,Hsd3b4 (includes others),ICAM1,IL6ST,IRF5,KLB,LAP3,LBR,LIFR,MAP2K7,MAP3K4,MAP4K2,MARCKSL1,MDH1,MDH2,MEF2D,MIDN,MRPL30,MRPS31,Mup1 (includes others),NDUFAF1,NDU…		82 (11)	valproic acid	G-1		ACLY,Creb,LPIN1	PIDD1
	ABCC3,ABTB2,ACIN1,ACOT1,ACOT4,ACOX2,ADORA1,Akr1b10,AKT2,ALAS1,AMBP,AOX1,APBB3,APH1A,ARNT,ARPC5L,ASS1,ATF5,BAIAP2L1,BCL9L,BLMH,BLVRB,BRD2,C1QBP,C8B,CBR1,CCNT1,CCT2,CDKN2AIPNL,CELA1,CES3,CLPX,CPS1,CREG1,CSAD,CYP1A2,CYP27A1,CYP2J2,CYP39A1,Cyp4a14,CYP4A22,CYP4F12,DDT,DGKD,DHCR24,DYSF,EEF2,EGFR,EPHX2,FGF21,FHIT,GADD45B,GCAT,GHR,GNL1,GSTO1,Gulo,HABP2,HDAC4,HES6,HEXA,HINT1,HTATIP2,IER3,IKZF5,IL11RA,IL6S…		129 (58)				CDK2,CYP1A1,CYP1A2,FOXO1,FSH,L-triiodothyronine,Lh,SOCS2	PTGFR
	ABAT,ABCD3,ABTB2,ACAT1,ACP2,ALAS1,ANPEP,APH1A,ATP5F1A,ATP5F1C,B4GALNT1,B4GALT1,BAIAP2L1,BCAR1,BCL9L,BHMT2,BRD2,C1QBP,CDKN2AIPNL,CES3,CISD1,CLPX,CMBL,CREG1,CSRP3,CTSV,CYC1,CYP2J2,CYP39A1,CYP3A5,Cyp4a14,CYP4F12,DNAJC15,DSTN,EEF1B2,EEF2,ENTPD8,EPHX2,ETV3,FMO1,GABARAPL2,GCAT,GCLC,GOT2,GSTK1,GSTO1,Gulo,HINT1,HNRNPH1,HSD3B1,Hsd3b4 (includes others),IKZF5,IL6ST,IRGM,LAP3,LIFR,LIMS2,LMNA,MAP2K7,MAP3K4,MA…		112 (34)	diethylnitrosamine,doxorubicin,EGFR,VEGFA	2-(4-amino-1-isopropyl-1H-pyrazolo[3,4-d]pyrimidin-3-yl)-1H-indol-5-ol,R-WIN 55,212		CDK1,Gcg,mir-221,miR-221-3p (and other miRNAs w/seed GCUACAU),TOPBP1
0.711	ABAT,ABCD3,ACADM,ACAT1,ACP2,ADH5,AIFM2,AKT2,APH1A,ARNT,ASS1,ATF5,ATF6,ATP5F1A,CISD1,CMBL,COX5A,CS,CTSV,CYP1A2,CYP27A1,CYP3A5,CYP4F12,DHCR24,DNAJC15,DSTN,EEF2,EGFR,ENTPD8,EPHA2,EPHX1,FANCL,FDPS,FGF21,FHIT,FMO1,GFM1,GHR,GOT2,GSTK1,Gulo,HEXA,HNRNPH1,HSD3B1,Hsd3b4 (includes others),HSPE1,IL6ST,IRF5,IVNS1ABP,KLB,LAMA3,LAP3,LBR,LIFR,MAP2K7,MAP3K4,MAP4K2,MDH1,MED1,MEF2D,MRPL30,MTHFD1,Mup1 (includes othe…		86 (22)	ZAP70			PRKN
1	ABAT,ABCD3,ABTB2,ACADM,ACAT1,ACP2,ADH5,AKT2,ALAS1,ANPEP,ARNT,ASS1,ATP5F1A,ATP5F1C,ATP5MC3,BAIAP2L1,BCL9L,BRD2,C1QBP,CDKN2AIPNL,CES3,CISD1,CLPX,CMBL,CPS1,CS,CTSV,CYC1,CYP1A2,CYP27A1,CYP2J2,CYP39A1,CYP3A5,CYP4F12,DHCR24,DNAJC15,DSTN,DYSF,EEF2,EPHX1,ETV3,FDPS,FGF21,FHIT,FMO1,GCAT,GCLC,GFM1,GOT2,GSS,GSTK1,GSTO1,Gulo,HDAC4,HES6,HINT1,HNRNPH1,Hsd3b4 (includes others),HSPE1,IKZF5,IL11RA,IL6ST,IRGM,LAMA3…		104 (26)	1,4-bis[2-(3,5-dichloropyridyloxy)]benzene,3,4,5,3',4'-pentachlorobiphenyl,5-fluorouracil,AKT1,androstenedione,CCNE2,clasto-lactacystin beta-lactone,cycloheximide,doxorubicin,EGFR,ERK,GADD45GIP1,HNF4A,Insulin,L-triiodothyronine,MED1,mevalonolactone,paclitaxel,pirinixic acid,PPARA,PPARD,RPTOR,SKI,SPP1,TOPBP1,TSH	2-(4-amino-1-isopropyl-1H-pyrazolo[3,4-d]pyrimidin-3-yl)-1H-indol-5-ol,AG 024322,bortezomib,CDK2AP1,dihydrotestosterone,FN-1501,geraniol,heparin,idronoxil,lovastatin,milciclib,miR-503-5p (miRNAs w/seed AGCAGCG),nelfinavir,olomoucine,PTEN,PTGES3,R-WIN 55,212,Ro 25-6760,roniciclib,SFN,silicon phthalocyanine,ST8SIA1,SU 9516,SUB1,tetrachlorodibenzodioxin,ursodeoxycholic acid		CTNNB1,GCK,Lamin b,NPM1,RBP1	Cdc2,FOXO1,MAP2,NR1I2
	ABCC3,ACADM,ACAT1,ACIN1,ACOT1,ACP2,ADH5,AIFM2,Akr1b10,ALAS1,AMBP,AOX1,APBB3,ATP5MC3,B4GALNT1,BCAR1,BLMH,BLVRB,CBR1,CCT2,CDKN2AIPNL,CELA1,CES3,COX5A,CPS1,CSAD,CSRP3,CYC1,CYP1A2,CYP27A1,CYP2J2,CYP39A1,CYP3A5,Cyp4a14,CYP4A22,DDT,EBP,ENTPD5,EPHX2,F11,FDPS,FHIT,FKBP5,FMO1,GCLC,GFM1,GHR,GSS,GSTO1,Gulo,Hsd3b4 (includes others),HSPE1,HTATIP2,ICAM1,IKZF5,IL6ST,INSC,IRF5,IRGM,LAMA3,LAP3,LIFR,MAP2K7,MGST3,M…		89 (33)				CYP3A5,NR1I2	BDKRB2
1	ABAT,ACADM,ACOT1,ACOT4,ADORA1,AIFM2,AKT2,ALAS1,APBB3,APH1A,ARNT,ASS1,ATF6,ATP5F1B,ATP5F1C,ATP5MC3,B4GALNT1,C8B,CBR1,CCNT1,CDKN2AIPNL,CELA1,CISD1,CMBL,CPS1,CTSV,CYP27A1,CYP2J2,CYP39A1,Cyp4a14,CYP4A22,CYP4F12,DDT,DNAJC15,DSTN,DYSF,EBP,EEF2,ENTPD5,EPHA2,EPHX2,ETV3,FGF21,FHIT,FMO1,GABARAPL2,GADD45B,GHR,Gimap9,GNL1,GPX4,GSTK1,Gulo,HABP2,HDAC4,HES6,HEXA,HSD17B2,HSD3B1,Hsd3b4 (includes others),HSPE1,HTA…		110 (42)
	ABCC3,ACADM,ACP2,ADH5,ALAS1,APH1A,ARNT,ARPC5L,ASS1,ATF5,ATF6,ATP5F1A,ATP5MC3,BLMH,CPS1,CS,CTSV,CYP1A2,CYP2J2,CYP4F12,DHCR24,EBP,EGFR,EPHX1,EPHX2,ETV3,FDPS,FDX1,FGF21,FHIT,FKBP5,GHR,GOT2,GSTK1,Gulo,HSD17B2,HSD3B1,Hsd3b4 (includes others),HTATIP2,IL6ST,LAMA3,LAP3,LMNA,MARCKSL1,MDH1,MDH2,MED1,MIDN,Mug1/Mug2,Mup1 (includes others),NDUFB8,NUDT7,PAH,PDHB,PDIA4,PEX11A,PIGR,RGN,RHEB,Rps3a1,SDHB,SELENBP1,…		74 (25)	8-bromoguanosine 3',5'-cyclic monophosphate,L-triiodothyronine,PPARGC1A	AR			CNN1,COL4A4,CYP51A1,EGFR,SERPINE1
	ABAT,ACADM,ACP2,AIFM2,ALAS1,APH1A,ARNT,ATF5,ATF6,ATP5F1A,ATP5F1B,ATP5F1C,ATP5MC3,BCAT2,CISD1,CMBL,COX5A,CS,CSRP3,CYP1A2,CYP27A1,CYP3A5,Cyp4a14,CYP4F12,DHCR24,DNAJC15,DSTN,EBP,ENTPD8,EPHA2,EPHX1,ETV3,FGF21,FKBP5,FMO1,GADD45B,GFM1,Gimap9,GOT2,Gulo,Hsd3b4 (includes others),ICAM1,IER3,IL6ST,IRF5,KLB,LAP3,LBR,LIFR,MAP2K7,MAP3K4,MAP4K2,MARCKSL1,MDH1,MDH2,MEF2D,MIDN,MRPL30,MRPS31,Mup1 (includes others),…		83 (12)	ERK,MARK4,MME,NR3C2,olomoucine,PRKCG,quercetin	8-chlorophenylthio-adenosine 3',5'-cyclic monophosphate,CDK1,CDK2,cholesterol		Creb
	ABAT,ACADM,ACAT1,ADH5,AIFM2,ALAS1,APH1A,ASS1,ATF6,ATP5F1B,B4GALT1,BHMT2,CISD1,CMBL,COX5A,CTSV,CYC1,CYP1A2,CYP27A1,CYP2J2,CYP4F12,DHCR24,DNAJC15,DSTN,EBP,EEF1B2,ENTPD8,EPHX1,EPHX2,ETV3,FGF21,FMO1,GFM1,GOT2,GPX4,Gulo,Hsd3b4 (includes others),IRF5,KLB,LAP3,LBR,LIFR,MAP2K7,MAP3K4,MAP4K2,MARCKSL1,MDH1,MDH2,MED1,MEF2D,MIDN,MRPL13,MRPL30,Mug1/Mug2,Mup1 (includes others),NDUFAB1,NDUFAF1,NDUFB6,NDUFC2,NUD…		86 (23)	AKT1,STK11	cinnamaldehyde		MAP2,RPTOR
	ABAT,ACADM,ACP2,AIFM2,ALAS1,APH1A,ARNT,ATF5,ATF6,ATP5F1A,ATP5F1B,ATP5F1C,ATP5MC3,BCAT2,CISD1,CMBL,COX5A,CS,CSRP3,CYP1A2,CYP27A1,CYP3A5,Cyp4a14,CYP4F12,DHCR24,DNAJC15,DSTN,EBP,ENTPD8,EPHA2,EPHX1,ETV3,FGF21,FKBP5,FMO1,GADD45B,GFM1,Gimap9,GOT2,Gulo,Hsd3b4 (includes others),ICAM1,IER3,IL6ST,IRF5,KLB,LAP3,LBR,LIFR,MAP2K7,MAP3K4,MAP4K2,MARCKSL1,MDH1,MDH2,MEF2D,MIDN,MRPL30,MRPS31,Mup1 (includes others),…		83 (12)					Creb
	ABCC3,ACP2,ALAS1,APH1A,ARNT,ATF5,ATF6,ATP5MC3,B4GALNT1,BHMT2,CEP170B,CES3,COX5A,CSRP3,CTSV,CYC1,CYP2J2,CYP39A1,DHCR24,EBP,EEF1B2,ENTPD5,EPHA2,EPHX1,FDPS,FHIT,FKBP5,GFM1,GHR,Gimap9,GSTK1,Gulo,HSD3B1,ICAM1,KLB,LAMA3,MARCKSL1,MDH1,MED1,Mup1 (includes others),PAH,PDHB,PDIA4,PEX11A,PIGR,PLIN4,POMT2,PRDX6,PSAP,PSMD6,PTS,PYGL,RASSF3,RGN,SELENBP1,SERPINA3,SLC22A7,SLC2A2,SLC43A1,SLC6A9,SRD5A1,STAT6,STXBP1…		69 (21)				NR3C2
	ABCC3,ALAS1,CES3,CYP27A1,CYP39A1,CYP3A5,ENTPD5,Gulo,Hsd3b4 (includes others),Mup1 (includes others),PDIA4,PTS,SLC22A7,TAT,Uox		15 (2)				NR1I2
	ABAT,ABCD3,ACADM,ACOT1,ACOT4,ACP2,ADH5,AIFM2,AKT2,ANPEP,APBB3,APH1A,ASS1,ATF6,ATP5F1A,ATP5F1C,ATP5MC3,B4GALT1,C8B,CBR1,CISD1,CMBL,COX5A,CPS1,CS,CSRP3,CTSV,CYP39A1,CYP3A5,CYP4A22,DDT,DHCR24,DNAJC15,DSTN,EGFR,ENTPD8,EPHA2,EPHX1,FHIT,FKBP5,FMO1,GCLC,GFM1,GHR,GOT2,GSS,HNRNPH1,Hsd3b4 (includes others),HSPE1,IL6ST,IRF5,IVNS1ABP,LAMA3,LAP3,LBR,LMNA,MAP2K7,MAP3K4,MAP4K2,MDH1,MDH2,MED1,MEF2D,MRPL30,MTHFD1…		86 (13)	BMS-754807,ERBB4 ligand,NRG2,YAP1	cholesterol,LRIG1		AKT1,CTNNB1,MAP2K3,NFkB (complex),STAT5B,WNT7A	ADAM9,HBA1/HBA2,Hbb-b1
	ABCC3,ALAS1,CES3,CYP1A2,CYP27A1,CYP39A1,CYP3A5,Cyp4a14,ENTPD5,FKBP5,GCLC,Gulo,Hsd3b4 (includes others),ICAM1,INSC,Mup1 (includes others),PDIA4,PTS,SLC22A7,SLC46A3,Uox		21 (6)				CYP3A5,NR1I2	BDKRB2
	ABCC3,ABCD3,ACOT1,ACOX2,ACP2,ADORA1,ALAS1,AOX1,ARNT,ATF5,ATP5F1A,B4GALT1,BCAT2,BLVRB,BRD2,CBR1,CS,CTSV,CYC1,CYP1A2,CYP27A1,CYP39A1,CYP3A5,EGFR,EPHX1,FGF21,FHIT,FKBP5,GADD45B,GCLC,GOT2,GSS,HSD3B1,ICAM1,IER3,IRF5,KLB,LAMA3,MGST3,NDUFAB1,NDUFB8,PDHB,PEX11A,PLA2G12A,PON2,PSAP,PSMD6,PTS,PXMP2,SCAP,SCP2,SDHB,SERPINA3,TAPBPL,ZNF580		55 (19)	CYP1A1			NR1I3	creatine kinase
1	ACADM,ACP2,ADH5,AIFM2,APH1A,ARNT,ASS1,ATP5F1A,ATP5F1B,ATP5F1C,ATP5MC3,CDKN2AIPNL,CHMP2A,COX5A,CS,CSAD,CTSV,CYC1,CYP27A1,DHCR24,EEF2,FGF21,FHIT,GADD45B,GCLC,GOT2,GSTK1,HES6,IER3,IKZF5,LAMA3,MDH1,MDH2,MED1,MRPL13,MRPS22,Mug1/Mug2,NDUFAB1,NDUFAF1,NDUFB6,NDUFB8,NDUFC2,PEX11A,POMP,PSMB4,PSMD12,PSMD6,RDH11,Rplp1 (includes others),Rps3a1,SC5D,SDHB,SERPINA3,SLC6A9,STAT6,TAPBPL,TM7SF2,UBE2L3		58 (14)	amino acids,ELOVL5,Insulin,palmitoleic acid	miR-503-5p (miRNAs w/seed AGCAGCG),soraphen-A1alpha		AKT1,AKT2,AR,GCK,HK2,NFkB (complex),PDK1,PTEN,SREBF1,SREBF2,YAP1	H2AX
	ABCC3,ALAS1,CES3,CYP27A1,CYP39A1,CYP3A5,ENTPD5,GCLC,Gulo,Hsd3b4 (includes others),Mup1 (includes others),PDIA4,PTS,SLC22A7,Uox		15 (3)				NR1I2
	ABCC3,ACP2,ALAS1,APH1A,ARNT,ATF5,ATF6,ATP5MC3,B4GALNT1,BHMT2,CBR1,CEP170B,CES3,COX5A,CPS1,CSRP3,CTSV,CYC1,CYP27A1,CYP2J2,CYP39A1,DHCR24,DNAJC15,EBP,EEF1B2,ENTPD5,EPHA2,EPHX1,FDPS,FHIT,FKBP5,GFM1,GHR,GSTK1,Gulo,HSD3B1,KLB,LAMA3,MARCKSL1,MDH1,MED1,Mup1 (includes others),PAH,PDHB,PDIA4,PEX11A,PIGR,PLIN4,POMT2,PSAP,PSMD6,PTS,PYGL,RASSF3,RGN,SELENBP1,SLC22A7,SLC2A2,SLC43A1,SLC6A9,SRD5A1,STAT6,STXBP1,T…		67 (19)
	ABAT,ACADM,ACP2,AIFM2,APH1A,ARNT,ATF5,ATF6,ATP5F1A,ATP5F1B,ATP5F1C,ATP5MC3,BCAT2,CISD1,CMBL,COX5A,CSRP3,CYP1A2,CYP27A1,CYP3A5,Cyp4a14,CYP4F12,DHCR24,DNAJC15,DSTN,EBP,ENTPD8,EPHA2,EPHX1,ETV3,FGF21,FKBP5,FMO1,GCLC,GFM1,Gimap9,GOT2,Gulo,Hsd3b4 (includes others),ICAM1,IL6ST,IRF5,KLB,LAP3,LBR,LIFR,MAP2K7,MAP3K4,MAP4K2,MARCKSL1,MDH1,MDH2,MEF2D,MIDN,MRPL30,MRPS31,Mup1 (includes others),NDUFAF1,NDUFB8,NU…		81 (14)				Creb
1	ABAT,ABCC3,ACAT1,ADH5,ADORA1,AIFM2,ALAS1,ATF5,ATF6,ATP5F1B,ATP5F1C,BCAR1,BRD2,C1QBP,CBR1,CISD1,CMBL,COBLL1,CYC1,CYP2J2,Cyp4a14,CYP4F12,DNAJC15,ENTPD8,EPHX2,FARP1,FMO1,GABARAPL2,GFM1,Gimap9,GPX4,Gulo,HES6,HNRNPH1,Hsd3b4 (includes others),HSPE1,HTATIP2,ICAM1,LBR,LIFR,MAP2K7,MAP3K4,MAP4K2,MDH1,MDH2,MED1,MEF2D,MGST3,MRPL30,Mug1/Mug2,Mup1 (includes others),NDUFAF1,NDUFB11,NDUFB6,NUDT7,PDHB,PEX11A,PIGR…		83 (31)	1,2-dithiol-3-thione,NFE2L2	tosylphenylalanyl chloromethyl ketone
	ABAT,ABCD3,ACADM,ACAT1,ACP2,ADH5,AIFM2,AKT2,ANPEP,APBB3,ASS1,ATP5F1A,ATP5F1C,ATP5MC3,B4GALT1,BLMH,CBR1,CISD1,CMBL,CTSV,DDT,DHCR24,DNAJC15,DSTN,EGFR,ENTPD8,EPHX1,EPHX2,FDPS,FGF21,FKBP5,FMO1,GADD45B,GCLC,GFM1,GHR,HINT1,HNRNPH1,Hsd3b4 (includes others),HSPE1,HTATIP2,ICAM1,IRF5,IVNS1ABP,LAMA3,LAP3,LBR,LIFR,MAP2K7,MAP3K4,MAP4K2,MEF2D,MGST3,MRPL30,MTHFD1,Mup1 (includes others),NDUFAF1,NDUFB8,PEX11B,PIG…		79 (14)	cholic acid,LEP,NFkB (complex)	RXRA,SLC16A2,T3-TR-RXR,triiodothyronine, reverse		creatine kinase,EGFR,TSH,TSHB	Growth hormone
	ABAT,ABCC3,ABCD3,ACAT1,ACOX2,ACP2,ADH5,AIFM2,ALAS1,ANPEP,AOX1,APBB3,APH1A,ASS1,ATF6,ATP5F1A,ATP5F1C,B4GALT1,BLMH,BLVRB,CBR1,CISD1,CMBL,COX5A,CS,CTSV,CYP3A5,Cyp4a14,DDT,DHCR24,DNAJC15,DSTN,EEF2,EGFR,ENTPD8,EPHA2,EPHX1,FDPS,FGF21,FMO1,GFM1,GOT2,GSS,IRF5,LAP3,LBR,LIFR,LMNA,MAP2K7,MAP3K4,MAP4K2,MDH1,MED1,MEF2D,MGST3,MRPL30,NDUFAF1,NDUFB6,NDUFB8,PDHB,PEX11A,PRDX6,PSAP,PSMD12,RETSAT,RFC4,SCAP,SDHB,SEC1…		78 (17)				AKT1,CNN1,ERK,GSR,HNF4A,MAFG,ZAP70	HVCN1,NFkB (complex),NPM1,Pde3,Pde4,PDE4B
	ABAT,ACADM,ACP2,AIFM2,APH1A,ARNT,ATF5,ATF6,ATP5F1A,ATP5F1B,ATP5F1C,ATP5MC3,BCAT2,CISD1,CMBL,COX5A,CS,CSRP3,CYP1A2,CYP27A1,CYP3A5,Cyp4a14,CYP4F12,DHCR24,DNAJC15,DSTN,EBP,ENTPD8,EPHA2,EPHX1,ETV3,FGF21,FKBP5,FMO1,GFM1,Gimap9,GOT2,Gulo,Hsd3b4 (includes others),ICAM1,IL6ST,IRF5,KLB,LAP3,LBR,LIFR,MAP2K7,MAP3K4,MAP4K2,MARCKSL1,MDH1,MDH2,MEF2D,MIDN,MRPL30,MRPS31,Mup1 (includes others),NDUFAF1,NDUFB8,NUDT…		80 (10)	8-bromoguanosine 3',5'-cyclic monophosphate,8-chlorophenylthio-adenosine 3',5'-cyclic monophosphate,AR,dihydrotestosterone,EGFR,ERK,FSH,GAST,GIP,IFT88,Lh,MAP2,MAPK7,metribolone,NFYA,oleic acid,PPARA,quercetin,tin protoporphyrin IX,valproic acid	ATF6,cyclosporin,glutamine,NFE2L2,NR3C2,PANX3,SPP1		AKT1,CIDEC,CRTC2,CTNNB1,CYP51A1,Esrra,Insulin,mir-9,PDE4B,PPARGC1A,TF,UCP1	NDFIP2,TSHB
	ABAT,ABCC3,ACOT1,ACOT4,ACOX2,ADGRF1,ADH5,ALAS1,ALDH8A1,AMBP,AOX1,APBB3,APH1A,ARNT,ARPC3,B4GALNT1,BCAR1,BCAT2,BLMH,BLVRB,C8B,CBR1,CCNT1,CELA1,CISD1,CMBL,CPS1,CYP1A2,CYP39A1,Cyp4a14,CYP4A22,DDT,DHCR24,DNAJC15,DSTN,EBP,EGFR,ENTPD5,EPHA2,EPHX2,ETV3,F11,FAH,FDX1,FMO1,GADD45B,GFM1,GHR,Gimap9,GNL1,GPX4,HABP2,HES6,HNRNPH1,HSD17B2,HSD3B1,HSPE1,HTATIP2,IER3,IL11RA,IL6ST,IRGM,IVNS1ABP,JMJD6,KLB,LBR,MAP3K4,M…		122 (60)		atorvastatin,linoleic acid,PMEPA1,SKI		EGFR,SERPINE1
	ABAT,ABCD3,ACADM,ACAT1,ACP2,ADH5,AIFM2,AKT2,APH1A,ARNT,ASS1,ATF5,ATF6,ATP5F1A,CISD1,CMBL,COX5A,CS,CTSV,CYP1A2,CYP27A1,CYP3A5,CYP4F12,DHCR24,DNAJC15,DSTN,EEF2,EGFR,ENTPD8,EPHA2,EPHX1,FDPS,FGF21,FHIT,FMO1,GFM1,GHR,GOT2,GSTK1,Gulo,HEXA,HNRNPH1,HSD3B1,Hsd3b4 (includes others),HSPE1,IRF5,IVNS1ABP,KLB,LAMA3,LAP3,LBR,LIFR,MAP2K7,MAP3K4,MAP4K2,MDH1,MED1,MEF2D,MRPL30,MTHFD1,Mup1 (includes others),NDUFAF1,…		82 (18)	ATF4,INSR,olomoucine,UBE2L6	camptothecin		NFkB (complex)	AIMP2,AKT1,CTNNB1,EGFR,GCK,PI3K p85
	ABAT,ABTB2,ACADM,ACAT1,ACP2,ADH5,ALAS1,ARNT,ASS1,ATF6,ATP5F1A,ATP5F1B,ATP5F1C,B4GALNT1,BCAR1,BCL9L,BLMH,BRD2,C1QBP,CDKN2AIPNL,CISD1,CMBL,CREG1,CS,CSRP3,CYC1,CYP1A2,CYP27A1,DDT,DHCR24,DNAJC15,DSTN,DYSF,EBP,EEF2,EPHX2,FDPS,FGF21,FMO1,GFM1,GOT2,GPX4,GSS,GSTK1,HES6,HNRNPH1,HSD3B1,HSPE1,HTATIP2,IKZF5,IL6ST,IRGM,LAMA3,LBR,LIFR,LIMS2,LMNA,MAP2K7,MAP3K4,MAP4K2,MED1,MEF2D,MGST3,MRPL20,MRPL30,MRPS22,MTHFD1…		101 (35)				CDK1
	ABAT,ABTB2,ACADM,ACAT1,ACOT1,ACOX2,ACP2,ADH5,AIFM2,AKT2,ALAS1,AMBP,APBB3,ARPC5L,ATP5F1A,ATP5F1C,ATP5MC3,BCAR1,BCL9L,BHMT2,BLMH,BLVRB,BRD2,C1QBP,CBR1,CCT2,CDKN2AIPNL,CISD1,CMBL,CMTM6,COX5A,CS,CSAD,CYP2J2,Cyp4a14,CYP4A22,DDT,DHCR24,DKC1,DNAJC15,DSTN,DYSF,EEF1B2,EGFR,ENTPD5,ENTPD8,EPHA2,EPHX1,EPHX2,F11,FANCL,FKBP5,FMO1,GABARAPL2,GADD45B,GALNT2,GCAT,GFM1,GNL1,HABP2,HES6,HEXA,HINT1,HSD17B2,HTATIP2,ICA…		139 (62)	5-fluorouracil,CDH16,pirinixic acid,RXRA	CDK2,cycloheximide,GADD45GIP1
	ABCC3,ACOX2,AKT2,AOX1,ATP5F1A,ATP5F1B,ATP5F1C,BLVRB,CBR1,COX5A,CS,FANCL,GCLC,ICAM1,MGST3,NDUFAB1,NDUFB6,PHKG2,PYGL,RHEB,SCAP,SCP2,SDHB,VEGFA		24 (5)				LEP	CPT1B,TXNRD1
	ACOX2,AKT2,AMBP,ANPEP,APBB3,ASS1,ATP5F1B,ATP5F1C,ATP5MC3,COX5A,CS,CSAD,CWC25,CYC1,CYP3A5,DDT,DHCR24,DSTN,EBP,EEF2,EPHX1,FGF21,GHR,Gimap9,GOT2,GPX4,HDAC4,HNRNPH1,Hsd3b4 (includes others),HSPE1,IL6ST,IRGM,IVNS1ABP,LAP3,LIFR,LMNA,MARCKSL1,MDH1,MDH2,MIDN,MTHFD1,NDUFB11,NDUFC2,PAH,PDHB,PDIA4,PEX11A,PIGR,PLA2G12A,PPP1R10,PRDX6,PSAP,PSMB4,PYCR2,RHEB,SCP2,SELENBP1,SNRNP70,SRD5A1,TAT,TGFBR2,TINF2,TSPYL2,U…		67 (30)				acetaminophen
	ABCC3,ABCD3,ADORA1,ALAS1,APBB3,ARNT,ARPC5L,ASS1,BCAT2,CBR1,CPS1,CS,CSAD,CYC1,CYP1A2,CYP27A1,CYP2J2,CYP4A22,CYP4F12,DDT,DHCR24,DNAJC15,EBP,EPHX2,ETV3,FANCL,GCLC,GHR,Gulo,HABP2,HES6,Hsd3b4 (includes others),IL6ST,IRGM,KLB,LAP3,LBR,LIFR,LMNA,MAP2K7,MAP3K4,MARCKSL1,MDH1,MDH2,MEF2D,MIB2,Mug1/Mug2,Mup1 (includes others),NDUFAB1,NEB,NUDT7,PEX11A,PIGR,PLA2G12A,PON2,PPP1R10,PRDX6,PTS,PXMP2,PYGL,RAB34,RAB9…		84 (38)
	ABAT,ABCC3,ACAT1,ACOT1,ACOT4,ACOX2,ADGRF1,ADORA1,AIFM2,ALDH8A1,AOX1,APH1A,ARPC3,ARPC5L,ATF5,ATP5F1A,ATP5F1B,ATP5F1C,BHMT2,BLMH,C1QBP,C8B,CBR1,CCNT1,CISD1,CMBL,CPS1,CS,CSAD,CSRP3,CTSV,CYP1A2,CYP27A1,CYP2J2,CYP39A1,Cyp4a14,CYP4F12,DNAJC15,DSTN,EBP,EEF2,EGFR,EPHX2,ETV3,F11,FAH,FANCL,FARP1,FHIT,FMO1,GALNT2,GCAT,GFM1,Gimap9,GPX4,Gulo,HES6,HEXA,HNRNPH1,Hsd3b4 (includes others),HSPE1,IVNS1ABP,JMJD6,KLB,…		123 (60)				H2AX
	ABAT,ABCC3,ABCD3,ABTB2,ACADM,ACAT1,ACP2,ADH5,ALAS1,ARNT,ASS1,ATF6,ATP5F1A,ATP5F1B,ATP5F1C,ATP5MC3,B4GALNT1,BCAR1,BCL9L,BLMH,CDKN2AIPNL,CISD1,CMBL,COBLL1,COX5A,CS,CSRP3,CYC1,CYP1A2,CYP27A1,DDT,DHCR24,DNAJC15,DSTN,DYSF,EBP,EPHX2,FARP1,FDPS,FGF21,FMO1,GFM1,GHR,GPX4,GSTK1,HES6,HSD3B1,HTATIP2,IKZF5,IL6ST,IRGM,LAMA3,LBR,LIMS2,LMNA,MAP2K7,MAP3K4,MAP4K2,MDH1,MED1,MEF2D,MRPL20,MRPL30,MRPS22,MTHFD1,NDUFAF1…		93 (28)	1,4-bis[2-(3,5-dichloropyridyloxy)]benzene,5-fluorouracil,benzo(a)pyrene,clofibrate,E2F2,EGFR,KCTD12,MED1,NOX4,paclitaxel,pirinixic acid,PPARA,TRRAP	AG 024322,arsenic trioxide,doxorubicin,ganetespib,HNF4A,l-asparaginase,milciclib,N-Ac-Leu-Leu-norleucinal,olomoucine,PPARD,PPP2CB,roniciclib,S29,S7,SFN,SI163,SP600125,SQ 29548		AR,AURKB,BUB1,H2AX,NPM1,PIK3C3,RBP1,SAMHD1,SKI,SREBF2	CDX2,MAP2,YAP1
	ACOT1,ACOT4,APH1A,ATF6,C8B,CBR1,CSRP3,CTSV,CYP39A1,CYP3A5,CYP4A22,EGFR,EPHA2,FKBP5,GADD45B,GHR,HNRNPH1,Hsd3b4 (includes others),HSPE1,ICAM1,IER3,IVNS1ABP,LAMA3,MDH2,MED1,MTHFD1,Mup1 (includes others),NDUFB8,NUDT7,PSMB4,RAD51B,RETSAT,SDHB,SERPINA3,SLC16A5,STAT6,SUSD4,VEGFA		38 (6)				EGFR,FBLIM1,SPP1,STAT5B	Lh
	ACADM,ACP2,AIFM2,ALAS1,APBB3,APH1A,Apol7e (includes others),ARNT,ASS1,ATF5,ATP5F1A,ATP5F1B,B4GALT1,BCAR1,BCL9L,CDKN2AIPNL,CS,CYP1A2,CYP27A1,CYP2J2,CYP3A5,CYP4F12,DDT,DKC1,EEF2,EGFR,EPHA2,ETV3,FDPS,FGF21,FHIT,FKBP5,GCLC,GHR,Gimap9,GOT2,GSTK1,Gulo,HNRNPH1,Hsd3b4 (includes others),HSPE1,ICAM1,IKZF5,IL6ST,INSC,IRGM,IVNS1ABP,MAP3K4,MARCKSL1,MDH1,MDH2,MED1,MEF2D,MRPS22,MTHFD1,Mug1/Mug2,Mup1 (includes o…		82 (43)
	ACADM,ACAT1,ACOT1,ACOT4,ACP2,ANPEP,APBB3,APH1A,ASS1,ATF5,ATF6,ATP5F1A,ATP5F1B,ATP5MC3,B4GALT1,C8B,CBR1,CCT2,CS,CSRP3,CTSV,CYC1,CYP1A2,CYP27A1,CYP39A1,CYP3A5,CYP4A22,DDT,DHCR24,EEF2,EPHA2,ETV3,FDPS,FGF21,FHIT,FKBP5,GADD45B,GCLC,GHR,Gimap9,GOT2,GPX4,GSTK1,HES6,Hsd3b4 (includes others),IRF5,LAMA3,LAP3,LMNA,LONP1,MDH2,MED1,MEF2D,Mup1 (includes others),NDUFB8,NUDT7,PDHB,PDIA4,PEX11A,PIGR,PRDX6,RAD51B,…		76 (33)		albuterol,mir-342		Lh	INSR,phosphatidylinositol 3,4-diphosphate
0.178	ACOT1,ACOT4,ACP2,APH1A,ATF6,ATP5F1A,B4GALT1,C8B,CBR1,CSRP3,CTSV,CYP27A1,CYP39A1,CYP3A5,CYP4A22,EGFR,EPHA2,FGF21,FHIT,FKBP5,GADD45B,GHR,GSS,GSTK1,HABP2,HNRNPH1,Hsd3b4 (includes others),HSPE1,ICAM1,IL6ST,IVNS1ABP,KLB,LAMA3,MDH2,MED1,MTHFD1,Mup1 (includes others),NDUFB8,NUDT7,PSMB4,RAD51B,SDHB,SERPINA3,SLC16A5,STAT6,SUSD4,TGFBR2		47 (14)	complement receptor,Ecm,GRP,lovastatin,PEAK1,PTK2B,VEGFA	H1-6,H1f1,N-Ac-Leu-Leu-norleucinal,N-carbobenzyloxy-leucine-leucine-norvalinal,PTEN,tirbanibulin		STAT5B
	ABCC3,ADH5,ADORA1,AIFM2,ANPEP,APBB3,Apol7e (includes others),ARNT,ASS1,ATF5,ATP5F1A,ATP5F1B,ATP5MC3,C1QBP,CCNT1,CDKN2AIPNL,COBLL1,COX5A,CS,CSRP3,CYP2J2,DAP,DDT,FANCL,FARP1,FDPS,FDX1,GOT2,GSTK1,HES6,HNRNPH1,HSD3B1,HSPE1,IKZF5,IL6ST,IRF5,IVNS1ABP,JMJD6,KLB,LAP3,LIFR,LMNA,MDH1,MDH2,MEF2D,MGST3,MRPS22,MTHFD1,Mug1/Mug2,NDUFAF1,NDUFB8,PIGR,PITPNM1,PRDX6,PSAP,PSMB4,PSMD6,PYGL,RAB34,RPL24,Rplp1 (includes…		76 (26)	ERK,Insulin,levodopa,MAP2K3,RXRA	Relaxin,VEGFA
	ABCC3,ACADM,ACP2,ADH5,ALAS1,APH1A,ARNT,ARPC5L,ASS1,ATF5,ATF6,ATP5F1A,ATP5MC3,BLMH,CPS1,CS,CTSV,CYP1A2,CYP2J2,CYP4F12,DHCR24,EBP,EGFR,EPHX2,ETV3,FDPS,FDX1,FGF21,FHIT,FKBP5,GHR,GOT2,GSTK1,Gulo,HSD3B1,Hsd3b4 (includes others),HTATIP2,IL6ST,LAMA3,LAP3,MARCKSL1,MDH1,MDH2,MED1,MIDN,Mug1/Mug2,Mup1 (includes others),NDUFB8,NUDT7,PAH,PDHB,PDIA4,PEX11A,PIGR,RGN,RHEB,Rps3a1,SDHB,SELENBP1,SLC2A2,SLC38A3,SLC6…		71 (24)	3,4,5,3',4'-pentachlorobiphenyl,LEP,PAX8	2,4,5,2',4',5'-hexachlorobiphenyl,cyproterone acetate,dihydrotestosterone		AKT1,androstenedione,AR,Creb,CTNNB1,EGFR,FKBP5,IL6R,PPARA,PTEN,SHBG,SMAD1,TF,VEGFA	CDH2,FOXO1,SERPINE1
0.29	ABCC3,ACOX2,AOX1,BLVRB,CBR1,GCLC,MGST3,SCAP		8 (1)	1,2-dithiol-3-thione,arsenic trioxide,atorvastatin,bardoxolone,dihydrotestosterone,FZD7,NFE2L2,nitrofurantoin,paraquat,PCGEM1,PTGFR,quercetin,UCP1,WR 1065,zinc	acetaminophen,AKT1,carbon tetrachloride,PTEN		LPIN1,NFkB (complex),SCAP
0.642	ABTB2,ACP2,ADH5,ALAS1,APH1A,ASS1,ATF5,ATF6,ATP5F1A,ATP5MC3,CCNT1,CTSV,CYP1A2,CYP2J2,CYP4F12,EGFR,EPHA2,EPHX2,FDPS,FGF21,FHIT,FKBP5,GADD45B,GCLC,GHR,GOT2,GSTK1,Gulo,HABP2,Hsd3b4 (includes others),HTATIP2,ICAM1,IRF5,LAMA3,LAP3,LIFR,LMNA,MAP3K4,MDH1,MED1,MTHFD1,Mup1 (includes others),NDUFB8,NUDT7,PEX11A,PPP1R10,PSMD12,PYCR2,RFC4,RGN,SDHB,SELENBP1,SERPINA3,SNRNP70,Snrpg,SRD5A1,STAT6,SUSD2,UBE2L3,VEGFA		60 (20)	Lh			YAP1
	ADH5,ADORA1,AIFM2,AKT2,ANKS3,ANPEP,APBB3,Apol7e (includes others),ARNT,ARPC3,ATF5,BCAR1,BRD2,C1QBP,CDKN2AIPNL,COBLL1,CREG1,CS,CSAD,CSRP3,CYC1,CYP1A2,Cyp4a14,DAP,DDT,DHCR24,DKC1,EBP,EEF1B2,EGFR,ENTPD8,EPHX1,FANCL,FARP1,FDX1,GADD45B,GCAT,GNL1,HABP2,HEXA,HINT1,HSD17B2,HSPE1,ICAM1,IKZF5,IL6ST,IRGM,IVNS1ABP,LAP3,MAP3K4,MARCKSL1,MDH2,MGST3,MIDN,MRPS22,MTHFD1,Mug1/Mug2,NDUFAF1,NDUFB11,NDUFB6,PDHB,PHKG2,…		100 (53)					peroxynitrite
0.991	ABAT,ABCC3,ACAT1,ACOT1,ACOT4,ACOX2,ADGRF1,AIFM2,ALDH8A1,AOX1,Apol7e (includes others),ARNT,ARPC3,ARPC5L,ATP5F1C,BHMT2,BLMH,C8B,CBR1,CCNT1,CDKN2AIPNL,CELA1,CISD1,CMBL,COX5A,CREG1,CS,CSAD,CTSV,CYP1A2,CYP27A1,CYP39A1,CYP4F12,DKC1,DNAJC15,DSTN,EBP,EEF2,ENTPD5,ENTPD8,EPHX2,FAH,FDPS,FGF21,FMO1,GALNT2,GCAT,Gimap9,GNL1,GPX4,GSS,Gulo,HABP2,HDAC4,HES6,HEXA,Hsd3b4 (includes others),ICAM1,IKZF5,IRGM,JMJD6,KL…		109 (45)		Creb		ENaC	PTEN
1	ABCC3,ACADM,ACAT1,ACOT1,ACOX2,ADORA1,ALAS1,ANPEP,ARPC5L,ASS1,ATP5F1B,BLVRB,COX5A,CS,CSAD,CYP1A2,CYP27A1,CYP3A5,CYP4A22,DHCR24,EBP,EGFR,F11,FDPS,FGF21,FMO1,GADD45B,GHR,Hsd3b4 (includes others),ICAM1,IER3,IL6ST,IRF5,MAP2K7,MAP3K4,MDH1,MDH2,MED1,MEF2D,MIB2,NEB,PDHB,PSAP,PYGL,RAD51B,RENBP,RHEB,SCP2,SDHB,SEC14L1,SERPINA3,SLC2A2,TAT,TM7SF2,TSPYL2,VEGFA		56 (6)	2,4-dinitrophenol,ASXL2,FGF21,FOXO1,guanidinopropionic acid,H2AX,INSR,Insulin,L-triiodothyronine,mono-(2-ethylhexyl)phthalate,PNPLA2,PPARD,PPARG,PPARGC1A,PRDM16	CIDEC,PLIN5		CPT1B,ESRRG,GCK,HNF4A,UCP1,VEGFA	HK2
	ABCC3,ABTB2,ACOT1,ADH5,ADORA1,AMBP,APBB3,Apol7e (includes others),ARNT,ATF5,ATP5F1A,B4GALNT1,BLMH,BLVRB,BRD2,C1QBP,CBR1,CDKN2AIPNL,COBLL1,CPS1,CREG1,CSRP3,CYP1A2,CYP27A1,CYP3A5,DAP,DDT,DNAJC15,EEF1B2,ENTPD5,EPHX2,ETV3,FANCL,FARP1,FDX1,FGF21,FHIT,FKBP5,GABARAPL2,Gimap9,GNAT1,GNL1,GPX4,HDAC4,HES6,HEXA,HINT1,HNRNPH1,HSD3B1,Hsd3b4 (includes others),HSPE1,ICAM1,IER3,IKZF5,IRGM,IVNS1ABP,LAP3,LMNA,MGST3…		106 (56)				VEGFA	PTPRN2
1	ACADM,ACAT1,ACOT1,ACOT4,ACP2,ADH5,APH1A,ASS1,ATF6,ATP5F1A,ATP5F1B,ATP5MC3,B4GALT1,C8B,CBR1,CCT2,CS,CSRP3,CTSV,CYC1,CYP1A2,CYP27A1,CYP39A1,CYP3A5,CYP4A22,DHCR24,ETV3,FDPS,FGF21,FHIT,FKBP5,GADD45B,GCLC,GHR,GOT2,GSTK1,HES6,Hsd3b4 (includes others),HSPE1,IRF5,LAMA3,LONP1,MDH2,MED1,MEF2D,Mup1 (includes others),NDUFB8,NUDT7,PDHB,PDIA4,PEX11A,PIGR,PRDX6,RAD51B,RETSAT,RFC4,RHBDF2,SC5D,SCP2,SDHB,SERPINA3,…		67 (20)	CAV3,CAVIN2,cinnamaldehyde,dihydrotestosterone,FOXO1,GSK690693,moxonidine,NOX4,SLC30A7,TSH,YWHAE	acetaminophen,BMS-754807,butylated hydroxyanisol,CL 316243,desmosterol,FR 180204,FR180209,Growth hormone,KW-2450,NEU3,oseltamivir,PTPRN2,SERPINE1,ST3GAL5,STK11,XDH		ACSL1,AKT1,ALDH1A1,ARRDC3,CYP51A1,DIO3,ENaC,Esrra,FGF21,GCK,GIP,INSIG1,IRS4,mir-379,NFE2L2,NRF1,PDE4B,PPARA,PPARGC1B,PRKN,SLC25A4,SREBF1,SREBF2,STAT5B	cholesterol
	ACADM,ACOT1,ACOT4,ACP2,ALAS1,ANPEP,APBB3,APH1A,ASS1,ATF6,ATP5MC3,B4GALT1,C8B,CBR1,CSRP3,CTSV,CYP39A1,CYP3A5,CYP4A22,DDT,EBP,EEF1B2,EEF2,EGFR,EPHA2,ETV3,FDX1,FGF21,FHIT,FKBP5,GADD45B,GCLC,GOT2,GSTK1,HSD3B1,Hsd3b4 (includes others),IL6ST,IRF5,LAMA3,LAP3,LMNA,MARCKSL1,MDH1,MDH2,MED1,MIDN,Mup1 (includes others),NDUFB8,NUDT7,PDIA4,PEX11A,PIGR,RAD51B,RHEB,RPL24,RPS28,Rps3a1,SDHB,SLC16A5,SLC2A2,SRD5A1,S…		67 (16)	3,4,5,3',4'-pentachlorobiphenyl,LEP,PAX8,PTPRN2	cyproterone acetate,hexachlorobenzene,testosterone propionate,tramadol		AKT1,androstenedione,Creb,CTNNB1,EGFR,EIF3H,ERK,FKBP5,STAT5B,VEGFA
	ABCC3,ALAS1,APH1A,ATF6,ATP5F1A,B4GALNT1,CES3,COX5A,CSRP3,CTSV,CYC1,CYP1A2,CYP27A1,CYP3A5,DHCR24,EBP,EGFR,ENTPD5,EPHX1,GADD45B,GFM1,Gulo,HSD3B1,Hsd3b4 (includes others),MED1,Mup1 (includes others),NDUFB8,PDIA4,POMT2,PTS,RASSF3,RGN,SDHB,SERPINA3,SLC22A7,SLC43A1,SRD5A1,Uox,VEGFA		39 (5)				AR,CYP3A5,NR1I2,NR1I3
	ABAT,ABCC3,ABCD3,ACADM,ACAT1,ADH5,AIFM2,ALAS1,AMBP,APH1A,ASS1,ATF6,ATP5F1C,ATP5MC3,CES3,CISD1,CMBL,COX5A,CPS1,CS,CTSV,CYP27A1,CYP39A1,Cyp4a14,DHCR24,DNAJC15,DSTN,ENTPD5,ENTPD8,EPHA2,EPHX1,FHIT,FKBP5,FMO1,GADD45B,GCLC,GFM1,GSS,GSTK1,Gulo,Hsd3b4 (includes others),IER3,IRF5,LAMA3,LBR,MAP2K7,MAP3K4,MAP4K2,MED1,MEF2D,MRPL30,Mup1 (includes others),NDUFAF1,NDUFB8,PAH,PDHB,PDIA4,PRDX6,PSAP,PSMD12,PTS,RFC…		71 (11)		HNF4A		CDX2,cholesterol,linoleic acid,NR1I2,SPP1	CDK2,CYP1A1,MAFG,NFkB (complex),SREBF1
	ABCC3,ACOX2,ACP2,Akr1b10,AKT2,AMBP,AOX1,ATF5,ATP5F1A,ATP5F1B,ATP5F1C,BLMH,CELA1,COX5A,CS,CSAD,CWC25,CYC1,CYP1A2,CYP2J2,CYP3A5,DHCR24,DSTN,EBP,EEF2,EGFR,EPHX1,EPHX2,FGF21,FHIT,GADD45B,GCLC,GHR,Gimap9,GPX4,GSS,HDAC4,HNRNPH1,Hsd3b4 (includes others),HSPE1,IL6ST,IRF5,IRGM,IVNS1ABP,LIFR,MARCKSL1,MDH1,MDH2,MIDN,MTHFD1,NDUFB11,NDUFB8,NDUFC2,PDHB,PDIA4,PEX11A,PIGR,PLA2G12A,PPP1R10,PSAP,PSMB4,PYCR2,RHEB,S…		75 (35)
0.449	ABCD3,ACOT1,ACOT4,ADH5,AKT2,ALAS1,ANPEP,APBB3,APH1A,ASS1,ATF6,ATP5MC3,B4GALT1,C8B,CBR1,CSRP3,CTSV,CYP2J2,CYP39A1,CYP4A22,DAP,DDT,EGFR,EPHA2,EPHX1,EPHX2,FDX1,FGF21,FKBP5,GADD45B,GOT2,GSS,HES6,Hsd3b4 (includes others),ICAM1,IL6ST,IRF5,LAMA3,LAP3,LIFR,LMNA,MDH1,MDH2,MED1,Mup1 (includes others),NUDT7,PEX11A,PIGR,PRDX6,PYGL,RAD51B,RGN,SELENBP1,SERPINA3,SLC16A5,SLC2A2,SNRNP70,Snrpg,ST3GAL5,SUSD4,TAPBPL…		64 (17)
	ABCC3,ACADM,ACAT1,AIFM2,ALAS1,ATP5F1A,ATP5F1B,BCAT2,COX5A,CS,CYP1A2,CYP27A1,CYP39A1,CYP3A5,Cyp4a14,EGFR,EPHX1,FDPS,FGF21,GADD45B,GCLC,GOT2,ICAM1,LAMA3,LBR,LIFR,LMNA,MDH2,MRPS31,NDUFB8,NDUFC2,PEX11A,PSMG2,PYGL,SCP2,SLC2A2,SLC39A14,TGFBR2		38 (9)				ALDH,Cyp1a,CYP3A5
	ABCC3,ABCD3,ACADM,ACIN1,ACOX2,ACP2,Akr1b10,AMBP,AOX1,APBB3,ATF5,ATF6,ATP5F1A,ATP5F1B,B4GALNT1,B4GALT1,CCT2,CELA1,COX5A,CPS1,CSAD,CSRP3,CTSV,CYC1,CYP1A2,CYP27A1,CYP3A5,Cyp4a14,DHCR24,EBP,ENTPD5,EPHA2,FGF21,FHIT,GADD45B,GCLC,GFM1,GHR,GSS,GSTK1,Gulo,HSD3B1,HSPE1,HTATIP2,INSC,IRGM,KLB,LAMA3,LIFR,MAP2K7,NDUFB8,POMT2,PRDX6,PSMB4,RASSF3,RGN,SCP2,SDHB,SELENBP1,SERPINA3,SLC43A1,SLC46A3,SNRNP70,SRD5A1,TINF…		66 (25)					CYP1A2,CYP3A5
0.411	ABCC3,ALAS1,CES3,CYP27A1,CYP39A1,CYP3A5,ENTPD5,Gulo,Hsd3b4 (includes others),Mup1 (includes others),PDIA4,PTS,SLC22A7,Uox		14 (1)	3,7,12-trihydroxycoprostane,5alpha-tetrahydrocorticosterone,cafestol,cholic acid,clasto-lactacystin beta-lactone,clotrimazole,desmethoxyyangonin,dichlorodiphenyl dichloroethylene,dihydromethysticin,dihydrotestosterone,FOXO1,GW 4064,lithocholic acid,lovastatin,metyrapone,nicardipine,omeprazole,paclitaxel,phenobarbital,phenytoin,pregnenolone carbonitrile,ritonavir,sulfamethazine,troleandomycin,uran…	CDK2		cholesterol,CYP3A5,INSIG1,PPARG,protoporphyrin IX,SERPIND1,SLCO1C1	ACOX1,ALDH1A1,SREBF1,TF
	ABAT,ABCD3,ACAT1,ACIN1,ACOT1,ACOT4,ACOX2,ADGRF1,ADH5,ADORA1,AIFM2,ALDH8A1,AMBP,AOX1,Apol7e (includes others),ARPC3,ARPC5L,ATP5F1B,B4GALNT1,BCAR1,BCAT2,BHMT2,C1QBP,C8B,CDKN2AIPNL,CISD1,CMBL,CMC1,COBLL1,CREG1,CSAD,CSRP3,CTSV,CYC1,CYP39A1,DNAJC15,DSTN,EEF1B2,EEF2,EGFR,FAH,FAM131C,Fam193b,FANCL,FARP1,FMO1,GALNT2,GCAT,GFM1,GNL1,GOT2,GPX4,GSTO1,HES6,HGS,HINT1,HSPE1,ICAM1,IL11RA,IRGM,IVNS1ABP,LBR,MAP2K7…		129 (64)
	ABCC3,ABCD3,ABHD10,ACP2,ALAS1,ANPEP,APBB3,APH1A,ASS1,ATF6,ATP5F1A,B4GALT1,BRD2,C1QBP,CELA1,COBLL1,COX5A,CYP27A1,CYP2J2,CYP3A5,DDT,DHCR24,EEF2,EPHX2,FARP1,FDPS,FHIT,FKBP5,GADD45B,GCLC,Gimap9,GOT2,GSS,GSTK1,HINT1,HNRNPH1,HSD17B2,HSPE1,IL6ST,IRGM,KLB,LAMA3,LAP3,LIFR,LMNA,MED1,MEF2D,MGST3,NDUFB6,NDUFB8,NDUFC2,PDIA4,PPP1R10,PRDX6,PSMD6,PYGL,RETSAT,RGN,RHBDF2,RPL24,Rplp1 (includes others),RPS28,Rps3a1,…		77 (26)				Pkg
	ABAT,ACAT1,ACOT1,ACOT4,ACOX2,ADGRF1,AIFM2,ALDH8A1,AOX1,Apol7e (includes others),ARPC3,ATP5F1C,ATP5MC3,BCAR1,BCAT2,BHMT2,BLMH,BRD2,C8B,CBR1,CISD1,CMBL,COX5A,CPS1,CSRP3,CTSV,CYC1,CYP39A1,CYP3A5,Cyp4a14,DNAJC15,DSTN,EGFR,ENTPD8,EPHX2,FAH,FMO1,GALNT2,GFM1,Gimap9,GOT2,GPX4,HABP2,HES6,HEXA,HSD3B1,ICAM1,IER3,INSC,LBR,MAP4K2,MDH2,MRPL30,Mug1/Mug2,NACA,NDUFAB1,NDUFAF1,NDUFB11,NDUFB6,PAH,PDHB,PON2,PPP1R10,…		94 (58)
	ABCC3,ABCD3,ACADM,ACP2,ADGRF1,ANPEP,APBB3,APH1A,ARNT,ASS1,ATF6,ATP5F1B,ATP5MC3,BCAR1,CELA1,CHMP2A,CS,CSAD,CTSV,CYP1A2,CYP27A1,CYP2J2,CYP3A5,Cyp4a14,CYP4F12,DDT,EBP,EGFR,EPHX1,EPHX2,ETV3,FDPS,FGF21,FHIT,FKBP5,GABARAPL2,GCLC,GHR,Gimap9,GOT2,GSTK1,Gulo,HES6,HNRNPH1,Hsd3b4 (includes others),HSPE1,IL6ST,IVNS1ABP,KLB,LAMA3,LMNA,MAP2K7,MARCKSL1,MDH1,MED1,MIDN,MTHFD1,Mup1 (includes others),NDUFB8,NUDT7,P…		83 (32)	PPARGC1A			EGFR,POU5F1,SREBF1,SREBF2	CDK2
	ABAT,ACADM,ACAT1,ACP2,ADH5,ALAS1,ANPEP,AOX1,APBB3,APH1A,ARPC3,ASS1,ATF6,ATP5F1A,ATP5F1B,ATP5F1C,B4GALT1,CDKN2AIPNL,CISD1,CMBL,COX5A,CS,CYP27A1,CYP3A5,DDT,DHCR24,DNAJC15,DSTN,EBP,ENTPD8,EPHA2,EPHX1,ETV3,FAH,FDPS,FGF21,FHIT,FMO1,GCLC,GFM1,Gimap9,GOT2,GSTK1,HEXA,HINT1,IKZF5,IL6ST,LAMA3,LAP3,LBR,LIFR,LMNA,MAP2K7,MAP3K4,MAP4K2,MARCKSL1,MDH1,MED1,MEF2D,MIDN,MRPL30,MRPS22,NDUFAF1,NDUFB8,PDHB,PEX11A,PPP1…		84 (17)				AKT1,Creb,ERK,INHA,Pkg	CYP3A5,FOXO1,VEGFA
	2810025M15Rik,ACAT1,ACOT1,ACOT4,AIFM2,AKT2,APH1A,ARNT,ASS1,ATF5,ATF6,ATP5F1C,BCAR1,C8B,CBR1,CCT2,CDKN2AIPNL,CPS1,CSRP3,CYC1,CYP1A2,CYP27A1,CYP39A1,Cyp4a14,CYP4A22,CYP4F12,DAP,ENTPD5,FDX1,FKBP5,GHR,GOT2,GSTK1,Gulo,HDAC4,HES6,HINT1,HNRNPH1,HSPE1,ICAM1,IKZF5,IL6ST,INSC,IRGM,IVNS1ABP,LAMA3,LONP1,MDH1,MDH2,MED1,MEF2D,MRPS22,MTHFD1,NDUFAF1,NDUFB8,PEX11A,PIGR,PPP1R10,PRDX6,PSMB4,PYCR2,PYGL,RAD51B,RETSAT…		86 (40)
	ACOT1,ACOT4,ACP2,ANPEP,APBB3,APH1A,ARNT,ASS1,ATP5F1A,ATP5F1B,ATP5MC3,C8B,CBR1,CISD1,CSRP3,CTSV,CYP1A2,CYP39A1,CYP3A5,CYP4A22,DDT,EBP,EGFR,EPHA2,ETV3,FGF21,FHIT,FKBP5,GCAT,GCLC,GOT2,GSTK1,HABP2,HES6,Hsd3b4 (includes others),ICAM1,IER3,IL6ST,IRF5,LAMA3,LAP3,LMNA,MARCKSL1,MDH1,MDH2,MED1,Mup1 (includes others),NACA,NDUFB8,NUDT7,PEX11A,PIGR,PRDX6,PSMB4,PYGL,RAD51B,SCP2,SDHB,SERPINA3,SLC16A5,SLC2A2,Snr…		69 (24)	CCL3L3,CD48,chromium,E. coli B5 lipopolysaccharide,LEP,lovastatin,NFATC1,NFE2L2,NFkB (complex),phytohemagglutinin,TNFSF4	CCL19,cycloheximide,delta-12-prostaglandin J2,paclitaxel,quercetin,resiquimod,RXRA,thalidomide		AKT1,ATF4,CYP1A2,ERK,Ggt,IL6R,MANF,NFIL3,PDE4B,PDK1,PPP5C,RASGRP2,SOCS2
	ABCC3,ACADM,ACP2,APH1A,ATP5F1A,CS,CYP1A2,CYP27A1,CYP39A1,CYP3A5,Cyp4a14,EGFR,FDPS,FHIT,FKBP5,GABARAPL2,GADD45B,GCLC,GSS,GSTK1,ICAM1,IER3,KLB,LAMA3,MDH1,NDUFB8,PEX11A,PLIN4,SDHB,SLC2A2,TAT,TGFBR2,VEGFA		33 (5)				phenobarbital,PPARG
	ABCC3,ABCD3,ADORA1,ALAS1,ANPEP,APH1A,ARNT,ATF5,ATF6,B4GALT1,BCAT2,BHMT2,BRD2,C1QBP,CDKN2AIPNL,CHMP2A,COBLL1,CSAD,CYP1A2,CYP27A1,CYP3A5,EBP,EEF1B2,EEF2,ENTPD5,ETV3,FARP1,FDPS,FGF21,GCLC,GHR,Gimap9,GOT2,GPX4,HDAC4,HES6,HEXA,HINT1,HNRNPH1,IKZF5,IL6ST,INSC,LIFR,MDH1,MDH2,MED1,MGST3,MRPL13,MRPS22,MRPS31,Mug1/Mug2,NDUFAB1,NDUFB6,NDUFC2,PEX11A,PIGR,POMP,PSMB4,PSMD6,PYCR2,RDH11,RPL24,RPS28,SC5D,SELENBP1,…		80 (36)
	ABCD3,ACOX2,ACP2,AKT2,AMBP,ASS1,ATP5F1A,ATP5F1B,B4GALNT1,CBR1,COX5A,CS,CSAD,CYP2J2,CYP3A5,EGFR,EPHX1,FGF21,FHIT,FKBP5,GSS,GSTK1,HINT1,HSD3B1,Hsd3b4 (includes others),LAMA3,LMNA,MARCKSL1,MGST3,Mup1 (includes others),NDUFB8,PDHB,PYGL,RAB34,RGN,SDHB,SERPINA3,SLC13A2,SLC22A7,SLC2A2,SLC38A3,SLC46A3,SNRNP70,TGFBR2,VEGFA		45 (7)	CTNNB1			DIO3,FSH,Hbb-b1,L-triiodothyronine,Lh,LHB,triiodothyronine, reverse	TSHB
	ACADM,ACAT1,ACP2,ADH5,AIFM2,ALAS1,ANPEP,APBB3,APH1A,ATF5,ATF6,ATP5F1A,ATP5F1B,ATP5F1C,B4GALT1,CCT2,CDKN2AIPNL,COX5A,CPS1,CS,CYC1,CYP1A2,CYP27A1,CYP39A1,DDT,EBP,EEF2,ETV3,FGF21,FHIT,FKBP5,GCLC,Gimap9,GPX4,GSTK1,HDAC4,HSPE1,HTATIP2,IKZF5,IL6ST,IRF5,IRGM,LAMA3,LAP3,LMNA,LONP1,MARCKSL1,MDH1,MDH2,MED1,MIDN,MRPS22,NDUFAF1,NDUFB11,NDUFB8,NDUFC2,PEX11A,PIGR,PPP1R10,PRDX6,PYCR2,RABEP2,RETSAT,RGN,RHEB,SC5D…		75 (29)	carbon tetrachloride,CDX2,INSR	MEN1		AKT1,AKT2,Creb,Insulin,SPP1	FOXO1,STK11
	ABCD3,ABTB2,ACADM,ACOT1,ACOT4,ACOX2,ADGRF1,ADORA1,AKR1E2,ALDH8A1,ANPEP,AOX1,APBB3,APH1A,ARPC5L,ASS1,ATF5,ATF6,ATP5F1A,ATP5F1B,ATP5MC3,B4GALNT1,BCAR1,BCL9L,BHMT2,BLMH,C1QBP,C8B,CCNT1,CDKN2AIPNL,CREG1,CSAD,CTSV,CYP1A2,CYP39A1,CYP4F12,DDT,EBP,EEF2,EGFR,ENTPD5,EPHX2,ETV3,FAH,FANCL,FHIT,GABARAPL2,GALNT2,GCAT,GCLC,Gimap9,GOT2,GSS,GSTO1,Gulo,HDAC4,HES6,HINT1,HSD3B1,Hsd3b4 (includes others),ICAM1,IKZF5,I…		124 (70)	cholesterol,dihydrotestosterone,glucagon	cycloheximide,valproic acid		MAP2	AKT1
0.418	ABCD3,ABTB2,ACAT1,ACOT1,ACOX2,ADORA1,AKR1E2,ALAS1,ALDH8A1,Apol7e (includes others),ARNT,ARPC3,ARPC5L,ASS1,ATP5MC3,B4GALNT1,BCAR1,BCAT2,BCL9L,BHMT2,BLVRB,BRD2,CBR1,CCNT1,CHMP2A,CREG1,CSAD,CSRP3,CYP2J2,CYP4A22,CYP4F12,EBP,EEF1B2,ENTPD5,ETV3,F11,FANCL,FDPS,FGF21,GADD45B,GCAT,GCLC,Gimap9,GNL1,GOT2,GSS,GSTO1,Gulo,HABP2,HES6,HEXA,HSD3B1,Hsd3b4 (includes others),ICAM1,IL11RA,JMJD6,LIMS2,MDH1,MGST3,MIA3,…		112 (57)	2,4,5,2',4',5'-hexachlorobiphenyl			AKT1,phosphatidylinositol 3,4-diphosphate,VEGFA
	ACADM,ACAT1,ACOT1,ACOX2,ACP2,ADORA1,ALAS1,ANPEP,APH1A,Apol7e (includes others),ASS1,ATF6,BCAR1,BCAT2,BLVRB,CHMP2A,COBLL1,CSAD,CTSV,CYC1,CYP1A2,CYP27A1,EBP,EPHA2,ETV3,F11,FANCL,FHIT,FMO1,GPX4,GSS,GSTK1,HES6,Hsd3b4 (includes others),INSC,IRF5,KLB,LAMA3,LMNA,MARCKSL1,MED1,NDUFAB1,NDUFB6,NDUFB8,PEX11A,PIGR,PLA2G12A,PSAP,PTS,PXMP2,PYGL,RDH11,RFC4,SC5D,SDHB,SEC14L1,SNRNP70,TAPBPL,TAT,TBCA,TGFBR2,TM7SF2…		63 (34)
1	ACOT1,ACOT4,ADORA1,ARNT,ASS1,ATP5MC3,B4GALNT1,C8B,CBR1,CSRP3,CYP39A1,CYP3A5,Cyp4a14,DAP,DDT,DYSF,EGFR,EPHA2,EPHX1,FDX1,FGF21,FKBP5,GADD45B,GCLC,GOT2,GSS,HES6,HSD17B2,Hsd3b4 (includes others),ICAM1,IL6ST,LAMA3,LIFR,MDH1,MDH2,Mup1 (includes others),NUDT7,PEX11A,PIGR,PRDX6,PSMB4,PYGL,RAD51B,SCP2,SELENBP1,SERPINA3,SLC16A5,SLC2A2,STAT6,SUSD4,TAPBPL,UBE2L3,UPP2,VEGFA		54 (14)	MYCN			SOX1	HNF4A,POU5F1
	ABCC3,ABCD3,ABHD10,ACADM,ACP2,ADH5,ALAS1,ANPEP,APBB3,APH1A,ASS1,ATF6,ATP5F1A,B4GALT1,BRD2,C1QBP,CELA1,COBLL1,COX5A,CPS1,CYP27A1,CYP2J2,CYP3A5,DDT,DHCR24,EEF2,EPHX2,FARP1,FHIT,FKBP5,GADD45B,GCLC,GOT2,GSS,GSTK1,HINT1,HNRNPH1,HSD17B2,HSPE1,IL6ST,KLB,LAMA3,LAP3,LIFR,LMNA,MED1,MGST3,NDUFB8,PAH,PDIA4,PIGR,PPP1R10,PRDX6,PYGL,RETSAT,RGN,RHBDF2,RPL24,Rplp1 (includes others),RPS28,Rps3a1,SCP2,SDHB,SELENBP1…		74 (24)				13(S)-hydroxyoctadecadienoic acid,Pkg
	ABCC3,ABCD3,ADORA1,ALAS1,ANPEP,APH1A,ATF5,ATF6,B4GALT1,BCAT2,BHMT2,BRD2,C1QBP,CCNT1,CDKN2AIPNL,CHMP2A,COBLL1,CSAD,CYP1A2,CYP27A1,CYP3A5,EBP,EEF1B2,EEF2,ENTPD5,FARP1,FDPS,FGF21,GCLC,Gimap9,GOT2,GPX4,HDAC4,HES6,HEXA,HINT1,HNRNPH1,HSPE1,IKZF5,IL6ST,INSC,IVNS1ABP,JMJD6,MDH1,MDH2,MED1,MGST3,MRPL13,MRPS22,MRPS31,MTHFD1,Mug1/Mug2,NDUFAB1,NDUFB6,NDUFC2,PEX11A,PIGR,POMP,PSMD6,PYCR2,RDH11,RPL24,RPS28,SC5D,…		80 (38)	dihydrotestosterone,INSR
	ACOT1,ACOT4,ACP2,ADH5,ASS1,ATP5F1A,ATP5MC3,BRD2,C8B,CBR1,CSRP3,CYP39A1,CYP3A5,CYP4A22,DHCR24,EEF2,FANCL,FDPS,FGF21,FHIT,FKBP5,GADD45B,GCLC,GOT2,GSTK1,HES6,Hsd3b4 (includes others),IER3,IL6ST,LAMA3,MDH1,MDH2,Mup1 (includes others),NDUFB8,NUDT7,PEX11A,RAD51B,RETSAT,RFC4,SDHB,SLC16A5,STAT6,SUSD4,UBE2L3,ZNF580		45 (15)				ERK,FOXC1,IL6R,MAP2K3,TXNIP	AKT1,AKT2,ALDH,AURKB,CCNE2,CDK2,E2F2,H2AX,PMEPA1,SREBF2,STAT5B,YAP1
	ABCC3,ABCD3,ABHD10,ACADM,ACP2,ADH5,ALAS1,ANPEP,APBB3,APH1A,ASS1,ATF6,ATP5F1A,B4GALT1,BRD2,C1QBP,CELA1,COBLL1,COX5A,CYP27A1,CYP2J2,CYP3A5,DDT,DHCR24,EEF2,EPHX2,FARP1,FDPS,FHIT,FKBP5,GADD45B,GCLC,GOT2,GSS,GSTK1,HINT1,HNRNPH1,HSD17B2,HSPE1,IL6ST,KLB,LAMA3,LAP3,LIFR,LMNA,MED1,MGST3,NDUFB8,PDIA4,PPP1R10,PRDX6,PYGL,RETSAT,RGN,RHBDF2,RPL24,Rplp1 (includes others),RPS28,Rps3a1,SCP2,SDHB,SELENBP1,SLC16A5,…		73 (20)	8-bromoguanosine 3',5'-cyclic monophosphate,Atrial Natriuretic Peptide,GUCY2D,OSI-461			Pde4	CTNNB1,HK2,LGR5
	ABCD3,ACADM,ACP2,ADORA1,ANPEP,AOX1,APH1A,ARNT,ARPC3,ARPC5L,ASS1,ATF6,B4GALNT1,B4GALT1,CBR1,COX5A,CS,CSAD,CSRP3,CTSV,CYC1,CYP1A2,CYP2J2,CYP3A5,Cyp4a14,CYP4A22,DHCR24,EBP,EGFR,ENTPD8,EPHA2,EPHX1,FAH,FDPS,FHIT,FKBP5,GABARAPL2,GCLC,GFM1,GHR,GOT2,GSS,GSTK1,HDAC4,HDAC7,HEXA,HSD3B1,Hsd3b4 (includes others),IL6ST,INSC,IRF5,KLB,LAMA3,MAP2K7,MAP3K4,MARCKSL1,MDH1,MED1,MEF2D,MIB2,NEB,PEX11A,PIGR,PLA2G12A,PLI…		88 (21)				cholesterol,Cyp1a,CYP1A1,CYP1A2,ERK,GLRX,L-triiodothyronine,NFE2L2,NFkB (complex),PPARG,RXRA,SCAP,SERPINE1,SOCS2,VEGFA	ACSL3,AR,CDK2,EGFR,GRN,LHB,PCGF1,PTGFR,SFN
1	ABAT,ACAT1,ACP2,ADH5,AIFM2,ANPEP,APBB3,ARNT,ASS1,ATF6,ATP5F1A,ATP5F1B,CBR1,CISD1,CMBL,COX5A,CYC1,CYP1A2,DDT,DNAJC15,DSTN,EEF2,ENTPD8,EPHA2,EPHX1,FDPS,FHIT,FMO1,GCLC,GFM1,GOT2,GSTK1,HSPE1,IRF5,LAMA3,LAP3,LBR,LMNA,MAP2K7,MAP3K4,MAP4K2,MDH1,MDH2,MEF2D,MRPL13,MRPL30,Mug1/Mug2,NDUFAB1,NDUFAF1,NDUFB6,NDUFB8,NDUFC2,PDHB,PEX11A,PLA2G12A,POMP,PRDX6,PSAP,PSMB4,PSMD12,PSMD6,RFC4,Rplp1 (includes others),Rps3…		74 (16)	SREBF1
0.773	ABAT,ABCC3,ABCD3,ACADM,ACAT1,ACP2,ADH5,ADORA1,AIFM2,ATP5F1A,ATP5F1C,ATP5MC3,BRD2,C1QBP,CCNT1,CISD1,CMBL,COBLL1,CS,CTSV,DHCR24,DNAJC15,DSTN,EEF2,EGFR,ENTPD8,EPHA2,EPHX1,FARP1,FDPS,FKBP5,FMO1,GADD45B,GCLC,GFM1,GHR,GOT2,HNRNPH1,HSD3B1,HSPE1,IRF5,JMJD6,LBR,LIFR,MAP2K7,MAP3K4,MAP4K2,MDH1,MDH2,MEF2D,MGST3,MRPL20,MRPL30,MRPS31,Mug1/Mug2,NDUFAF1,PDHB,PLIN4,PRDX6,PSAP,PSMB4,PSMD12,RFC4,RPL24,Rplp1 (includ…		75 (7)	valproic acid			PPARG
1	ACOT1,ACOT4,C8B,CBR1,CSRP3,CYP39A1,CYP3A5,CYP4A22,EGFR,GADD45B,Hsd3b4 (includes others),LAMA3,MDH2,Mup1 (includes others),NUDT7,RAD51B,SLC16A5,SUSD4		18 (1)	BCAR1,ERBB4,FOXO1,Growth hormone,H-7,hexachlorobenzene,INSR,Lh,PTK2B	2-(4-amino-1-isopropyl-1H-pyrazolo[3,4-d]pyrimidin-3-yl)-1H-indol-5-ol,PTEN,ZMPSTE24		AGPAT2,AR,HNF4A,MB,NOX4,TF,UCP1	AKT1,BAIAP2,CYP3A5,NFkB (complex),PROM1,TNFSF4
1	ABCC3,ACOX2,AOX1,BLVRB,CBR1,GCLC,MGST3,SCAP		8 (1)	1,2-dithiol-3-thione,arsenic trioxide,bardoxolone,MAFF,MAFG,NFE2L2,PLIN5,POU5F1,STK11	aurothioglucose,SOX1		LPIN1,NFkB (complex),SCAP	ESRRG
	ACADM,ACAT1,ALAS1,APH1A,ATF6,ATP5F1A,ATP5F1B,ATP5MC3,BCAT2,COX5A,CS,CTSV,CYP1A2,CYP3A5,Cyp4a14,EGFR,EPHX1,FGF21,FKBP5,GABARAPL2,GCLC,GOT2,GSS,IER3,KLB,LIFR,MDH1,MDH2,MED1,MRPS31,NDUFB8,PEX11A,PLIN4,SDHB,SERPINA3,SLC2A2,SLC39A14,STAT6,TGFBR2,UBE2L3		40 (8)				AKT1,INSIG1,PPARG,PPARGC1A,UCP1
	ABAT,ACADM,ACAT1,ACP2,ADH5,AIFM2,AKT2,ATF6,ATP5F1C,ATP5MC3,CISD1,CMBL,COX5A,CREG1,CS,CTSV,CYP1A2,CYP4F12,DHCR24,DNAJC15,DSTN,ENTPD8,EPHA2,EPHX1,FDPS,FDX1,FMO1,GFM1,GHR,Gulo,HSD3B1,Hsd3b4 (includes others),ICAM1,IER3,IL6ST,IRF5,LAMA3,LAP3,LBR,MAP2K7,MAP3K4,MAP4K2,MDH1,MDH2,MEF2D,MRPL30,Mug1/Mug2,Mup1 (includes others),NDUFAF1,NDUFB6,NDUFB8,NUDT7,PDHB,PRDX6,PSAP,PSMD12,RFC4,RGN,SERPINA3,SLC2A2,SRD5…		67 (17)	1,4-bis[2-(3,5-dichloropyridyloxy)]benzene,AR,ATF6,CDK1,metribolone	AKT2,l-asparaginase		AURKB
	ABAT,ABCC3,ABCD3,ACADM,ACAT1,ACIN1,ACP2,ADH5,AIFM2,Akr1b10,AOX1,APBB3,ATF5,ATP5F1A,ATP5F1C,ATP5MC3,B4GALNT1,CCT2,CELA1,CISD1,CMBL,COX5A,CS,CSRP3,CYC1,CYP1A2,DHCR24,DNAJC15,DSTN,EBP,EGFR,ENTPD5,ENTPD8,EPHA2,FKBP5,FMO1,GCLC,GFM1,HSD3B1,HSPE1,HTATIP2,ICAM1,INSC,IRF5,LBR,LIFR,MAP2K7,MAP3K4,MAP4K2,MEF2D,MRPL30,NDUFAF1,NDUFB8,PDHB,POMT2,PRDX6,PSAP,PSMB4,PSMD12,RASSF3,RFC4,RGN,SDHB,SELENBP1,SERPINA3,SLC…		72 (15)	allocryptopine,benzo(a)pyrene,beta-naphthoflavone,CYP1A1,Ncoa-Nr1i3-Rxra,omeprazole,protopine,tetrachlorodibenzodioxin	orotic acid,POR
1	ABCC3,ACOT4,AKT2,ALAS1,ANKRD13A,ARNT,ARPC5L,ASS1,BCAR1,BLVRB,BRD2,C1QBP,CCNT1,CCT2,COBLL1,CSAD,CYC1,CYP2J2,CYP4A22,CYP4F12,EEF2,ENTPD5,EPHX2,FARP1,Gimap9,GOT2,GPX4,Gulo,HES6,HNRNPH1,Hsd3b4 (includes others),HSPE1,HTATIP2,IL6ST,IRGM,IVNS1ABP,JMJD6,LIFR,LONP1,MARCKSL1,MDH2,MGST3,MIB2,MTHFD1,Mug1/Mug2,Mup1 (includes others),NDUFB11,NEB,NUDT7,PIGR,PPP1R14A,PSMB4,RAB34,RABEP2,RAD51B,RENBP,RETSAT,RGN,R…		77 (36)
	ACADM,ACP2,ALAS1,APH1A,ASS1,ATF6,ATP5F1A,ATP5F1B,ATP5MC3,COX5A,CS,CTSV,CYC1,CYP2J2,EEF2,EPHX2,FGF21,FHIT,GCLC,GOT2,GSTK1,ICAM1,IER3,LAMA3,MDH1,MDH2,MED1,Mug1/Mug2,NDUFAB1,NDUFB8,NDUFC2,PDHB,PEX11A,RGN,SDHB,SLC2A2,SNRNP70,Snrpg,UBE2L3,VEGFA		40 (9)				cholesterol	AKT1,AKT2,CDH2,HK2,VEGFA
	ACADM,ADH5,AKT2,ALAS1,APH1A,ARNT,ATF6,ATP5F1A,ATP5F1B,ATP5MC3,BRD2,CS,CTSV,CYC1,CYP1A2,CYP2J2,Cyp4a14,CYP4F12,EBP,EGFR,EPHA2,EPHX2,ETV3,FDPS,FGF21,FKBP5,GHR,GOT2,Gulo,HNRNPH1,Hsd3b4 (includes others),HSPE1,ICAM1,IL6ST,IRF5,IVNS1ABP,MARCKSL1,MDH2,MED1,MIDN,MTHFD1,Mup1 (includes others),NDUFB8,NUDT7,PDHB,PIGR,PRDX6,PSMB4,RETSAT,RHEB,SC5D,SCP2,SDHB,SLC2A2,SLC6A9,SNRNP70,Snrpg,SRD5A1,ST3GAL5,SUSD2,TA…		64 (18)
	ABCC3,ABCD3,ACADM,ACIN1,ACOX2,ADH5,Akr1b10,AMBP,AOX1,APBB3,ATF5,ATF6,ATP5F1A,ATP5F1B,B4GALNT1,B4GALT1,CCT2,CELA1,COX5A,CPS1,CSAD,CSRP3,CTSV,CYC1,CYP1A2,CYP27A1,Cyp4a14,DHCR24,EBP,ENTPD5,EPHA2,FGF21,FKBP5,GADD45B,GCLC,GFM1,GHR,Gulo,HSD3B1,HSPE1,HTATIP2,INSC,KLB,LIFR,MAP2K7,NDUFB8,POMT2,PRDX6,PSMB4,RASSF3,RGN,SCP2,SDHB,SELENBP1,SERPINA3,SLC43A1,SLC46A3,SNRNP70,SRD5A1,ZFP91		60 (22)				phenytoin	CYP1A2,CYP3A5
	ABAT,ACADM,ACAT1,ACP2,ADH5,AIFM2,ALAS1,APH1A,ARNT,ATF5,ATF6,ATP5F1A,ATP5F1C,ATP5MC3,CISD1,CMBL,COX5A,CS,CTSV,CYP2J2,DHCR24,DNAJC15,DSTN,EGFR,ENTPD8,EPHA2,EPHX1,EPHX2,FGF21,FHIT,FMO1,GCLC,GFM1,GSS,HSD3B1,IER3,IRF5,LBR,LIFR,LMNA,MAP2K7,MAP3K4,MAP4K2,MARCKSL1,MED1,MEF2D,MRPL30,NDUFAF1,PDHB,PRDX6,PSAP,PSMD12,PSMD6,RFC4,RGN,SDHB,SERPINA3,SNRNP70,Snrpg,STAT6,STEAP3,TSPO,VEGFA,ZNF580		64 (8)				CCL19,GSR,NFkB (complex)	VEGFA
1	ACADM,ACP2,ADH5,AIFM2,AKT2,ANPEP,APBB3,APH1A,ARPC3,ATP5F1A,B4GALT1,CDKN2AIPNL,COX5A,CS,CYC1,CYP27A1,CYP3A5,DDT,EBP,EGFR,ENTPD5,ENTPD8,FANCL,FDPS,FHIT,FKBP5,GCAT,GCLC,GHR,GOT2,GPX4,GSTK1,HABP2,HDAC4,HES6,HINT1,HNRNPH1,HSPE1,ICAM1,IKZF5,IL6ST,IRGM,IVNS1ABP,LAP3,MED1,MEF2D,MRPS22,MTHFD1,NDUFAF1,NDUFB8,PDHB,PDIA4,PEX11A,PRDX6,PSMB4,PYGL,RABEP2,RAD51B,SDHB,SLC46A3,STAT6,TREX1,TSPO,UBE2L3,VEGFA,WIPI2,Z…		67 (28)	arsenic trioxide,cis-urocanic acid,E. coli B5 lipopolysaccharide,Hbb-b1,LEP,NOX4,PPARA	NFE2L2
0.742	ABCC3,ABCD3,ACAT1,ARNT,ATP5F1A,ATP5F1B,ATP5MC3,BCAT2,BLMH,BLVRB,BRD2,C1QBP,CBR1,COBLL1,COX5A,CREG1,CS,CYP1A2,CYP3A5,EEF2,EGFR,ENTPD8,EPHA2,EPHX2,ETV3,FARP1,FDPS,FGF21,GSS,HNRNPH1,Hsd3b4 (includes others),HSPE1,HTATIP2,IER3,IRF5,IRGM,LIFR,MDH1,MDH2,MGST3,MRPS31,MTHFD1,NDUFB8,PEX11A,PLA2G12A,RFC4,RGN,RPL24,Rplp1 (includes others),RPS28,Rps3a1,SDHB,SELENBP1,SERPINA3,SLC2A2,SLC39A14,SNRNP70,Snrpg,SPT…		66 (10)	NFkB (complex)			NRF1,PPARG,PPARGC1A	AKT1
	ABAT,ABCC3,ABCD3,ACADM,ACAT1,ACP2,ADH5,AIFM2,ATF5,ATF6,ATP5F1A,ATP5F1C,ATP5MC3,CCNT1,CHPF2,CISD1,CMBL,COX5A,CS,CSRP3,CYP27A1,DHCR24,DNAJC15,DSTN,EEF2,ENTPD8,EPHX1,FGF21,FHIT,FMO1,GABARAPL2,GADD45B,GFM1,GSS,GSTK1,ICAM1,IL6ST,IRF5,LAMA3,LBR,MAP2K7,MAP3K4,MAP4K2,MEF2D,MRPL30,NACA,NDUFAF1,NDUFB8,PDHB,PDIA4,PRDX6,PSAP,PSMD12,RFC4,RPL24,RPS28,SDHB,SERPINA3,SLC38A3,SLC39A14,SLC6A9,STEAP3,TGFBR2,TSPO		64 (6)	48s,AKT2,FOXO1,GRP,RXRA,VEGFA	valproic acid		ALDH1A1,ATF4,HK2,NPM1,PDK1,SUZ12	SERPINE1
	ABCC3,ABCD3,ACADM,ACOT4,ADORA1,ANKRD13A,APH1A,ARNT,ASS1,ATF6,B4GALT1,CBR1,CMC1,CS,CSAD,CYP1A2,CYP3A5,Cyp4a14,CYP4F12,DHCR24,ENTPD5,EPHA2,EPHX1,FAM131C,FANCL,FDPS,FGF21,GABARAPL2,GADD45B,GCLC,GHR,GOT2,GSS,Gulo,HES6,HNRNPH1,Hsd3b4 (includes others),HSPE1,IER3,IVNS1ABP,KLB,LAP3,LIFR,MDH1,MTHFD1,Mup1 (includes others),NDUFB8,NUDT7,PEX11A,PITPNM1,PLA2G12A,PLIN4,PPP1R14A,PSMB4,RAB9A,RABEP2,RGN,SC5D,SDH…		64 (15)				CYP1A1,CYP1A2,PPARG	CTNNB1,EGFR,NFkB (complex),PPARD,VEGFA
	ABCC3,ACADM,ADORA1,ALAS1,ANKS3,ARNT,ARPC5L,ATP5F1A,ATP5F1B,ATP5MC3,B4GALNT1,BCAR1,BHMT2,BRD2,C1QBP,CBR1,CCT2,CDKN2AIPNL,CHMP2A,COBLL1,CPS1,CSRP3,CTSV,CYP1A2,CYP2J2,CYP4A22,EEF1B2,ENTPD5,EPHX2,ETV3,FARP1,FDPS,FGF21,GCAT,GCLC,GPX4,HABP2,HES6,HEXA,HINT1,ICAM1,IKZF5,IRGM,IVNS1ABP,LONP1,MARCKSL1,MGST3,MIB2,MIDN,MRPL13,MRPS22,MTHFD1,NDUFAB1,NDUFB11,NDUFB6,NDUFC2,NEB,PIGR,POMP,POMT2,PPP1R10,PSMB4,PYCR2,…		96 (47)
	ABAT,ACAT1,ADH5,AIFM2,ALAS1,APH1A,ARNT,ATF6,ATP5F1C,ATP5MC3,BLMH,CISD1,CMBL,COX5A,CYP2J2,Cyp4a14,DHCR24,DNAJC15,DSTN,ENTPD8,EPHA2,EPHX2,FANCL,FDPS,FGF21,FHIT,FKBP5,FMO1,GABARAPL2,GADD45B,GCLC,GFM1,GSS,GSTK1,HTATIP2,ICAM1,IER3,IL6ST,IRF5,KLB,LAMA3,LBR,MAP2K7,MAP3K4,MAP4K2,MDH1,MEF2D,MRPL30,NDUFAF1,NDUFB8,PDHB,PEX11A,PLIN4,PRDX6,PSAP,PSMD12,RFC4,SELENBP1,SERPINA3,SLC2A2,SLC6A9,STAT6,STEAP3,TBCA,TGF…		66 (13)				PPARG
	ACADM,ACAT1,ADH5,ALAS1,ATF5,ATP5F1A,ATP5F1B,BCAT2,CDKN2AIPNL,COX5A,CS,CTSV,CYP1A2,CYP3A5,FDPS,FGF21,GOT2,GPX4,GSTO1,LIFR,MDH2,MRPS31,MTHFD1,NDUFB8,SDHB,SERPINA3,SLC39A14,SLC6A9		28 (5)				PPARGC1A,UCP1	LEP
	ABCD3,ACADM,ALAS1,AMBP,ANPEP,APBB3,APH1A,ARNT,ATF6,ATP5F1A,ATP5F1B,ATP5MC3,B4GALT1,BRD2,CELA1,COX5A,CS,CTSV,CYC1,CYP1A2,CYP2J2,CYP3A5,Cyp4a14,CYP4F12,DDT,EGFR,EPHA2,ETV3,FDPS,FDX1,FGF21,GCLC,GHR,GOT2,GSS,Gulo,HABP2,HNRNPH1,HSD3B1,Hsd3b4 (includes others),HSPE1,IL6ST,IVNS1ABP,LMNA,MAP2K7,MARCKSL1,MDH2,MED1,MIDN,MTHFD1,Mup1 (includes others),NDUFB8,NUDT7,PDHB,PSMB4,RETSAT,RGN,RHEB,SC5D,SCP2,SDHB,SL…		70 (16)					ACE,XDH
1	ATP5F1A,ATP5F1B,ATP5F1C,ATP5MC3,COX5A,CYC1,MRPL13,NDUFAB1,NDUFB6,NDUFB8,NDUFC2,POMP,PSMB4,PSMD12,PSMD6,Rplp1 (includes others),Rps3a1,SDHB		18 (1)	amino acids,ELOVL5,Insulin,palmitoleic acid	miR-503-5p (miRNAs w/seed AGCAGCG),soraphen-A1alpha		AKT1,AKT2,AR,GCK,HK2,NFkB (complex),PDK1,PTEN,SREBF1,SREBF2,YAP1	H2AX
	ABCC3,ABCD3,ACADM,ACAT1,ASS1,ATP5F1A,CPS1,CTSV,CYP3A5,Cyp4a14,EPHX2,FDX1,GCLC,GOT2,ICAM1,LBR,LIFR,SC5D,SCP2,SLC13A2,SLC2A2,TSPO,VEGFA		23 (1)	AGPAT2,aurothioglucose,CIDEC,dihydrotestosterone	ADM2,atorvastatin,Atrial Natriuretic Peptide,bezafibrate,cycloheximide,FGF21,FOXO1,nebivolol,pirinixic acid,PNPLA2,quercetin,valproic acid		ACE,ACOX1,AR,CCL3L3,CTNNB1,CYP3A5,EGFR,EHHADH,ERK,FSH,GCK,IFT88,IL5,JINK1/2,Lh,LHB,NCF2,NFkB (complex),PPARA,PPARGC1A,PRDM16,PTEN,SERPINE1,SPP1,TRH,VEGFA	ACLY,androstenedione,cholesterol,EIF2A,ELOVL5,fatty acid,glucagon,glycerol,phosphate,STK11,TSHB
1	ABCD3,ACADM,ALAS1,ANPEP,APBB3,APH1A,ARNT,ATF6,ATP5F1A,ATP5F1B,ATP5MC3,B4GALT1,BRD2,CS,CTSV,CYC1,CYP1A2,CYP3A5,CYP4F12,DDT,EBP,EGFR,EPHA2,ETV3,FDPS,FGF21,FKBP5,GCLC,GHR,GOT2,Gulo,HNRNPH1,Hsd3b4 (includes others),HSPE1,ICAM1,IVNS1ABP,LMNA,MARCKSL1,MDH2,MED1,MIDN,MTHFD1,Mup1 (includes others),NDUFB8,NUDT7,PDHB,PSMB4,RETSAT,RGN,RHEB,SC5D,SCP2,SDHB,SLC2A2,SLC6A9,SRD5A1,STAT6,SUSD2,TBC1D24,TGFBR2,TINF2		61 (14)	ATF4,BTNL2,cycloheximide	aldehyde,asoprisnil,PPARGC1A,quercetin		CTNNB1,EGFR,mitomycin C,NFkB (complex)	INSR,PPARA,PPARG,SERPINE1,SPP1
	ACADM,ACAT1,ALAS1,ATP5F1A,ATP5F1B,BCAT2,COX5A,CS,CYP1A2,CYP3A5,EGFR,FDPS,GOT2,LIFR,MDH2,MRPS31,NDUFB8,SDHB,SERPINA3,SLC39A14,VEGFA		21 (1)	2,4-dinitrophenol,8-chlorophenylthio-adenosine 3',5'-cyclic monophosphate,ACLY,ADM2,bezafibrate,CL 316243,CPT1C,Creb,CRTC2,guanidinopropionic acid,GW 4064,GW7647,H2AX,hexarelin,kawain,L-triiodothyronine,LEP,MAP2K3,mono-(2-ethylhexyl)phthalate,nebivolol,NFE2L2,NPPB,oleic acid,pirinixic acid,PRDM16,quercetin,RORA,SENP1	AKT1,cholic acid,CIDEC,CLPP,E. coli B5 lipopolysaccharide,ELOVL5,FKBP5,FOXA3,glutamine,PTEN,TXNIP		ACOX1,AKT2,antioxidant,APOC3,CAV3,CYP1A1,CYP1A2,CYP3A5,EGFR,ESRRG,HNF4α dimer,INHA,INSIG1,LDHB,LPIN1,MB,NR1I3,NRF1,PACSIN2,PPARGC1B,RXRA,SREBF1,ST8SIA1,T3-TR-RXR,UCP1	HK2,kynurenine,PTN,XDH,YAP1
	ABCD3,ACP2,ADH5,ADORA1,ANPEP,APBB3,APH1A,ASS1,ATF6,ATP5F1A,ATP5F1C,ATP5MC3,B4GALT1,COX5A,CPS1,CS,CTSV,CYC1,CYP27A1,DDT,EPHA2,FANCL,FDPS,FGF21,FHIT,FKBP5,GCLC,GHR,GOT2,HDAC4,HINT1,HNRNPH1,HSD3B1,HSPE1,ICAM1,IRGM,IVNS1ABP,KLB,LAMA3,LAP3,LIFR,LMNA,MARCKSL1,MDH1,MDH2,MED1,MTHFD1,NDUFB11,NDUFB8,NDUFC2,PDHB,PEX11A,PIGR,PPP1R10,PSAP,PSMB4,PSMD6,PYCR2,SELENBP1,SLC2A2,SLC6A9,STAT6,UBE2L3		63 (24)		antioxidant,N-(3-(aminomethyl)benzyl)acetamidine		AKT1,EGFR,NFkB (complex),STK11	ALDH2,creatine kinase,OGG1
	ABCC3,ABCD3,ACADM,AKT2,ANPEP,APBB3,APH1A,ATF6,ATP5F1A,ATP5MC3,B4GALNT1,B4GALT1,CCNT1,CHPF2,COX5A,CSRP3,CTSV,CYC1,CYP3A5,DDT,DHCR24,EBP,EEF2,EPHA2,EPHX1,FDPS,GADD45B,GCLC,GFM1,GHR,HNRNPH1,HSD3B1,HSPE1,IER3,IVNS1ABP,LAMA3,LAP3,LIFR,MED1,MEF2D,MGST3,MTHFD1,NACA,NDUFB11,NDUFB8,PDIA4,PIGR,POMT2,PPP1R10,PSMB4,PYGL,RASSF3,RETSAT,RFC4,RGN,RPL24,RPS28,SDHB,SELENBP1,SLC2A2,SLC43A1,SRD5A1,STAT6,TAT,TGFBR2,V…		66 (24)	dihydrotestosterone			AR,BCAR1,EGFR,ERK,GAST,Gcg,MYCN,NFkB (complex),PRKCG,VEGFA
	ACADM,ACP2,ADORA1,APH1A,ARNT,ASS1,ATF5,ATF6,ATP5F1A,ATP5MC3,B4GALT1,CS,CSRP3,CTSV,CYP1A2,CYP27A1,CYP2J2,CYP3A5,DHCR24,EPHA2,EPHX2,ETV3,FANCL,FDPS,FHIT,GABARAPL2,GCLC,GOT2,GSTK1,ICAM1,IRF5,IRGM,KLB,LAMA3,LMNA,MARCKSL1,MDH1,MDH2,MED1,Mug1/Mug2,NDUFB6,NDUFB8,PEX11A,PON2,RABEP2,RGN,SDHB,SEC14L1,SLC2A2,SLC38A3,SLC39A14,SLC6A9,SNRNP70,Snrpg,STAT6,TAPBPL,TAT,TGFBR2,TREX1,UBE2L3		60 (33)
	ABCC3,ABCD3,ACADM,ACIN1,ACOX2,ACP2,Akr1b10,AMBP,ANPEP,AOX1,APBB3,APH1A,ATF5,ATP5F1B,B4GALNT1,CCT2,CELA1,COX5A,CPS1,CS,CSAD,CSRP3,CYC1,CYP1A2,DDT,EBP,EEF2,EGFR,ENTPD5,FDPS,FHIT,FKBP5,GADD45B,GCLC,GFM1,GHR,GSS,GSTK1,Gulo,HNRNPH1,HSD3B1,HTATIP2,INSC,IVNS1ABP,LAMA3,LAP3,LIFR,LMNA,MAP2K7,MDH1,MDH2,MED1,MTHFD1,Mug1/Mug2,POMT2,PRDX6,RASSF3,RGN,SCP2,SELENBP1,SLC43A1,SLC46A3,SNRNP70,SRD5A1,STAT6,TGFBR2,ZF…		67 (23)					CYP1A2
	ABAT,ACADM,ACAT1,ACP2,ADH5,AIFM2,ANPEP,AOX1,ARPC3,ASS1,ATP5F1A,ATP5F1C,ATP5MC3,B4GALT1,CISD1,CMBL,COX5A,CS,DHCR24,DNAJC15,DSTN,ENTPD8,EPHA2,EPHX1,FAH,FKBP5,FMO1,GADD45B,GCLC,GFM1,GOT2,GSS,HEXA,ICAM1,IER3,IRF5,LBR,MAP2K7,MAP3K4,MAP4K2,MDH1,MEF2D,MRPL30,NDUFAF1,PDHB,PEX11A,PRCC,PRDX6,PSAP,PSMD12,RFC4,SDHB,SERPINA3,STAT6,STEAP3,TGFBR2,TSPO,UBE2L3		58 (6)	CYP1A1,CYP1A2			ERK	AKT1
	ACADM,ACP2,ANPEP,APBB3,APH1A,ATF6,ATP5F1A,CS,CTSV,CYP1A2,Cyp4a14,CYP4F12,DDT,EGFR,EPHX1,FANCL,FDPS,FGF21,FHIT,FKBP5,GABARAPL2,GADD45B,GCLC,GSS,GSTK1,Gulo,Hsd3b4 (includes others),IER3,KLB,LAMA3,LAP3,LMNA,MDH1,MED1,Mup1 (includes others),NDUFB8,NUDT7,PEX11A,PIGR,PLIN4,PPP1R10,PSAP,RGN,SCP2,SDHB,SLC2A2,STAT6,SUSD2,TGFBR2,VEGFA		50 (18)
	ACADM,APH1A,ASS1,ATF6,ATP5MC3,CS,CTSV,Cyp4a14,EGFR,EPHA2,EPHX1,FDPS,FKBP5,GABARAPL2,GCLC,GHR,GOT2,GSS,GSTO1,HNRNPH1,HSPE1,IER3,IVNS1ABP,KLB,LBR,MED1,MTHFD1,NDUFB8,PLIN4,PSAP,PSMB4,RFC4,SDHB,SERPINA3,SLC2A2,TGFBR2,UBE2L3		37 (6)				EGFR,PPARG	AKT1
0.304	ABCC3,ACOT4,AKT2,ANKRD13A,ARNT,ARPC3,ARPC5L,BCAR1,BRD2,C1QBP,CCNT1,COBLL1,CSAD,CYC1,CYP1A2,CYP2J2,CYP4A22,CYP4F12,EEF2,ENTPD5,EPHX2,FARP1,FHIT,GOT2,GPX4,GSTK1,Gulo,HES6,HNRNPH1,Hsd3b4 (includes others),HSPE1,HTATIP2,IL6ST,IRGM,IVNS1ABP,JMJD6,MDH2,MGST3,MIB2,MTHFD1,Mug1/Mug2,Mup1 (includes others),NDUFB11,NDUFB6,NEB,NUDT7,PIGR,PPP1R14A,PSMB4,RAB34,RABEP2,RAD51B,RENBP,RETSAT,RGN,RHEB,RPL24,Rplp1 (i…		72 (33)	ETV6-NTRK3,levodopa,methylprednisolone,NFE2L2
0.582	ABCC3,ABCD3,ACP2,ANPEP,APH1A,ASS1,ATF6,B4GALT1,BRD2,C1QBP,CELA1,CHMP2A,COBLL1,COX5A,CS,CSAD,CYP27A1,Cyp4a14,DHCR24,EEF2,EPHX1,FARP1,FDPS,FHIT,FKBP5,GABARAPL2,GCLC,GOT2,GSS,GSTK1,HES6,HNRNPH1,HSPE1,IER3,KLB,LAMA3,LMNA,MDH1,MED1,MGST3,NDUFB8,PEX11A,PIGR,PLIN4,RDH11,RPL24,Rplp1 (includes others),RPS28,Rps3a1,SC5D,SCAP,SDHB,SERPINA3,SLC22A7,SLC2A2,TAT,TEAD1,TGFBR2,TM7SF2,TSPO,VDAC2,VEGFA		62 (14)	1,4-bis[2-(3,5-dichloropyridyloxy)]benzene,bezafibrate,hexarelin,INSR,Insulin,isoquercitrin,MAP2K5,MAPK7,methylprednisolone,NR1I2,NR1I3,phenobarbital,pirinixic acid,PPARA,PPARGC1A,pregnenolone carbonitrile,RXRA	cinnamaldehyde,l-asparaginase,POR,PROM1,SPP1			ACLY,CYP51A1,desmosterol,LPIN1,Srebp
0.127	ABCC3,ABCD3,ACP2,ADORA1,AIFM2,APH1A,ARPC5L,ASS1,ATF6,ATP5F1A,ATP5F1B,CDKN2AIPNL,CSAD,CYP1A2,CYP27A1,CYP4A22,CYP4F12,DHCR24,FANCL,FGF21,FHIT,FKBP5,GCLC,GHR,GOT2,GPX4,GSTK1,Gulo,HES6,Hsd3b4 (includes others),IKZF5,KCTD20,LAMA3,LAP3,LIFR,LMNA,MAP2K7,MAP3K4,MDH1,MED1,MEF2D,MGST3,MIB2,MRPS22,Mup1 (includes others),NDUFAF1,NDUFC2,NEB,NUDT7,OXNAD1,PDHB,PEX11A,PYCR2,RABEP2,RAD51B,RENBP,RGN,RHEB,SDHB,SEC1…		67 (18)	CPT1B,ELOVL5,GIP,Insulin,palmitoleic acid,phosphatidylinositol 3,4-diphosphate,phytohemagglutinin,PPARGC1A,RICTOR,RPTOR	2-(4-amino-1-isopropyl-1H-pyrazolo[3,4-d]pyrimidin-3-yl)-1H-indol-5-ol,BMS-754807,GSK690693,L-triiodothyronine,LY2109761,PROX1,soraphen-A1alpha,torin1,triciribine phosphate		CTNNB1,MYCN,PPARG	BUB1,FOXO1
0.535	ACP2,ADH5,ALAS1,APH1A,ASS1,ATF5,ATF6,ATP5F1A,ATP5MC3,CTSV,CYP1A2,CYP2J2,CYP4F12,EGFR,EPHA2,EPHX2,FDPS,FGF21,FHIT,FKBP5,GADD45B,GCLC,GHR,GOT2,GSTK1,Gulo,HABP2,Hsd3b4 (includes others),HTATIP2,ICAM1,IRF5,LAMA3,LAP3,LIFR,LMNA,MDH1,MED1,MTHFD1,Mup1 (includes others),NDUFB8,NUDT7,PEX11A,PPP1R10,PYCR2,RGN,SDHB,SELENBP1,SERPINA3,SNRNP70,Snrpg,STAT6,SUSD2,UBE2L3,VEGFA		54 (15)	5-fluorouracil,EIF3H,POU5F1,RICTOR	2-(4-amino-1-isopropyl-1H-pyrazolo[3,4-d]pyrimidin-3-yl)-1H-indol-5-ol,CDK1,MAP2K3,paclitaxel,PPARGC1A,SOX1,SQ 29548,STK11		AURKB,CAVIN2,ERBB4,JINK1/2,SERPINE1	H2AX,PTEN
1	ABAT,ACADM,ACAT1,ACP2,ADH5,AIFM2,ASS1,ATP5F1A,ATP5F1C,B4GALNT1,CISD1,CMBL,COX5A,CS,CSRP3,CYC1,CYP1A2,CYP4F12,DHCR24,DNAJC15,DSTN,EBP,EGFR,ENTPD8,EPHA2,EPHX1,FKBP5,FMO1,GADD45B,GCLC,GFM1,GOT2,GSS,Gulo,HSD3B1,Hsd3b4 (includes others),IER3,IRF5,LAP3,LBR,MAP2K7,MAP3K4,MAP4K2,MDH1,MEF2D,MRPL30,Mup1 (includes others),NDUFAF1,NDUFB8,NUDT7,PDHB,PEX11A,POMT2,PRDX6,PSAP,PSMD12,RASSF3,RFC4,SDHB,SERPINA3,SLC…		67 (6)	ciprofloxacin,PDK1			AR,CTNNB1
0.642	ABAT,ACADM,ACAT1,ACP2,AIFM2,ALAS1,ATF6,ATP5F1A,ATP5F1C,ATP5MC3,B4GALT1,CBR1,CISD1,CMBL,COX5A,CPS1,CS,CTSV,CYP27A1,CYP2J2,CYP3A5,Cyp4a14,DHCR24,DSTN,ENTPD8,EPHA2,EPHX1,EPHX2,FDPS,FGF21,FMO1,GABARAPL2,GADD45B,GFM1,IRF5,KLB,LAMA3,LBR,LIFR,MAP2K7,MAP3K4,MAP4K2,MDH1,MED1,MEF2D,MRPL30,NDUFAF1,PDHB,PEX11A,PLIN4,PPP1R10,PRDX6,PSAP,PSMD12,RFC4,RGN,SDHB,SELENBP1,SERPINA3,SLC2A2,SNRNP70,Snrpg,STAT6,STEAP3,T…		66 (8)	amino acids,IL5			PPARG	PTEN
1	ADH5,AKT2,ANPEP,ASS1,ATP5F1A,ATP5F1C,ATP5MC3,COBLL1,CTSV,CYP27A1,EGFR,EPHA2,FARP1,FDX1,FKBP5,GCLC,GOT2,GSS,HEXA,HSD3B1,ICAM1,IER3,IL6ST,MDH1,NDUFB6,NDUFB8,PEX11A,PSAP,SDHB,SLC2A2,SRD5A1,STAT6,TEAD1,TGFBR2,VEGFA		35 (11)	camptothecin	tetrachlorodibenzodioxin		POU5F1
	ACP2,ATP5F1A,B4GALT1,BCAT2,CS,CYC1,CYP27A1,DHCR24,EBP,EEF2,FANCL,FDPS,FGF21,FHIT,FKBP5,GADD45B,GSS,IER3,KLB,LAMA3,LBR,LMNA,MARCKSL1,MDH1,MDH2,Mug1/Mug2,NDUFAB1,NDUFB8,PDHB,PEX11A,PLA2G12A,PON2,PTS,PXMP2,SC5D,SCP2,SDHB,TGFBR2		38 (12)	doxorubicin,glycerol,TRH	2-hydroxyestradiol,CAV3,peroxynitrite,tyrphostin B56,valproic acid
	ABAT,ACADM,ACAT1,ACP2,ADH5,AIFM2,APH1A,ATF6,ATP5F1A,ATP5F1C,ATP5MC3,B4GALT1,CISD1,CMBL,COX5A,CS,CTSV,CYP27A1,DHCR24,DNAJC15,DSTN,EGFR,ENTPD8,EPHA2,EPHX1,FGF21,FKBP5,FMO1,GCLC,GFM1,ICAM1,IER3,IRF5,KLB,LBR,LMNA,MAP2K7,MAP3K4,MAP4K2,MARCKSL1,MED1,MEF2D,MRPL30,NDUFAF1,PDHB,PRDX6,PSAP,PSMD12,RFC4,SDHB,SERPINA3,STEAP3,TGFBR2,TSPO,VEGFA		55 (6)				GSR,VEGFA
	ABCC3,ALAS1,ATP5F1A,B4GALNT1,COX5A,CSRP3,CYC1,CYP1A2,CYP27A1,CYP39A1,CYP3A5,DHCR24,EBP,EGFR,FKBP5,GADD45B,GCLC,GFM1,HSD3B1,ICAM1,NDUFB8,POMT2,RASSF3,RGN,SDHB,SERPINA3,SLC43A1,SRD5A1,VEGFA		29 (4)	beta-naphthoflavone,FSH,L-triiodothyronine,Lh,LHB,phenobarbital,valproic acid	LEP		AR,CDK2	NR1I3
	ABCC3,ACP2,ALAS1,AMBP,ASS1,ATP5F1A,ATP5F1B,ATP5MC3,B4GALT1,CSAD,CYP27A1,CYP3A5,EGFR,FGF21,FHIT,FKBP5,GADD45B,GCLC,GOT2,GSTK1,IER3,KLB,LAMA3,LMNA,MARCKSL1,MDH2,MED1,NDUFB8,PDHB,PEX11A,SDHB,STAT6,UBE2L3,VEGFA		34 (8)				AKT1,ESRRG,NR1I2,PPARA,PPARGC1A
0.757	ALAS1,APBB3,APH1A,ASS1,ATF6,ATP5MC3,CS,CTSV,CYP1A2,CYP27A1,CYP2J2,CYP4F12,DDT,EEF2,EGFR,EPHA2,EPHX2,FDPS,FKBP5,GADD45B,GCLC,GHR,GOT2,GSS,Gulo,HNRNPH1,Hsd3b4 (includes others),HSPE1,IER3,IVNS1ABP,KLB,LAP3,LMNA,MDH1,MED1,MTHFD1,Mup1 (includes others),NDUFB8,NUDT7,PEX11A,PIGR,PSMB4,RETSAT,RGN,SDHB,SERPINA3,SNRNP70,Snrpg,STAT6,SUSD2,UBE2L3		51 (19)	STK11			PLD2
	ACP2,AIFM2,ALAS1,ASS1,ATP5F1A,ATP5F1B,CDKN2AIPNL,COX5A,CREG1,CTSV,CYP27A1,DHCR24,FGF21,FHIT,FKBP5,GADD45B,GOT2,GSTK1,HSPE1,ICAM1,IER3,IKZF5,IRF5,LAMA3,MDH1,MRPS22,NDUFAF1,NDUFB8,PEX11A,PSMD6,SDHB,SLC2A2,SRD5A1,STAT6,UBE2L3,VEGFA		36 (9)				FOXO1,NRF1	AKT1,FGF21,NR3C2
	ACADM,ADORA1,APH1A,ASS1,CMC1,CS,CSAD,CYP1A2,Cyp4a14,CYP4F12,EGFR,EPHX1,FAM131C,FDPS,GABARAPL2,GADD45B,GHR,GOT2,Gulo,Hsd3b4 (includes others),ICAM1,KLB,LAP3,MDH1,Mup1 (includes others),NUDT7,PEX11A,PLIN4,RAB9A,RGN,SLC2A2,SUSD2,TGFBR2,VEGFA		34 (4)					ALDH,CTNNB1,PPARD,PPARG
	ABAT,ACAT1,ACOT1,ACOX2,ANPEP,BLVRB,CGRRF1,CYP1A2,CYP27A1,CYP3A5,Cyp4a14,EBP,EPHA2,EPHX1,F11,FGF21,FMO1,GADD45B,Hsd3b4 (includes others),LBR,PEX11A,PSAP,SCP2,SERPINA3,SLC2A2,SUSD2,TAT,TGFBR2,TM7SF2		29 (9)				HNF4A
	ABCD3,ACADM,ACP2,ADH5,ARNT,ARPC3,ASS1,ATF5,ATP5F1A,ATP5F1B,B4GALT1,BRD2,CCNT1,CS,CYC1,CYP2J2,CYP3A5,EGFR,ENTPD5,EPHA2,FANCL,FGF21,FHIT,GCLC,GHR,GPX4,GSS,GSTK1,HDAC4,HINT1,HNRNPH1,HSD3B1,HSPE1,IRGM,IVNS1ABP,JMJD6,LIFR,LMNA,MTHFD1,NDUFB8,PIGR,PRDX6,PSAP,PSMB4,PSMD6,SDHB,SLC2A2,SRD5A1,STAT6,TBC1D24,TGFBR2,TSPO,TSPYL2,VEGFA		54 (21)
	ACADM,ACP2,ALAS1,APH1A,ARNT,ASS1,ATF5,ATF6,ATP5F1A,ATP5F1B,ATP5MC3,B4GALT1,BCAT2,CDKN2AIPNL,CPS1,CS,CTSV,CYP27A1,DHCR24,EEF2,ENTPD8,EPHA2,FHIT,FKBP5,GADD45B,GCLC,GHR,GOT2,GPX4,GSTK1,GSTO1,HNRNPH1,HSD3B1,Hsd3b4 (includes others),HSPE1,IL6ST,IVNS1ABP,KLB,LIFR,MAP2K7,MDH2,MED1,MTHFD1,Mug1/Mug2,Mup1 (includes others),NUDT7,PAH,PDIA4,PEX11A,PIGR,PPP1R10,PRDX6,PSMB4,SELENBP1,SERPINA3,SLC2A2,Snrpg,STAT6…		60 (21)	phenobarbital,pregnenolone carbonitrile,TRH	apomorphine,L-triiodothyronine,SLC16A2		AKT1,CDK2,EGFR,INSR,KRT5,NOX4,PPARD,UCP1	FOXO1,PTEN
	ACADM,ACP2,APH1A,ATF5,ATF6,ATP5F1A,CS,CSRP3,CYP27A1,Cyp4a14,EPHX1,FDPS,FGF21,FHIT,FKBP5,GSS,GSTK1,ICAM1,IER3,KLB,LAMA3,MDH1,NDUFB8,PEX11A,PLIN4,SDHB,SLC2A2,SLC38A3,SLC39A14,SLC6A9,TGFBR2		31 (6)					EIF2A
	AIFM2,ATP5F1A,ATP5F1B,ATP5MC3,B4GALNT1,CDKN2AIPNL,COX5A,CSRP3,CTSV,CYC1,CYP27A1,DHCR24,EBP,EGFR,EPHX1,FGF21,FKBP5,GADD45B,GFM1,GSTK1,HSD3B1,IER3,IKZF5,IRF5,MRPS22,NDUFAF1,NDUFB8,POMT2,RASSF3,RGN,SDHB,SERPINA3,SLC2A2,SLC43A1,SRD5A1,VEGFA		36 (5)	PTEN	CNKSR1,STK11			AR
	ABCC3,ABCD3,ACIN1,Akr1b10,AOX1,APBB3,ATF5,ATF6,ATP5F1A,B4GALNT1,B4GALT1,CCT2,CELA1,COX5A,CSRP3,CYC1,CYP1A2,CYP27A1,DHCR24,EBP,EGFR,ENTPD5,EPHA2,FGF21,FKBP5,GADD45B,GCLC,GFM1,HSD3B1,HSPE1,HTATIP2,ICAM1,IER3,INSC,KLB,LIFR,MAP2K7,NDUFB8,POMT2,PRDX6,PSMB4,RASSF3,RGN,SDHB,SELENBP1,SERPINA3,SLC43A1,SLC46A3,SRD5A1,TGFBR2,ZFP91		51 (14)					CYP1A2
	ABCC3,ABCD3,ACIN1,Akr1b10,AOX1,APBB3,ATF5,ATF6,ATP5F1A,B4GALNT1,B4GALT1,CCT2,CELA1,COX5A,CSRP3,CYC1,CYP1A2,CYP27A1,DHCR24,EBP,EGFR,ENTPD5,EPHA2,FGF21,FKBP5,GADD45B,GCLC,GFM1,HSD3B1,HSPE1,HTATIP2,ICAM1,IER3,INSC,KLB,LIFR,MAP2K7,NDUFB8,POMT2,PRDX6,PSMB4,RASSF3,RGN,SDHB,SELENBP1,SERPINA3,SLC43A1,SLC46A3,SRD5A1,TGFBR2,ZFP91		51 (14)				cholesterol	CYP1A2
	ALAS1,ANPEP,ASS1,ATP5F1C,B4GALNT1,C1QBP,CPS1,CTSV,CYC1,EPHX1,EPHX2,GCLC,GHR,GSTK1,HSD17B2,IL6ST,IRGM,IVNS1ABP,LAMA3,PEX11A,PIGR,PPIL3,RGN,SLC22A7,Uox		25 (1)				BAIAP2,Calm1 (includes others),desmosterol,IL6R,INSIG1,MMP11,NGEF,NPM1,POR,SERPINE1,SNX1,TNKS2	ACSL1,ALDH1A1,CDH2,CTNNB1,ELOVL5,NFE2L2,NFkB (complex),RUVBL1
0.187	ACADM,ACP2,APH1A,ASS1,ATP5F1A,ATP5MC3,CS,Cyp4a14,EGFR,EPHA2,EPHX1,FDPS,FHIT,FKBP5,GABARAPL2,GCLC,GHR,GOT2,GSTK1,HNRNPH1,HSPE1,IVNS1ABP,KLB,LAMA3,MDH1,MTHFD1,NDUFB8,PEX11A,PLIN4,PSMB4,SDHB,SERPINA3,SLC2A2,STAT6,TGFBR2,UBE2L3,VEGFA		37 (5)				AKT1,EGFR,PPARG
	ACOT1,AOX1,ATP5F1A,ATP5F1B,DHCR24,EBP,FDPS,GPX4,HSD17B2,SC5D		10 (1)				ACLY,ACOX1,ACSL1,ACSL3,ALDH1A1,CYP51A1,LPIN1,PIK3C3,SREBF2	linoleic acid
	ABCC3,CTSV,Cyp4a14,FDPS,FMO1,LAP3,LONP1		7 (1)				LONP1
	ABCD3,ACP2,AKT2,ASS1,ATP5F1A,B4GALNT1,CBR1,COX5A,CS,CYP2J2,EGFR,FGF21,FHIT,FKBP5,GSS,GSTK1,HINT1,HSD3B1,Hsd3b4 (includes others),IER3,LAMA3,LMNA,MARCKSL1,MGST3,Mup1 (includes others),NDUFB8,PDHB,PEX11B,PYGL,RAB34,RGN,SDHB,SLC13A2,SLC22A7,SLC2A2,SLC38A3,SLC46A3,VEGFA		38 (6)	1,4-bis[2-(3,5-dichloropyridyloxy)]benzene,atorvastatin,NR1I2,NR1I3,phenobarbital,pregnenolone carbonitrile	carbon tetrachloride,SLC16A2,taurocholic acid		ALDH1A1,DIO3,VEGFA
	ABCC3,ABCD3,ACADM,ACIN1,Akr1b10,AOX1,APBB3,ATF5,ATP5F1A,B4GALNT1,CCT2,CELA1,COX5A,CPS1,CSRP3,CTSV,CYC1,CYP1A2,CYP3A5,DHCR24,EBP,EGFR,ENTPD5,EPHA2,FKBP5,GADD45B,GCLC,GFM1,GHR,Gulo,HSD3B1,HSPE1,HTATIP2,IER3,INSC,LIFR,MAP2K7,NDUFB8,POMT2,PRDX6,PSMB4,RASSF3,RGN,SCP2,SDHB,SELENBP1,SERPINA3,SLC43A1,SLC46A3,SRD5A1,ZFP91		51 (16)					CYP1A1,CYP1A2
1	ABCD3,ACP2,AKT2,ASS1,ATP5F1A,B4GALNT1,CBR1,COX5A,CS,CYP2J2,EGFR,FGF21,FHIT,FKBP5,GSS,GSTK1,HINT1,HSD3B1,Hsd3b4 (includes others),IER3,LAMA3,LMNA,MARCKSL1,MGST3,Mup1 (includes others),NDUFB8,PDHB,PEX11B,PYGL,RAB34,RGN,SDHB,SLC13A2,SLC22A7,SLC2A2,SLC38A3,SLC46A3,VEGFA		38 (7)	phytohemagglutinin	1,2-dithiol-3-thione,NFE2L2		cholesterol	SLCO1C1,TRH,TSH
	ACADM,ACP2,ADH5,ALDH8A1,APH1A,ASS1,ATF6,ATP5F1B,ATP5MC3,CS,CTSV,CYC1,CYP1A2,CYP4F12,EPHA2,FDPS,FGF21,FHIT,GADD45B,GCLC,GHR,GOT2,GSTK1,Gulo,HNRNPH1,Hsd3b4 (includes others),HSPE1,HTATIP2,IER3,IL6ST,IVNS1ABP,LAP3,MDH1,MDH2,MED1,MTHFD1,Mup1 (includes others),NUDT7,PDHB,PEX11A,PSMB4,RGN,SC5D,SCP2,SDHB,SERPINA3,STAT6,SUSD2,TGFBR2,UBE2L3		50 (11)	13(S)-hydroxyoctadecadienoic acid,9,10-dimethyl-1,2-benzanthracene,ACE,ASXL2,bezafibrate,bisphenol A diglycidyl ether,doxorubicin,E. coli B5 lipopolysaccharide,ERK,fatty acid,FOXC1,LEP,MAP2K3,methylprednisolone,NFkB (complex),NOX4,NR3C2,oleic acid,pirinixic acid,puromycin,Smad,SPP1,SREBF1,tetrachlorodibenzodioxin,trovafloxacin,YAP1	AR,atorvastatin,Atrial Natriuretic Peptide,camptothecin,CIDEC,diosgenin,enalapril,FGF21,FOXO1,FSH,H-7,INHA,L-triiodothyronine,lovastatin,LPA,MYCN,NFE2L2,PRDM16,PTEN,SKI,SP600125,UCP1,valproic acid,VEGFA,XDH			cholesterol,HBA1/HBA2,Hbb-b1,INSR
	ABCC3,ACADM,ACAT1,ACOT1,ACOX2,ADORA1,ALAS1,ANPEP,ARPC5L,ASS1,ATP5F1B,BLVRB,CSAD,CYP1A2,CYP27A1,CYP3A5,CYP4A22,DHCR24,EBP,EGFR,F11,FMO1,GADD45B,GHR,Hsd3b4 (includes others),ICAM1,IER3,IL6ST,IRF5,MAP2K7,MAP3K4,MED1,MEF2D,MIB2,NEB,PSAP,PYGL,RAD51B,RENBP,RHEB,SCP2,SEC14L1,SERPINA3,SLC2A2,TAT,TM7SF2,TSPYL2,VEGFA		48 (4)	AKT1	8-chlorophenylthio-adenosine 3',5'-cyclic monophosphate,metribolone		HNF4A
	ACADM,ACP2,AIFM2,APH1A,ATF6,ATP5F1A,ATP5F1B,ATP5MC3,B4GALT1,CDKN2AIPNL,CS,CYP27A1,EEF2,FDPS,FGF21,FHIT,FKBP5,GADD45B,GSS,GSTK1,ICAM1,IER3,IKZF5,IRF5,KLB,LAMA3,MDH1,MDH2,MED1,MRPS22,Mug1/Mug2,NDUFAF1,NDUFB8,SDHB,SLC2A2,VEGFA		36 (7)				FOXO1
1	ACP2,ADH5,APH1A,ASS1,ATF6,ATP5F1A,ATP5F1B,ATP5MC3,CTSV,CYC1,EGFR,ENTPD5,EPHA2,FHIT,FKBP5,GCLC,GHR,GOT2,GPX4,GSTK1,HDAC4,HINT1,HNRNPH1,HSPE1,ICAM1,IL6ST,IVNS1ABP,LAMA3,MDH1,MED1,MTHFD1,NDUFB8,PEX11A,PSMB4,SDHB,SERPINA3,STAT6,TGFBR2,TSPO,UBE2L3,VEGFA		41 (10)	5-fluorouracil,H1-6,H1f1			AKT1,EGFR,ERK
	ACADM,AMBP,ASS1,CPS1,CTSV,GCLC,GSS,Gulo,SCP2		9 (1)					EHHADH,SLC27A2
1	ABCC3,ACADM,APH1A,CELA1,CHMP2A,CS,CSAD,CYP27A1,Cyp4a14,EGFR,EPHX1,FDPS,FGF21,GABARAPL2,GADD45B,ICAM1,KLB,MDH1,PEX11A,PLIN4,RDH11,SC5D,SERPINA3,SLC22A7,SLC2A2,TGFBR2,TM7SF2,VEGFA		28 (5)	dinoprost,IL5,Insulin,nelfinavir,PTEN			cholesterol	FGF21
	ACADM,ACP2,AIFM2,ATP5F1A,ATP5F1B,ATP5MC3,B4GALNT1,CDKN2AIPNL,COX5A,CS,CSRP3,CTSV,CYC1,CYP27A1,DHCR24,EBP,EEF2,EPHX1,FDPS,FGF21,FHIT,GADD45B,GFM1,GSS,GSTK1,HSD3B1,IER3,IKZF5,IRF5,LAMA3,MDH1,MDH2,MRPS22,Mug1/Mug2,NDUFAF1,NDUFB8,POMT2,RASSF3,RGN,SDHB,SERPINA3,SLC2A2,SLC43A1,SRD5A1,VEGFA		45 (7)				AR	FOXO1,Lh
	ABAT,ACADM,ACAT1,ACP2,ADH5,AIFM2,ALAS1,ARNT,ATP5F1A,ATP5F1C,ATP5MC3,CISD1,CMBL,COX5A,CS,CYP2J2,DHCR24,DNAJC15,DSTN,EGFR,ENTPD8,EPHA2,EPHX1,EPHX2,FGF21,FKBP5,FMO1,GADD45B,GFM1,ICAM1,IER3,IRF5,LBR,MAP2K7,MAP3K4,MAP4K2,MEF2D,MRPL30,NDUFAF1,PDHB,PRDX6,PSAP,PSMD12,RFC4,RGN,SDHB,SERPINA3,SNRNP70,Snrpg,STAT6,STEAP3,TGFBR2,TSPO		53 (4)
1	ABCC3,ABCD3,ACADM,ACP2,AIFM2,APH1A,ATF5,ATF6,ATP5F1A,ATP5F1B,ATP5MC3,B4GALT1,CBR1,CDKN2AIPNL,CPS1,CTSV,CYP1A2,CYP27A1,Cyp4a14,CYP4A22,DHCR24,EPHA2,EPHX1,FHIT,GADD45B,GAMT,GCLC,GHR,GSS,GSTO1,Gulo,HSD3B1,HTATIP2,ICAM1,IER3,IKZF5,IRF5,LAMA3,MED1,MGST3,MRPS22,NDUFAF1,NDUFB8,PRDX6,RAB9A,RGN,SCP2,SDHB,SERPINA3,TAT,TGFBR2		51 (16)	betaine,E. coli B5 lipopolysaccharide,Gcg,SREBF1,triamcinolone	Insulin
	ABAT,ACADM,ACAT1,ACP2,ADH5,AIFM2,ALAS1,ATP5F1A,ATP5F1C,ATP5MC3,CISD1,CMBL,COX5A,CS,CYP2J2,DHCR24,DNAJC15,DSTN,EGFR,ENTPD8,EPHA2,EPHX1,EPHX2,FANCL,FKBP5,FMO1,GADD45B,GFM1,ICAM1,IER3,IRF5,LBR,MAP2K7,MAP3K4,MAP4K2,MEF2D,MRPL30,NDUFAF1,PDHB,PRDX6,PSAP,PSMD12,RFC4,RGN,SDHB,SERPINA3,SNRNP70,Snrpg,STAT6,STEAP3,TGFBR2,TSPO		52 (4)
	ABCC3,ACADM,ADH5,ALAS1,APH1A,ARNT,ATF5,CS,CYP1A2,Cyp4a14,CYP4F12,EBP,EPHA2,EPHX1,ETV3,FDPS,FGF21,FKBP5,GABARAPL2,GADD45B,GOT2,Gulo,HSD3B1,Hsd3b4 (includes others),IER3,KLB,LAP3,LMNA,MARCKSL1,MDH1,MIDN,Mup1 (includes others),NUDT7,PEX11A,PLIN4,PSAP,PSMD6,RGN,RHEB,SLC2A2,SRD5A1,SUSD2,TGFBR2,TINF2,VEGFA		45 (9)		LEP		CTNNB1,ERK,MME,PPARG	SREBF1
	ABCC3,ABCD3,ACIN1,Akr1b10,AOX1,APBB3,ATF5,ATF6,ATP5F1A,B4GALNT1,B4GALT1,CCT2,CELA1,COX5A,CSRP3,CYC1,CYP1A2,CYP27A1,DHCR24,EBP,EGFR,ENTPD5,EPHA2,FGF21,FKBP5,GADD45B,GFM1,HSD3B1,HSPE1,HTATIP2,ICAM1,IER3,INSC,KLB,LIFR,MAP2K7,NDUFB8,POMT2,PRDX6,PSMB4,RASSF3,RGN,SDHB,SELENBP1,SERPINA3,SLC43A1,SLC46A3,SRD5A1,TGFBR2,ZFP91		50 (14)					CYP1A2
	ABCC3,ABCD3,ACIN1,Akr1b10,AOX1,APBB3,ATF5,ATF6,ATP5F1A,B4GALNT1,B4GALT1,CCT2,CELA1,COX5A,CSRP3,CYC1,CYP1A2,CYP27A1,DHCR24,EBP,EGFR,ENTPD5,EPHA2,FGF21,FKBP5,GADD45B,GFM1,HSD3B1,HSPE1,HTATIP2,ICAM1,IER3,INSC,KLB,LIFR,MAP2K7,NDUFB8,POMT2,PRDX6,PSMB4,RASSF3,RGN,SDHB,SELENBP1,SERPINA3,SLC43A1,SLC46A3,SRD5A1,TGFBR2,ZFP91		50 (14)					CYP1A2
	ACADM,ACP2,ADH5,ALAS1,ANPEP,APH1A,ASS1,ATF6,ATP5F1B,ATP5MC3,CS,CTSV,CYC1,EGFR,FDPS,FGF21,FHIT,GCLC,GOT2,GSTK1,ICAM1,IER3,LAMA3,MDH1,MDH2,MED1,Mup1 (includes others),PDHB,PEX11A,PIGR,SC5D,SCP2,SDHB,STAT6,UBE2L3		35 (10)	N-carbobenzyloxy-leucine-leucine-norvalinal,NFkB (complex),PPARGC1A,RORA			AKT1,INSR	creatine kinase,fatty acid
1	ALAS1,ANPEP,APH1A,ASS1,ATF6,ATP5MC3,CTSV,CYP27A1,CYP2J2,EEF2,EGFR,EPHA2,EPHX2,FGF21,FKBP5,GCLC,GHR,GOT2,GSS,HNRNPH1,HSPE1,IER3,IVNS1ABP,KLB,MDH1,MED1,MTHFD1,NDUFB8,PEX11A,PIGR,PSMB4,RETSAT,RGN,SDHB,SERPINA3,SNRNP70,Snrpg,STAT6,UBE2L3,VEGFA		40 (15)	[D-Ala2,N-Me-Phe4,Gly5-ol]-Enkephalin,ARF5,oleic acid			AKT1
	ABCC3,ACADM,ACP2,APH1A,CELA1,CHMP2A,CS,CSAD,CYP27A1,Cyp4a14,EPHA2,EPHX1,FDPS,FHIT,FKBP5,GABARAPL2,GSS,GSTK1,HES6,ICAM1,IER3,KLB,LAMA3,MDH1,NDUFB8,PEX11A,PLIN4,RDH11,SC5D,SDHB,SERPINA3,SLC22A7,SLC2A2,TGFBR2,TM7SF2,VEGFA		36 (8)	EIF2A,RPTOR	cholesterol,INSIG1		ACLY,ACSL1
	ADGRF5,ADH5,ALAS1,ANPEP,APBB3,APH1A,ASS1,ATF6,ATP5F1C,ATP5MC3,B4GALT1,COX5A,CPS1,CS,CTSV,CYC1,CYP27A1,CYP3A5,DDT,DKC1,EBP,EEF2,EGFR,F11,FDPS,FGF21,GADD45B,GOT2,HDAC4,ICAM1,IER3,IL6ST,KLB,LAP3,LMNA,MDH2,MED1,NDUFB11,NDUFC2,PDIA4,PYCR2,SDHB,SLC16A5,SLC2A2,TGFBR2,VEGFA		46 (17)				SERPIND1	F10
	ACAT1,ACOT1,ACOX2,ANPEP,BLVRB,CYP1A2,CYP27A1,CYP3A5,EBP,EGFR,F11,FMO1,GADD45B,Hsd3b4 (includes others),IL6ST,PSAP,PYGL,SCP2,SERPINA3,SLC2A2,TAT,TM7SF2,VEGFA		23 (3)	heparin,zinc	cholesterol,INHA		HNF4A
	ACADM,ACP2,ALAS1,APH1A,ATF6,COX5A,CS,CTSV,CYP1A2,CYP27A1,CYP4F12,EBP,EGFR,ENTPD8,FDPS,FGF21,FHIT,FKBP5,GADD45B,GCAT,GCLC,GSS,GSTK1,Gulo,Hsd3b4 (includes others),IER3,IL6ST,LAMA3,LAP3,MDH1,MED1,MEF2D,Mup1 (includes others),NDUFB8,NUDT7,PDHB,PIGR,PYGL,RAD51B,RETSAT,RGN,SDHB,SLC46A3,SUSD2,VEGFA,WIPI2		46 (9)	apomorphine	MEN1,PPARGC1A,SEL1L		CTNNB1
	ACADM,ACADSB,ATP5F1B,CS,CYC1,MDH1,MDH2,MED1,PDHB,SC5D,SDHB,TSPO		12 (1)				ACOX1,ACSL1,CPT1B,CYP1A1,Esrra,GCK,HK2,Irs4,MED1,NFATC1,PDK1,POU5F1,PPARA,PPARD,PPARG,PPARGC1A,PPARGC1B,TRIM41	AR,dihydrotestosterone
	ACADM,ADORA1,APH1A,ASS1,CMC1,CS,CSAD,Cyp4a14,EGFR,EPHX1,FAM131C,FDPS,GABARAPL2,GHR,GOT2,ICAM1,KLB,MDH1,PEX11A,PLIN4,RAB9A,SLC2A2,TGFBR2,VEGFA		24 (3)				PPARD,PPARG
0.187	ACADM,APH1A,CBR1,CPS1,CS,CYP1A2,CYP27A1,CYP3A5,Cyp4a14,DNAJC15,EGFR,EPHX1,FDPS,FGF21,FKBP5,GABARAPL2,HSD17B2,ICAM1,IER3,KLB,LBR,MDH1,PEX11A,PLIN4,SCP2,SLC2A2,TAT,TGFBR2,VEGFA		29 (5)	guanidinopropionic acid,mono-(2-ethylhexyl)phthalate,pirinixic acid			ACLY,ACOX1,AURKB,CDK1,CDK2,CHAF1A,CYP1A1,CYP1A2,CYP3A5,EHHADH,Hbb-b1,HSD17B4,NR1I3,PPARG,T3-TR-RXR	MB
0.322	ACADM,ACP2,ALAS1,ANPEP,APBB3,ATP5F1A,CISD1,CYP1A2,CYP4F12,DDT,EPHA2,FDPS,FGF21,FHIT,GADD45B,GCLC,GHR,GOT2,GSS,GSTK1,Gulo,HNRNPH1,Hsd3b4 (includes others),HSPE1,IRF5,IVNS1ABP,LAMA3,LAP3,LMNA,MTHFD1,Mup1 (includes others),NDUFB8,NUDT7,PIGR,PSMB4,RGN,SDHB,SERPINA3,SLC25A15,STAT6,SUSD2,TGFBR2		42 (14)	acetone,PNPLA2,STAT5B			ACSL1,fatty acid,LEP	cholesterol,Dgk
0.219	ATP5F1A,B4GALNT1,CBR1,COX5A,CPS1,CSRP3,CYC1,CYP27A1,CYP3A5,DHCR24,DNAJC15,EBP,EGFR,EPHX1,FGF21,FKBP5,GFM1,HSD3B1,ICAM1,IER3,NDUFB8,POMT2,RASSF3,RGN,SDHB,SERPINA3,SLC43A1,SRD5A1,TAT,VEGFA		30 (3)	VEGFA			AR
	ABCC3,ABCD3,ACADM,AKT2,ASS1,CBR1,COX5A,CS,CYP1A2,CYP3A5,EGFR,FDPS,FGF21,GCLC,HINT1,Hsd3b4 (includes others),LMNA,MGST3,Mup1 (includes others),NDUFC2,NUDT7,PDHB,PYGL,RAB34,RGN,SLC22A7,SLC2A2,SLC46A3,VEGFA		29 (4)	MED1,PPARGC1A			F10,SREBF2,UCP1	SREBF1,TRH,TSHB
1	ACP2,ADH5,ANPEP,AOX1,ARPC3,ASS1,ATP5F1A,ATP5MC3,EGFR,FAH,FHIT,FKBP5,GCLC,GHR,GOT2,GSS,GSTK1,HEXA,IER3,LAMA3,MDH1,NDUFB8,PEX11A,PRCC,RETSAT,SDHB,SERPINA3,STAT6,TGFBR2,TREX1,UBE2L3		31 (12)	phytohemagglutinin
	ACADM,ACP2,ALAS1,APH1A,ATF6,ATP5F1A,CISD1,CS,CTSV,EGFR,EPHA2,FHIT,FKBP5,GHR,GOT2,GSS,GSTK1,HNRNPH1,HSPE1,ICAM1,IRF5,IVNS1ABP,LAMA3,MED1,MTHFD1,NDUFB8,PSMB4,SDHB,SERPINA3,SLC25A15,STAT6,TGFBR2,VEGFA		33 (9)	Insulin	AGPAT2		TRPC5	EGFR
1	ACP2,ALAS1,APH1A,ASS1,ATF6,ATP5F1A,ATP5MC3,CTSV,CYP1A2,CYP2J2,CYP4F12,EGFR,EPHX2,FHIT,FKBP5,GCLC,GOT2,GSTK1,Gulo,Hsd3b4 (includes others),IER3,LAMA3,LAP3,MDH1,MED1,Mup1 (includes others),NDUFB8,NUDT7,PEX11A,RGN,SDHB,SLC2A2,SNRNP70,Snrpg,STAT6,SUSD2,TGFBR2,UBE2L3		38 (7)	FOXO1	CD 437,ST1926		AR,FKBP5,SMAD1	AKT1,CTNNB1,GIP,PTN
	ADH5,AIFM2,ATP5F1B,ATP5MC3,CDKN2AIPNL,CTSV,CYP27A1,EGFR,EPHA2,FGF21,GADD45B,GHR,GSTK1,HDAC4,HNRNPH1,HSPE1,ICAM1,IER3,IKZF5,IRF5,IVNS1ABP,MRPS22,MTHFD1,NDUFAF1,NDUFB8,PSMB4,SDHB,SERPINA3,SLC2A2,STAT6,TGFBR2,VEGFA		32 (4)		phytohemagglutinin		CAMKK1,MMP25	EGFR,FOXO1,Hbb-b1
	ACADM,AMBP,ASS1,CPS1,CTSV,EGFR,GSS,Gulo,IER3,SCP2,SELENBP1,VEGFA		12 (2)	amino acids			CCL3L3,GGT1,GSR,SPP1	ACOX1,EHHADH,HNF4A,HSD17B4,SLC27A2,VEGFA
0.484	B4GALT1,BCAT2,CS,CYC1,CYP27A1,DHCR24,EBP,EGFR,FANCL,FDPS,FGF21,GADD45B,ICAM1,KLB,LBR,LMNA,MARCKSL1,MDH1,MDH2,Mug1/Mug2,NDUFAB1,PEX11A,PLA2G12A,PON2,PTS,PXMP2,SC5D,SCP2,TGFBR2		29 (9)	ERK			RPTOR	ACLY,Calm1 (includes others),EIF4E2,H6PD,LDHB,PPARG,SREBF1
	ACAT1,ACOT1,ACOX2,ANPEP,BLVRB,CYP1A2,CYP27A1,CYP3A5,EBP,F11,FMO1,GADD45B,Hsd3b4 (includes others),PSAP,PYGL,SCP2,SERPINA3,SLC22A7,SLC2A2,TAT,TM7SF2		21 (2)	PPARGC1A	SREBF1
	ACP2,AIFM2,ATP5F1A,ATP5F1B,ATP5MC3,CDKN2AIPNL,CTSV,CYP27A1,EGFR,FGF21,FHIT,FKBP5,GADD45B,GSS,GSTK1,IER3,IKZF5,IRF5,LAMA3,MRPS22,NDUFAF1,NDUFB8,SDHB,SLC2A2,TGFBR2,VEGFA		26 (3)		PTEN		FOXO1	HK2
	ABCC3,ABCD3,ACIN1,Akr1b10,AOX1,APBB3,APH1A,ATF5,ATF6,ATP5F1A,B4GALNT1,CCT2,CELA1,COX5A,CSRP3,CTSV,CYC1,CYP1A2,DHCR24,EBP,EGFR,ENTPD5,EPHA2,GADD45B,GCLC,GFM1,HSD3B1,HSPE1,HTATIP2,IER3,INSC,LIFR,MAP2K7,MED1,NDUFB8,POMT2,PRDX6,PSMB4,RASSF3,RGN,SDHB,SELENBP1,SERPINA3,SLC43A1,SLC46A3,SRD5A1,ZFP91		47 (15)					CYP1A1,CYP1A2
	ABCC3,ABCD3,ACIN1,Akr1b10,AOX1,APBB3,APH1A,ATF5,ATF6,ATP5F1A,B4GALNT1,CCT2,CELA1,COX5A,CSRP3,CTSV,CYC1,CYP1A2,DHCR24,EBP,EGFR,ENTPD5,EPHA2,GADD45B,GCLC,GFM1,HSD3B1,HSPE1,HTATIP2,IER3,INSC,LIFR,MAP2K7,MED1,NDUFB8,POMT2,PRDX6,PSMB4,RASSF3,RGN,SDHB,SELENBP1,SERPINA3,SLC43A1,SLC46A3,SRD5A1,ZFP91		47 (15)					CYP1A1,CYP1A2
0.495	ACADM,ACP2,APH1A,ATP5F1A,CS,Cyp4a14,EGFR,EPHX1,FDPS,FHIT,FKBP5,GABARAPL2,GSS,GSTK1,ICAM1,IER3,KLB,LAMA3,MDH1,NDUFB8,PEX11A,PLIN4,SDHB,SLC2A2,TGFBR2,VEGFA		26 (3)				PPARG
1	ACADM,APH1A,CHMP2A,CS,CSAD,Cyp4a14,EGFR,EPHX1,FDPS,GABARAPL2,ICAM1,KLB,MDH1,PEX11A,PLIN4,PYGL,RDH11,RPL24,Rplp1 (includes others),RPS28,Rps3a1,SC5D,SERPINA3,SLC2A2,TGFBR2,TM7SF2,VEGFA		27 (5)	dihydrotestosterone,elaidic acid,metribolone	2,4,5,2',4',5'-hexachlorobiphenyl,tetrachlorodibenzodioxin		PPARG,prostaglandin D2,SREBF1
0.757	ACADM,APH1A,CS,Cyp4a14,EGFR,EPHX1,FDPS,GABARAPL2,GCLC,GPX4,GSS,ICAM1,KLB,MARCKSL1,MDH1,MED1,PEX11A,PLIN4,RGN,SLC2A2,TGFBR2,VEGFA		22 (3)	linoleic acid,oleic acid,pirinixic acid	SLC27A2		ATF4,NFE2L2,POR,SREBF1,TXNRD1	ACOX1,CPT1B,PNPLA2,PPARGC1B
0.944	ATP5F1B,ATP5MC3,GCLC,HSD3B1,NDUFAB1,NDUFB6,SLC25A15		7 (1)	arsenic trioxide	levodopa		PDK1	NFE2L2,PPARG
	ACP2,AIFM2,ATF6,ATP5F1A,ATP5F1B,ATP5MC3,CDKN2AIPNL,CTSV,CYP27A1,EGFR,FGF21,FHIT,FKBP5,GADD45B,GCLC,GSS,GSTK1,HSPE1,ICAM1,IER3,IKZF5,IRF5,LAMA3,MRPS22,NDUFAF1,NDUFB8,SDHB,SLC2A2,VEGFA		29 (4)	methylprednisolone,phytohemagglutinin,RXRA	cycloheximide		Acox,ATF4,ATF6,EIF2A,LDHB,PPARA	CLPP,FOXO1
	ACADM,ADH5,ALAS1,APH1A,ARNT,ATF6,ATP5F1A,ATP5F1B,ATP5MC3,CS,CTSV,CYC1,EBP,ETV3,FDPS,FGF21,FHIT,FKBP5,GADD45B,GCLC,GOT2,GSS,IER3,MARCKSL1,MDH1,MDH2,MED1,MIDN,NDUFB8,PDHB,PEX11A,PRDX6,RAB34,RHEB,SC5D,SCP2,SLC2A2,SRD5A1,STAT6,TINF2,UBE2L3		41 (12)				ACLY,CPT1B,fatty acid,FGF21,glycerol,MAP2K3,PPARGC1A,UCP1	AKT1,INSR,Insulin
0.187	ACADM,ACP2,APH1A,ATF6,ATP5F1B,ATP5MC3,CS,CTSV,CYC1,EGFR,EPHA2,FDPS,FGF21,FHIT,FKBP5,GHR,GOT2,GSS,GSTK1,HNRNPH1,HSPE1,ICAM1,IVNS1ABP,LAMA3,MDH2,MED1,MTHFD1,PDHB,PSMB4,SC5D,SCP2,SDHB,SERPINA3,STAT6,VEGFA		35 (5)	fatty acid,NEU3,pirinixic acid,valproic acid	levodopa			EGFR,INSR,NFkB (complex)
	ACP2,ARNT,ASS1,ATF5,ATP5F1A,ATP5MC3,B4GALNT1,COX5A,CSRP3,CYC1,DHCR24,EBP,EPHX1,FHIT,GFM1,GOT2,GSTK1,IER3,INSC,LAMA3,MDH1,NDUFB8,PEX11A,PLIN4,POMT2,PSAP,PSMD6,RASSF3,RFC4,RGN,SDHB,SERPINA3,SLC43A1,SLC46A3,SLC6A9,SRD5A1,STAT6,STK40,UBE2L3,VEGFA		40 (7)				ADM2,ATF4,NFIL3	AKT1,AR,CDK2,CYP1A2,CYP3A5
0.495	ATP5F1A,NDUFB8,SDHB		3 (1)
1	ASS1,ATP5F1C,ATP5MC3,COX5A,CPS1,CS,CYC1,GADD45B,GOT2,HDAC4,MDH2,NDUFB11,NDUFC2,PYCR2,SDHB,VEGFA		16 (1)	peroxynitrite,SERPIND1,taurocholic acid	CDX2,delta-12-prostaglandin J2,GIP,Insulin,LEP		AKT1,ARF5,DUT,MARK4,PPARG,PTEN,TNFSF4,TXNRD1	ACE,CAMKK1,CTNNB1,EGFR,Foxo,INSR,myosin-light-chain kinase,SPP1,VEGFA,YAP1
	ACADM,ATP5F1A,ATP5F1B,ATP5MC3,CS,CYC1,EPHA2,FDPS,FGF21,GHR,GOT2,HNRNPH1,HSPE1,ICAM1,IER3,IVNS1ABP,MDH2,MTHFD1,PDHB,PSMB4,SC5D,SCP2,SDHB,SERPINA3,STAT6,VEGFA		26 (4)					EGFR,INSR
1	ACADM,APH1A,ATF5,ATF6,CS,CSRP3,CYP27A1,Cyp4a14,EGFR,EPHX1,FDPS,FGF21,ICAM1,KLB,MDH1,PEX11A,PLIN4,SLC2A2,SLC38A3,SLC39A14,SLC6A9,TGFBR2,VEGFA		23 (3)	bortezomib,clofibrate,CNB-001,CTNNB1,l-asparaginase,mitomycin C,MMP11,TRPM2	ALDH2,bardoxolone,LEP,SLC6A19,SP600125,STIM1		ATF4,PPARG,Srebp
	ABCC3,ABCD3,ACIN1,Akr1b10,AOX1,APBB3,ATF5,ATP5F1A,B4GALNT1,CCT2,CELA1,COX5A,CSRP3,CYC1,CYP1A2,DHCR24,EBP,EGFR,ENTPD5,EPHA2,FKBP5,GADD45B,GCLC,GFM1,HSD3B1,HSPE1,HTATIP2,ICAM1,IER3,INSC,LIFR,MAP2K7,NDUFB8,POMT2,PRDX6,PSMB4,RASSF3,RGN,SDHB,SELENBP1,SERPINA3,SLC43A1,SLC46A3,SRD5A1,ZFP91		45 (9)		HNF4A		APOC3,CYP1A2
	ACADM,ACP2,APH1A,ATP5F1A,CS,Cyp4a14,EGFR,EPHX1,FDPS,FHIT,FKBP5,GABARAPL2,GSS,GSTK1,ICAM1,IER3,KLB,LAMA3,MDH1,NDUFB8,PEX11A,PIGR,PLIN4,SDHB,SLC2A2,TGFBR2,VEGFA		27 (4)				EGFR,PPARG
1	ATP5F1C,ATP5MC3,COX5A,MDH1,NDUFAB1,NDUFB6,SDHB		7 (1)	dihydrotestosterone			AR
1	ACADM,ALAS1,APH1A,ARNT,ASS1,CHMP2A,CS,CSAD,CTSV,CYP2J2,Cyp4a14,EGFR,EPHX1,EPHX2,FDPS,FGF21,FKBP5,GABARAPL2,GADD45B,IER3,IL6ST,KLB,MDH1,MED1,PEX11A,PLIN4,RDH11,RGN,SC5D,SERPINA3,SLC2A2,SLC6A9,SNRNP70,Snrpg,STAT6,TM7SF2,VEGFA		37 (9)	8-chlorophenylthio-adenosine 3',5'-cyclic monophosphate,amino acids,elaidic acid,ESRRG,GSR,NFYA,PPARGC1A,TXNRD1	INSIG1,Insulin,oleic acid		linoleic acid,PPARA	PPARG
	ABCC3,ALAS1,CYP1A2,CYP3A5,ICAM1		5 (1)				CYP3A5,NR1I2	BDKRB2
	BCAT2,CS,CYC1,ICAM1,NDUFAB1,PEX11A,PLA2G12A,PON2,PTS,PXMP2,SCP2		11 (4)					creatine kinase
0.624	ABCC3,ALAS1,CYP1A2,CYP27A1,CYP39A1,CYP3A5,EPHX1,GADD45B,ICAM1		9 (1)	1,2-dithiol-3-thione,1,4-bis[2-(3,5-dichloropyridyloxy)]benzene,2-hydroxyestradiol,allyl sulfide,atorvastatin,di(2-ethylhexyl) phthalate,dichlorodiphenyl dichloroethylene,HNF4A,MED1,NFE2L2,phenobarbital,PPARGC1A,quercetin,RXRA,uranyl nitrate	androstenedione,clotrimazole		CYP1A2,CYP3A5,HSD17B4,INSIG1,MAFF,SLCO1C1	cholesterol,SREBF1
	ABHD10,APH1A,ASS1,ATF6,ATP5MC3,CELA1,CTSV,FDPS,FGF21,FKBP5,GCLC,GOT2,GSS,HES6,ICAM1,MDH1,MED1,PEX11A,PYGL,RDH11,SC5D,STAT6,TM7SF2,UBE2L3,VEGFA		25 (6)	Insulin			AKT1,cholesterol,PIK3C3	SREBF2
	ACP2,ATP5F1A,B4GALT1,CHMP2A,CSAD,CYP27A1,EGFR,FDPS,FGF21,FHIT,FKBP5,GSS,GSTK1,ICAM1,IER3,KLB,LAMA3,MEF2D,NDUFB8,PIGR,RDH11,SC5D,SDHB,SERPINA3,SLC2A2,SNRNP70,TM7SF2,VEGFA		28 (9)
1	ACP2,AIFM2,ATP5F1A,ATP5F1B,ATP5MC3,CDKN2AIPNL,CHMP2A,CSAD,CTSV,CYP27A1,EGFR,FDPS,FGF21,FHIT,GADD45B,GOT2,GSS,GSTK1,IER3,IKZF5,IRF5,LAMA3,MRPS22,NDUFAF1,NDUFB8,RDH11,SC5D,SDHB,SERPINA3,SLC2A2,TM7SF2		31 (5)	metribolone,pirinixic acid,PPARA	LEP,methylprednisolone,N-cor,SLC27A2		AKT2,FGF21,PNPLA2,RICTOR	EHHADH,JINK1/2,oleic acid,palmitoleic acid,PPARGC1A,SREBF1
0.304	ADORA1,ALAS1,ANPEP,APBB3,ATP5F1A,B4GALNT1,BLMH,COX5A,CSRP3,CTSV,CYC1,CYP2J2,DDT,DHCR24,EBP,EGFR,EPHX1,EPHX2,FKBP5,GFM1,HSD3B1,HTATIP2,LAP3,LMNA,MARCKSL1,MEF2D,NDUFB8,POMT2,RASSF3,RGN,SDHB,SELENBP1,SLC43A1,SRD5A1,STAT6,TBCA,VEGFA		37 (7)				CCNE2,MED12,NR1D1,SKI
0.742	ABCC3,ACADM,APH1A,CELA1,CHMP2A,CS,CSAD,CYP27A1,Cyp4a14,EGFR,EPHX1,FDPS,GABARAPL2,ICAM1,KLB,MDH1,PEX11A,PLIN4,RDH11,SC5D,SERPINA3,SLC22A7,SLC2A2,TGFBR2,TM7SF2,VEGFA		26 (4)	48s,ACSL3,AKT1,ATF4,bortezomib,CIDEC,clozapine,di(2-ethylhexyl) phthalate,dihydrotestosterone,FGF21,galactose,GW7647,HNF4A,INSR,JINK1/2,lovastatin,MAP2K5,MAPK7,metribolone,N-Ac-Leu-Leu-norleucinal,orotic acid,PLIN5,PNPLA2,PPARD,PPARGC1A,RICTOR,ritonavir,RORA,RPTOR,RXRA,SCAP,ST8SIA1	1,2-dithiol-3-thione,1,4-bis[2-(3,5-dichloropyridyloxy)]benzene,2,4,5,2',4',5'-hexachlorobiphenyl,9Z,11E-octadecadienoic acid,arsenic trioxide,betaine,cholic acid,clofibrate,CPT1B,ELOVL5,glucagon,GYS2,MAP4K4,N-cor,NFE2L2,NR1I2,NR1I3,phenobarbital,pirinixic acid,PPARA,PTEN,SP600125,T3-TR-RXR,ursodeoxycholic acid,valproic acid		ACLY,ACSL1,CYP51A1,DGKQ,EHHADH,MAT1A,PDK1,RBP1,SERPINE1,VEGFA	AR,HNF4α dimer,miR-133a-3p (and other miRNAs w/seed UUGGUCC),UCP1
	ABHD10,ANPEP,APBB3,APH1A,ASS1,ATF6,ATP5MC3,B4GALT1,CELA1,CTSV,DDT,DHCR24,EGFR,EPHA2,FKBP5,GCLC,GHR,GOT2,GSS,HNRNPH1,HSPE1,ICAM1,IER3,IL6ST,IVNS1ABP,LAP3,LMNA,MDH1,MED1,MTHFD1,NDUFB8,PEX11A,PSMB4,PYGL,RETSAT,SDHB,SERPINA3,STAT6,UBE2L3,VEGFA		40 (12)				AKT1,EGFR,ERK,PLD2
	ACP2,ADH5,ANPEP,APBB3,APH1A,ARNT,ASS1,ATF6,ATP5F1A,CS,CTSV,DDT,DHCR24,EBP,EEF2,FDPS,FGF21,FHIT,FKBP5,GCLC,GSS,GSTK1,IER3,LAMA3,LAP3,LBR,LMNA,MDH1,MDH2,MED1,Mug1/Mug2,NDUFB8,PDHB,PIGR,PRDX6,SC5D,SDHB,SERPINA3,TSPYL2		39 (12)				RPTOR
	ACADM,ACP2,APH1A,ATP5F1A,CS,Cyp4a14,EGFR,EPHX1,FDPS,FHIT,FKBP5,GABARAPL2,GSS,GSTK1,ICAM1,IER3,KLB,LAMA3,MDH1,NDUFB8,PEX11A,PLIN4,SDHB,SLC2A2,TGFBR2,VEGFA		26 (4)				PPARG	ARG2
	ACADM,APH1A,ATF6,ATP5F1A,B4GALNT1,COX5A,CS,CSRP3,CTSV,CYC1,Cyp4a14,DHCR24,EBP,EPHX1,FDPS,FKBP5,GABARAPL2,GFM1,HSD3B1,KLB,MDH1,MED1,NDUFB8,PEX11A,PLIN4,POMT2,RASSF3,RGN,SDHB,SERPINA3,SLC2A2,SLC43A1,SRD5A1,TGFBR2		34 (4)	cycloheximide,FSH,HNF4A,L-triiodothyronine			AR	ACLY
	ADH5,CYP3A5,EGFR,FMO1,GCLC,ICAM1,IL6ST,MAP2K7,Mup1 (includes others),PAH,PSTK,SELENBP1,TAT,TGFBR2,VEGFA		15 (1)				CCL19,CCL25,CCL3L3,CCR8,cholesterol,EGFR,ERK,IL5,IL6R,MAT1A,NCF2,NFkB (complex),PDE4B,prostaglandin D2,RHOB,SERPINE1,SOCS2,SPP1	ALDH2,CYP3A5,PPARGC1A,PRDM16,PTEN,SPINT2,UCP1,VEGFA
	ABCC3,ACIN1,CCT2,CSRP3,CYP1A2,EGFR,ENTPD5,EPHA2,GCLC,HSPE1,INSC,MAP2K7,PSMB4,SELENBP1,SLC46A3,VEGFA		16 (8)	2,4,5,2',4',5'-hexachlorobiphenyl,3,4,5,3',4'-pentachlorobiphenyl,beta-naphthoflavone,bitertanol,carbon tetrachloride,coal tar,cycloheximide,ERK,HNF4A,MED1,mono-(2-ethylhexyl)phthalate,NFATC1,omeprazole,phenobarbital,pirinixic acid,PPARGC1A,puromycin,sulindac,tetrachlorodibenzodioxin,valproic acid	1-chloro-2-(2,2,2-trichloro-1-(4-chlorophenyl)ethyl)benzene,arsenic trioxide,chromium,clofibrate,CTNNB1,di(2-ethylhexyl) phthalate,H-7,indole,Insulin,mexiletine,NCX-4040,Nuclear factor 1,paclitaxel,POR,SP600125,tocainide,tryptamine,ursodeoxycholic acid		12-hydroxyeicosatetraenoic acid,2-amino-1-methyl-6-phenylimidazo-4-5-b-pyridine,2-hydroxyestradiol,Cyp1a,RBBP4,SOCS2
0.098	ABCC3,ABCD3,ACIN1,Akr1b10,AOX1,APBB3,ATF5,ATP5F1A,B4GALNT1,CCT2,CELA1,COX5A,CSRP3,CYC1,DHCR24,EBP,EGFR,ENTPD5,EPHA2,FKBP5,GADD45B,GCLC,GFM1,HSD3B1,HSPE1,HTATIP2,ICAM1,IER3,INSC,LIFR,MAP2K7,NDUFB8,POMT2,PRDX6,PSMB4,RASSF3,RGN,SDHB,SELENBP1,SERPINA3,SLC43A1,SLC46A3,SRD5A1,ZFP91		44 (8)	1,4-bis[2-(3,5-dichloropyridyloxy)]benzene,2,4,5,2',4',5'-hexachlorobiphenyl,3,4,5,3',4'-pentachlorobiphenyl,ACOX1,allocryptopine,beta-naphthoflavone,coal tar,CTNNB1,cycloheximide,decabromobiphenyl ether,glycyrrhetinic acid,HNF4A,HNF4G,IL5,LGR5,MED1,NR1I3,NSC 659687,omeprazole,phenobarbital,pirinixic acid,PPARGC1A,protopine,PXR ligand-PXR-Retinoic acid-RXRα,quercetin,RXRA,sulindac,tetrachlorodibe…	7-hydroxyisoflavone,carbon tetrachloride,ciprofibrate,ciprofloxacin,clofibrate,clotrimazole,di(2-ethylhexyl) phthalate,dihydralazine,dihydromorphine,dimethylformamide,Insulin,ipriflavone,methotrimeprazine,mexiletine,NCX-4040,nelfinavir,POR,ticlopidine,tocainide,trimethoprim,tryptamine		12-hydroxyeicosatetraenoic acid,2-amino-1-methyl-6-phenylimidazo-4-5-b-pyridine,AR,RBBP4,SOCS2
	ATP5F1A,B4GALNT1,COX5A,CSRP3,CYC1,CYP3A5,DHCR24,EBP,EGFR,EPHX1,FKBP5,GFM1,HSD3B1,ICAM1,NDUFB8,POMT2,RASSF3,RGN,SDHB,SERPINA3,SLC43A1,SRD5A1,VEGFA		23 (2)				CYP1A1,CYP3A5	AR
0.582	ACADM,ACP2,APH1A,ATP5F1A,CS,Cyp4a14,EGFR,EPHX1,FDPS,FHIT,FKBP5,GABARAPL2,GSS,GSTK1,ICAM1,IER3,KLB,LAMA3,MDH1,NDUFB8,PEX11A,PLIN4,SDHB,SLC2A2,TGFBR2,VEGFA		26 (3)	Insulin			PPARG
	ATP5F1B,COX5A,CYC1,NDUFAB1,NDUFB8,NDUFC2,PDHB,SDHB,VEGFA		9 (1)				cholesterol	AKT1,AKT2,CDH2,HK2,VEGFA
	ACP2,AIFM2,APH1A,ASS1,ATF6,ATP5F1A,ATP5F1B,CDKN2AIPNL,CYP27A1,EGFR,FGF21,FHIT,FKBP5,GADD45B,GCLC,GOT2,GSTK1,ICAM1,IER3,IKZF5,IRF5,LAMA3,MDH1,MED1,MRPS22,NDUFAF1,NDUFB8,PEX11A,PIGR,SDHB,SLC2A2,STAT6,TGFBR2,UBE2L3,VEGFA		35 (10)	E. coli B5 lipopolysaccharide,paraquat	atorvastatin		AKT1	FOXO1,IL5
	ADH5,ATP5F1A,B4GALNT1,COX5A,CSRP3,CYC1,CYP27A1,DHCR24,EBP,EGFR,EPHX1,FKBP5,GFM1,HSD3B1,ICAM1,NDUFB8,POMT2,RASSF3,RGN,SDHB,SERPINA3,SLC43A1,SRD5A1,VEGFA		24 (3)					AR
	ACP2,ASS1,ATP5F1A,ATP5MC3,COX5A,CS,CYP27A1,EBP,EGFR,ENTPD8,FDPS,FGF21,FHIT,FKBP5,GCAT,GCLC,GOT2,GSTK1,IER3,LAMA3,MEF2D,NDUFB8,PDHB,PEX11A,PYGL,RAD51B,SDHB,SLC46A3,STAT6,TGFBR2,UBE2L3,VEGFA,WIPI2		33 (4)		SP600125		PTEN	AKT1
	APH1A,ASS1,ATF6,ATP5MC3,CTSV,EGFR,EPHA2,FDPS,FKBP5,GCLC,GHR,GOT2,GSS,HNRNPH1,HSPE1,ICAM1,IER3,IVNS1ABP,MDH1,MED1,MTHFD1,NDUFB8,PEX11A,PSMB4,SDHB,SERPINA3,STAT6,UBE2L3		28 (5)					AKT1,EGFR
	ABCC3,ACIN1,ADH5,ALAS1,ATF5,CPS1,CTSV,CYP1A2,CYP3A5,Cyp4a14,CYP4A22,DHCR24,EBP,ENTPD5,EPHX1,FDPS,FKBP5,GHR,Gulo,IER3,INSC,MAP2K7,Mup1 (includes others),SC5D,SCP2,SELENBP1,SLC46A3,TM7SF2,UPP2,VEGFA		30 (17)				ALDH1A1,CYP3A5,POR
	ACADM,AKT2,ATP5F1A,ATP5F1B,ATP5F1C,COX5A,CS,NDUFAB1,NDUFB6,PHKG2,PYGL,RHEB,SCP2,SDHB		14 (3)	clozapine			PPARGC1A	glycerol
	ACADM,ACP2,ATP5F1A,ATP5F1B,ATP5MC3,CCNT1,CS,CYC1,EGFR,EPHA2,FDPS,FGF21,FHIT,FKBP5,GADD45B,GOT2,GSS,GSTK1,HNRNPH1,HSPE1,IVNS1ABP,JMJD6,LAMA3,LIFR,MDH2,MTHFD1,NDUFB8,PDHB,PSMB4,SC5D,SCP2,SDHB,SERPINA3,SRD5A1,ST3GAL5,STAT6,VEGFA		37 (6)	Insulin			AR,EGFR,ST3GAL5	INSR
1	ATP5F1A,B4GALNT1,COX5A,CSRP3,CYC1,DHCR24,EBP,EGFR,EPHX1,FKBP5,GFM1,HSD3B1,ICAM1,MRPL30,NDUFB8,POMT2,RASSF3,RGN,SDHB,SERPINA3,SLC43A1,SRD5A1,VEGFA		23 (3)				AR
	ACP2,APH1A,ASS1,ATF6,ATP5F1A,ATP5MC3,CTSV,EGFR,FGF21,FHIT,FKBP5,GCLC,GOT2,ICAM1,IER3,KLB,LAMA3,MDH1,MED1,NDUFB8,PDHB,PEX11A,SDHB,SLC2A2,STAT6,TGFBR2,UBE2L3,VEGFA		28 (7)				AKT1,FGF21	ACE,cholesterol
0.604	ACP2,ADH5,ANPEP,AOX1,ARPC3,ASS1,ATP5F1A,ATP5MC3,EGFR,FAH,FHIT,FKBP5,GCLC,GOT2,GSS,GSTK1,HEXA,IER3,IRGM,LAMA3,MDH1,NDUFB8,PEX11A,PRCC,SDHB,SERPINA3,STAT6,TGFBR2,UBE2L3		29 (7)	bezafibrate,phenobarbital,PPARA,PRKCG	peroxynitrite		AKT1,CCL3L3
	ACADM,ATP5F1A,ATP5F1B,ATP5MC3,CS,CYC1,DHCR24,FDPS,FGF21,GOT2,MDH2,NDUFB8,PDHB,SC5D,SCP2		15 (2)	CYP51A1,methylprednisolone	clotrimazole,INSIG1,lovastatin			INSR
	ACP2,AIFM2,ATP5F1A,ATP5F1B,ATP5MC3,CDKN2AIPNL,CTSV,CYP27A1,EGFR,FGF21,FHIT,FKBP5,GADD45B,GSS,GSTK1,IER3,IKZF5,IRF5,LAMA3,MRPS22,NDUFAF1,NDUFB8,SDHB,SLC2A2,VEGFA		25 (3)		PTEN		FOXO1	HK2,PTPRN2
1	ACAT1,ACOT1,ACOX2,ANPEP,BLVRB,CYP1A2,CYP27A1,CYP3A5,EBP,F11,FMO1,GADD45B,Hsd3b4 (includes others),PSAP,PYGL,SCP2,SERPINA3,SLC2A2,TAT,TM7SF2		20 (1)	ATF4,CNN1,cycloheximide,GRIP1,Insulin,mediator,MEL S3,NFATC1,phenobarbital,PPARGC1B,SP600125,STAT5B,zinc	diethylnitrosamine,JINK1/2,nitrofurantoin,pirinixic acid,SUZ12		ACSL1,ALDH2,APOC3,CDK2,cholesterol,CIDEC,CYP1A1,CYP1A2,CYP3A5,LPA,NFE2L2,NOX4,NR1I3,PCBD1,SHBG,SLC27A2,SREBF1,SREBF2,TF	CCNE2,CDK1,cholic acid,CTNNB1,HNF4G,LGR5,mir-142,miR-142-5p (and other miRNAs w/seed AUAAAGU),NPM1,POR,PROM1,PTGFR,SPP1,ursodeoxycholic acid
0.802	ATP5F1A,B4GALNT1,COX5A,CSRP3,CYC1,DHCR24,EBP,EGFR,EPHX1,FKBP5,GFM1,HSD3B1,ICAM1,NDUFB8,POMT2,RASSF3,RGN,SDHB,SERPINA3,SLC43A1,SRD5A1,STAT6,VEGFA		23 (2)	1,2-dithiol-3-thione,NFE2L2,pirinixic acid			AR
	ACADM,ALAS1,APH1A,CS,CYP1A2,CYP2J2,Cyp4a14,CYP4F12,DHCR24,EGFR,EPHX1,EPHX2,FDPS,GABARAPL2,GADD45B,Gulo,Hsd3b4 (includes others),KLB,LAP3,MDH1,Mup1 (includes others),NUDT7,PEX11A,PLIN4,RDH11,RGN,SLC2A2,SNRNP70,Snrpg,STAT6,SUSD2,TGFBR2,TM7SF2		33 (5)	ERBB4,L-triiodothyronine	dihydrotestosterone		CDH2,CTNNB1,MAPK7,PPARG
	ACADM,ALAS1,BCAT2,CDKN2AIPNL,CTSV,FGF21,GCLC,GPX4,GSS,GSTO1,MTHFD1,NDUFB8,SDHB,SLC6A9		14 (5)	CAR ligand-CAR-Retinoic acid-RXRα,EGFR,Ncoa-Nr1i2-Rxra,Ncoa-Nr1i3-Rxra,RXRA	2-(4-amino-1-isopropyl-1H-pyrazolo[3,4-d]pyrimidin-3-yl)-1H-indol-5-ol,acetaminophen,FH535,resiquimod		UCP1
1	ACADM,AIFM2,ARNT,ATF5,ATP5F1B,ATP5MC3,CDKN2AIPNL,CTSV,CYP27A1,CYP3A5,EGFR,FGF21,FKBP5,GADD45B,GHR,HSD3B1,ICAM1,IKZF5,IRF5,MRPS22,NDUFAF1,PDHB,PSAP,PSMD6,SLC2A2,VEGFA		26 (5)	AR,CTNNB1,elaidic acid,INSR,L-triiodothyronine,MYCN,PXR ligand-PXR-Retinoic acid-RXRα,RBP1,RXRA,SLCO1C1,triadimefon	DIO3,methylprednisolone,NR1I2,SLC27A2		FOXO1,PPARG,ZNF423	CPT1B,PPARA,PPARD
	ABCC3,ABCD3,ACOT4,CYP1A2,Cyp4a14,EGFR,PEX11A,PEX11B,SLC2A2		9 (1)				Acox,ACOX1,CDK1,EHHADH,EIF2A,PPARA,RORA	cholesterol,CYP1A1,CYP1A2,EGFR,HDL-cholesterol,NFkB (complex),SREBF1
	ACADM,APH1A,CS,CYP27A1,Cyp4a14,EGFR,EPHX1,FDPS,FGF21,GABARAPL2,ICAM1,KLB,MDH1,PEX11A,PLIN4,PRDX6,SLC2A2,TGFBR2,VEGFA		19 (3)					APOC3,FGF21,NR1D1,PPARG
1	ABCD3,Cyp4a14,PEX11A,SCP2		4 (1)	bezafibrate,ciprofibrate,clofibrate,di(2-ethylhexyl) phthalate,LEP,MED1,pirinixic acid,PPARG,RXRA,SCAP,SREBF1,valproic acid	cholic acid,ELOVL5,L-triiodothyronine,methapyrilene,nitrofurantoin,NR1D1,PTEN,SLC27A2		fatty acid	ACSL1
	ACP2,B4GALT1,COX5A,CS,CYP27A1,CYP2J2,DHCR24,EBP,EEF2,EGFR,ENTPD8,FDPS,FGF21,FHIT,FKBP5,GCAT,GCLC,GSS,GSTK1,ICAM1,IER3,KLB,LAMA3,MDH1,MEF2D,NDUFB8,PDHB,PYGL,RAD51B,SDHB,SLC46A3,TGFBR2,VEGFA,WIPI2		34 (8)	Ggt,GGT1				PTEN
	ACADM,AMBP,ASS1,CPS1,CTSV,GSS,Gulo,IER3,SCP2,SELENBP1,VEGFA		11 (1)	amino acids			CCL3L3,GGT1,GSR,SPP1	ACOX1,EHHADH,HNF4A,HSD17B4,SLC27A2,VEGFA
1	ACADM,ACP2,AIFM2,APH1A,ATF6,CDKN2AIPNL,CS,CYC1,CYP27A1,EGFR,FDPS,FGF21,FHIT,FKBP5,GADD45B,GOT2,GSS,GSTK1,ICAM1,IKZF5,IRF5,LAMA3,LIFR,MDH2,MED1,MRPS22,NDUFAF1,PDHB,PPP1R10,SC5D,SCP2,SDHB,SELENBP1,SLC2A2,VEGFA		35 (6)	dinoprost,PPARD,PPARG	ST1926		INSR	FOXO1
	ACADM,ADH5,ATP5F1A,ATP5F1B,ATP5MC3,CS,CYC1,FDPS,FGF21,GOT2,ICAM1,MDH2,NDUFB8,PDHB,SC5D,SCP2		16 (3)	PPARG,YAP1	valproic acid		INSR
	ABCC3,AOX1,BCL9L,CYP3A5,GADD45B,HSD17B2,PLA2G12A,PPP1R10,SLC23A1		9 (1)				CAMKK1,CYP1A1,CYP1A2,CYP3A5,L-triiodothyronine,PIK3C2A	ACSL3,FSH,SREBF1,SREBF2
	ALAS1,ATF5,BCAT2,CDKN2AIPNL,CTSV,FGF21,GPX4,GSTO1,MTHFD1,NDUFB8,SDHB,SLC6A9		12 (1)	1,4-bis[2-(3,5-dichloropyridyloxy)]benzene,ADM2,ALDH,bezafibrate,cinnamaldehyde,CL 316243,Creb,hexarelin,Insulin,nebivolol,NPPB,pirinixic acid,PNPLA2,PPARA,PPARD,PPARG,PPARGC1A,PPARGC1B,PRDM16,STAT5B,T3-TR-RXR,TSH,VEGFA,ZBTB7B	2,4-dinitrophenol,arsenic trioxide,CIDEC,cycloheximide,E. coli B5 lipopolysaccharide,FKBP5,FOXA3,FOXO1,NFE2L2,SREBF1		ATF4,CHCHD10,ESRRG,GSR,NRF1	CCL25,cholesterol,oleic acid,SERPINE1
	ADH5,ADORA1,ANPEP,APBB3,APH1A,ASS1,ATF6,ATP5MC3,B4GALT1,CTSV,CYP27A1,DDT,EGFR,EPHA2,FKBP5,GCLC,GHR,GOT2,GSS,HNRNPH1,HSPE1,ICAM1,IER3,IL6ST,IVNS1ABP,LAP3,LMNA,MDH1,MED1,MTHFD1,NDUFB8,PEX11A,PSMB4,SDHB,SERPINA3,UBE2L3		36 (9)		ACE,metyrapone		AKT1,JINK1/2	EGFR,FOXO1
1	ACADM,ACP2,APH1A,ASS1,ATP5F1A,ATP5MC3,CS,Cyp4a14,EGFR,EPHX1,FDPS,FHIT,FKBP5,GABARAPL2,GCLC,GOT2,GSTK1,IER3,KLB,LAMA3,MDH1,NDUFB8,PEX11A,PLIN4,SDHB,SLC2A2,STAT6,TGFBR2,UBE2L3,VEGFA		30 (5)	carbon tetrachloride,CDK1,CDK2,cholic acid,L-triiodothyronine,PPARD,SREBF1			ALDH1A1,GCK,RXRA	AKT1,PPARG
	APH1A,ASS1,ATF6,ATP5F1A,ATP5MC3,B4GALNT1,COX5A,CSRP3,CTSV,CYC1,DHCR24,EBP,EGFR,EPHX1,GCLC,GFM1,GOT2,GSS,HSD3B1,LAMA3,MDH1,MED1,NDUFB8,PEX11A,POMT2,RASSF3,RGN,SDHB,SERPINA3,SLC43A1,SRD5A1,STAT6,UBE2L3,VEGFA		34 (5)					AKT1,AR,CDK1,EGFR
	ACADM,ATP5F1A,ATP5F1B,ATP5F1C,B4GALNT1,B4GALT1,CS,CTSV,CYP27A1,EGFR,FDPS,FGF21,GSTK1,IL6ST,KLB,LONP1,MDH1,MDH2,Mug1/Mug2,PDHB,PSAP,SLC2A2,STXBP1		23 (8)				PPARGC1A,PPARGC1B	ciprofloxacin,L-triiodothyronine,UCP1
	ACP2,ANPEP,APBB3,ASS1,ATP5F1A,ATP5MC3,B4GALT1,CYP1A2,CYP27A1,CYP4F12,DDT,EGFR,FGF21,FHIT,FKBP5,GADD45B,GCLC,GOT2,GSTK1,Gulo,Hsd3b4 (includes others),IER3,KLB,LAMA3,LMNA,MDH1,Mup1 (includes others),NDUFB8,NUDT7,PEX11A,RGN,SDHB,STAT6,SUSD2,UBE2L3,VEGFA		36 (6)	doxorubicin,phytohemagglutinin			AKT1,CTNNB1,PPARG,RXRA,TNFSF4	VEGFA
	ATP5F1A,ATP5F1B,CYP1A2,CYP4F12,EGFR,FDPS,GADD45B,GSTK1,Gulo,HES6,Hsd3b4 (includes others),LAP3,Mup1 (includes others),NDUFB8,NUDT7,PDHB,RDH11,RGN,SC5D,SUSD2,TM7SF2,VEGFA		22 (5)				CTNNB1,CYP51A1,INSIG1,SREBF2	ACE
	ARNT,ATF5,ATF6,CSRP3,CYP27A1,FDPS,FGF21,GABARAPL2,ICAM1,PDIA4,RHEB,SLC38A3,SLC39A14,SLC6A9,TGFBR2,VEGFA		16 (6)	quercetin
	ATF5,ICAM1,LONP1		3 (1)	camptothecin,doxorubicin,phytohemagglutinin			LONP1
	ABCC3,ADORA1,CYP1A2,CYP3A5		4 (1)				Cyp1a,CYP1A1,CYP1A2,CYP3A5,GAST,NR1I2
	ADH5,ARNT,ATF6,ATP5F1A,B4GALNT1,COX5A,CSRP3,CYC1,DHCR24,EBP,EGFR,EPHX1,FKBP5,GADD45B,GFM1,HSD3B1,ICAM1,NDUFB8,POMT2,RASSF3,RGN,SDHB,SERPINA3,SLC43A1,SLC6A9,SRD5A1,VEGFA		27 (4)					AR,FKBP5
0.198	ABCC3,ACADM,CPS1,CTSV,CYP1A2,Cyp4a14,GCLC,GHR,Gulo,ICAM1,SCP2,VEGFA		12 (3)	1,4-bis[2-(3,5-dichloropyridyloxy)]benzene,1-chloro-2-(2,2,2-trichloro-1-(4-chlorophenyl)ethyl)benzene,2,4,5,2',4',5'-hexachlorobiphenyl,3,7,12-trihydroxycoprostane,acetone,allyl sulfide,beclomethasone dipropionate,bitertanol,cafestol,cAMP-dependent protein kinase inhibitor,CAR ligand-CAR-Retinoic acid-RXRα,cholesterol,clobetasol propionate,clotrimazole,DBP,decabromobiphenyl ether,desmethoxyyango…	8-bromoguanosine 3',5'-cyclic monophosphate,cholic acid,cycloheximide,E. coli B5 lipopolysaccharide,gimeracil,nelfinavir,NFkB (complex),oxonic acid,puromycin,ritonavir,RXRA,STAT5B,tegafur,ticlopidine,trimethoprim
1	ACP2,AIFM2,ATP5F1A,ATP5F1B,ATP5MC3,CDKN2AIPNL,CTSV,CYP27A1,EGFR,FDPS,FGF21,FHIT,FKBP5,GADD45B,GCLC,GSS,GSTK1,IER3,IKZF5,IRF5,LAMA3,MRPS22,NDUFAF1,NDUFB8,SDHB,SLC2A2,TSPO,VEGFA		28 (5)	carbon tetrachloride				FOXO1
1	ACP2,ATF6,ATP5F1C,B4GALT1,CYP27A1,EGFR,FDPS,FHIT,FKBP5,GADD45B,GSS,IER3,KLB,LAMA3,LMNA,MARCKSL1,NDUFB6,NDUFB8,PDHB,PLIN4,SDHB,SLC2A2,ST3GAL5,VEGFA		24 (7)	AGPAT2,bezafibrate,elaidic acid,HNF4A,INSR,Insulin,L-triiodothyronine,mono-(2-ethylhexyl)phthalate,pirinixic acid,PNPLA2,POR,PPARA,PPARG,SCAP,SH3TC2,SREBF1,Srebp,VEGFA	ACOX1,cholesterol,CLPP,EHHADH,HSD17B4,methylprednisolone,N-cor,PTEN,SLC27A2		fatty acid
0.484	BCAT2,CYC1,NDUFAB1,PEX11A,PLA2G12A,PON2,PTS,PXMP2,SCP2		9 (1)	ERK			RPTOR	ACLY,Calm1 (includes others),EIF4E2,H6PD,LDHB,PPARG,SREBF1
	ACP2,AIFM2,ATP5F1A,ATP5F1B,ATP5MC3,CDKN2AIPNL,CTSV,CYP27A1,EGFR,FGF21,FHIT,FKBP5,GADD45B,GSS,GSTK1,IER3,IKZF5,IRF5,LAMA3,MRPS22,NDUFAF1,NDUFB8,SDHB,SLC2A2,TMEM64,VEGFA		26 (3)				FOXO1,XDH
1	ATP5F1A,B4GALNT1,COX5A,CSRP3,CYC1,DHCR24,EBP,EGFR,EPHX1,FKBP5,GFM1,HSD3B1,ICAM1,NDUFB8,POMT2,RASSF3,RGN,SDHB,SERPINA3,SLC43A1,SRD5A1,TGFBR2,VEGFA		23 (3)	mono-(2-ethylhexyl)phthalate			AR
0.837	ALAS1,APH1A,ATF6,COX5A,CTSV,EGFR,EPHA2,FDPS,FKBP5,GCLC,GHR,GSTK1,HNRNPH1,HSPE1,ICAM1,IER3,IVNS1ABP,MED1,MTHFD1,NDUFB8,PDHB,PSMB4,PSMD6,SDHB,SERPINA3,STAT6,VEGFA		27 (8)	AKT inhibitor VIII,betaine,bortezomib,guanidinopropionic acid,INSR,PPARGC1A,quercetin,SENP1,UCP1,VEGFA	camptothecin		antioxidant,CDH2
	AKT2,ATP5F1A,ATP5F1B,ATP5F1C,COX5A,CS,NDUFAB1,NDUFB6,PHKG2,PYGL,RHEB,SCP2,SDHB		13 (1)	1,4-bis[2-(3,5-dichloropyridyloxy)]benzene,8-chlorophenylthio-adenosine 3',5'-cyclic monophosphate,9Z,11E-octadecadienoic acid,bezafibrate,cinnamaldehyde,CL 316243,CTNNB1,FGF21,GW7647,L-triiodothyronine,linoleic acid,mono-(2-ethylhexyl)phthalate,oleic acid,pirinixic acid,PNPLA2,PPARA,PPARD,PPARG,PPARGC1B,PPARα-RXRα,RXRA,SP600125,ZBTB7B	ALDH1A1,aurothioglucose,CIDEC,PLIN5		AKT2,Calm1 (includes others),EIF4E2,FOXO1,RPTOR,SHC4,SOCS2	AKT1,GCK,HK2,SREBF1
1	ACP2,ASS1,ATP5F1A,ATP5MC3,EGFR,EPHX1,EPHX2,FHIT,FKBP5,GCLC,GOT2,GSTK1,IER3,LAMA3,MDH1,NDUFB8,PEX11A,SDHB,SLC2A2,STAT6,UBE2L3,VEGFA		22 (4)				AKT1,INSR	12-hydroxyeicosatetraenoic acid,13-hydroxyoctadecadienoic acid,9-hydroxyoctadecadienoic acid,fatty acid
0.958	ACP2,AIFM2,ATP5F1A,ATP5F1B,ATP5MC3,CDKN2AIPNL,CTSV,CYP27A1,FGF21,FHIT,FKBP5,GADD45B,GSS,GSTK1,ICAM1,IER3,IKZF5,IRF5,LAMA3,MRPS22,NDUFAF1,NDUFB8,SDHB,SLC2A2,VEGFA		25 (4)					FOXO1
1	ABCD3,ACADM,ACOT1,Cyp4a14,PEX11A,RETSAT		6 (1)	bezafibrate,GW7647,HNF4A,pirinixic acid,PPARA,PPARD,ZBTB7B	acetaminophen,dichlorovinylcysteine,methapyrilene,nitrofurantoin,uranyl nitrate			ACSL1,ALDH1A1,cholesterol,EHHADH,ELOVL5,oleic acid,PLIN5,prostaglandin J2
0.773	ATP5F1A,B4GALNT1,COX5A,CSRP3,CYC1,DHCR24,EBP,EGFR,EPHX1,FKBP5,GFM1,HSD3B1,ICAM1,NDUFB8,POMT2,RASSF3,RGN,SDHB,SERPINA3,SLC43A1,SRD5A1,VEGFA		22 (1)	androstenedione,BAG1,CDK1,CYP1A2,DDX5,dichlorodiphenyl dichloroethylene,FSH,GRP,L-triiodothyronine,LEP,MEN1,metribolone,N-carbobenzyloxy-leucine-leucine-norvalinal,NEU3,PKN2,PRPF6,PTGES3,quercetin,RICTOR,SETD7,SHBG,STAT5B,testosterone propionate,TRIM41,UBQLN2,valproic acid,VPS26A	bitertanol,camptothecin,cycloheximide,cyproterone acetate,di(2-ethylhexyl) phthalate,enzalutamide,flufenamic acid,Foxo,FOXO1,G-1,ganetespib,lovastatin,methylselenic acid,mir-708,mir-9,mono-(2-ethylhexyl)phthalate,N-cor,nelfinavir,nilutamide,PTK2B,SREBF1,tetrachlorodibenzodioxin		ALDH1A1,BUB1,CCL3L3,CDH2,Creb,FKBP5,INPP4B,LRIG1,MAPK7,miR-133a-3p (and other miRNAs w/seed UUGGUCC),mir-221,NFkB (complex),RHOB,RORA,SPP1,SREBF2,TF,VEGFA	INHA,PCBD1,SERPINE1
	ATP5F1A,CYP3A5,EPHX2,FDPS,HSD17B2,NDUFB8,SCP2,SDHB,VEGFA		9 (3)				H2AX
	ACP2,AIFM2,ASS1,ATP5F1A,ATP5F1B,CDKN2AIPNL,CTSV,CYP27A1,EGFR,EPHA2,FGF21,FHIT,FKBP5,GADD45B,GCLC,GOT2,GSTK1,ICAM1,IKZF5,IRF5,LAMA3,MDH1,MRPS22,NDUFAF1,NDUFB8,PEX11A,SDHB,SLC2A2,STAT6,TGFBR2,UBE2L3,VEGFA		32 (7)				AKT1,ERK	Foxo,FOXO1
	ABCD3,ACP2,APH1A,ASS1,ATF6,ATP5F1A,ATP5MC3,B4GALT1,CTSV,CYP3A5,EGFR,FHIT,FKBP5,GADD45B,GCLC,GOT2,GSS,GSTK1,ICAM1,IER3,IRF5,IRGM,LAMA3,MDH1,MED1,NDUFB8,PEX11A,SDHB,SERPINA3,SLC2A2,STAT6,TREX1,UBE2L3		33 (6)					AKT1,CDK2,E2F2,NFkB (complex),PI3K p85
	ABCC3,ACADM,ALAS1,CYP1A2,CYP27A1,CYP39A1,CYP3A5,GADD45B,ICAM1		9 (1)				BUB1,CDK1,CDK2,CPT1B,CYP1A2,CYP3A5,INSIG1,MAFF,NR1I3,PNPLA2,SLCO1C1,UCP1	HDL-cholesterol,PPARA,SREBF1
	APH1A,ASS1,ATF6,ATP5F1A,ATP5F1B,ATP5MC3,CTSV,CYP2J2,EGFR,EPHX2,FKBP5,GCLC,GOT2,GSS,GSTK1,IER3,IL6ST,MDH1,MED1,NDUFB8,PDHB,PEX11A,STAT6,UBE2L3		24 (8)				AKT1,FBLIM1,SPP1	ACE,THBS4
1	ACADM,ACP2,APH1A,ASS1,ATF5,ATP5F1A,ATP5MC3,CTSV,DHCR24,ENTPD8,FGF21,FHIT,FKBP5,GCLC,GOT2,GSTK1,Hsd3b4 (includes others),ICAM1,IER3,IRGM,LAMA3,LONP1,MDH1,MED1,MEF2D,NDUFB8,PEX11A,PIGR,SDHB,SNRNP70,STAT6,UBE2L3,VEGFA		33 (9)	ciprofloxacin,EGFR	FOXO1,lithocholic acid,tetrachlorodibenzodioxin		AKT1,VEGFA	CTNNB1
1	ACADM,ATP5F1B,COX5A,CS,DHCR24,FDPS,VEGFA		7 (1)	2,4-dinitrophenol,ASXL2,FGF21,FOXO1,guanidinopropionic acid,H2AX,INSR,Insulin,L-triiodothyronine,mono-(2-ethylhexyl)phthalate,PNPLA2,PPARD,PPARG,PPARGC1A,PRDM16	CIDEC,PLIN5		CPT1B,ESRRG,GCK,HNF4A,UCP1,VEGFA	HK2
0.891	ATP5F1A,ATP5F1B,COX5A		3 (1)	5-azacytidine,AKT1,MMP11,PPARD,PPARGC1A	MAP4K4,PTEN		MB
	ACP2,ADH5,ALAS1,APH1A,ATF6,ATP5F1A,CTSV,CYP2J2,EGFR,EPHA2,EPHX1,EPHX2,FHIT,FKBP5,GADD45B,GHR,GSS,GSTK1,HNRNPH1,HSPE1,IVNS1ABP,LAMA3,MED1,MTHFD1,NDUFB8,PSMB4,RGN,SDHB,SERPINA3,SNRNP70,Snrpg,STAT6,TGFBR2,VEGFA		34 (8)				EGFR	AR,NFYA,NPPB
1	ACADM,ATP5F1A,ATP5F1B,ATP5MC3,CS,CYC1,FDPS,FGF21,GOT2,MDH2,NDUFB8,PDHB,SC5D,SCP2		14 (1)	CAV3,CAVIN2,cinnamaldehyde,dihydrotestosterone,FOXO1,GSK690693,moxonidine,NOX4,SLC30A7,TSH,YWHAE	acetaminophen,BMS-754807,butylated hydroxyanisol,CL 316243,desmosterol,FR 180204,FR180209,Growth hormone,KW-2450,NEU3,oseltamivir,PTPRN2,SERPINE1,ST3GAL5,STK11,XDH		ACSL1,AKT1,ALDH1A1,ARRDC3,CYP51A1,DIO3,ENaC,Esrra,FGF21,GCK,GIP,INSIG1,IRS4,mir-379,NFE2L2,NRF1,PDE4B,PPARA,PPARGC1B,PRKN,SLC25A4,SREBF1,SREBF2,STAT5B	cholesterol
	ACAT1,ATP5F1B,CYC1,CYP27A1,CYP3A5,EPHX1,FDPS,HES6,NUDT7,RDH11,RPS28,SC5D,SCP2,SLC2A2,TM7SF2		15 (3)	fibric acid derivative,lovastatin,PNPLA2	1,4-bis[2-(3,5-dichloropyridyloxy)]benzene,clofibrate		RPTOR	CYP51A1
	ABCC3,CYP1A2,CYP27A1,CYP39A1,CYP3A5,EPHX1,GADD45B,TAT		8 (1)	arachidonyl-2-chloroethylamide			androstenedione,benzo(a)pyrene,CYP1A1,CYP1A2,CYP3A5,Ggt,GGT1,HNF4A,INSIG1,NFkB (complex),NR1I2,NR1I3,OGG1,SLCO1C1,TSH	cholesterol,EGFR,SREBF1,triiodothyronine, reverse
1	ACADM,ACP2,ADH5,APH1A,ASS1,ATF6,ATP5MC3,CHMP2A,CSAD,CTSV,DHCR24,EBP,EEF2,EGFR,FDPS,FHIT,GCLC,GOT2,GSTK1,HES6,HEXA,IER3,LAMA3,LBR,MDH1,MED1,PEX11A,PSAP,RDH11,SC5D,SERPINA3,SLC2A2,STAT6,TM7SF2,UBE2L3		35 (10)	(-)-arctigenin,amino acids,CPT1B,HDL-cholesterol,Insulin,JINK1/2,MAP4K4,MARK4			AKT2,CDK2,cholesterol,CTNNB1,CYP51A1,HK2,SREBF1,SREBF2,Srebp	AKT1,H2AX
	ALAS1,ATP5F1C,BCAR1,COX5A,CS,CYC1,FDPS,FKBP5,HGS,HINT1,ICAM1,LONP1,MDH2,NDUFB6,PDIA4,PLA2G12A,PSMD12,SEC14L1,SNRNP70,TAT,VDAC2,VEGFA		22 (5)				PTK2B,ZAP70
1	ACP2,APH1A,ASS1,ATF6,ATP5F1A,ATP5MC3,CTSV,DHCR24,EGFR,EPHA2,FHIT,FKBP5,GCLC,GHR,GOT2,GSTK1,HNRNPH1,HSPE1,IER3,IVNS1ABP,LAMA3,MDH1,MED1,MTHFD1,PEX11A,PIGR,PSMB4,RFC4,SERPINA3,SLC2A2,UBE2L3		31 (8)	PTEN			EGFR	AKT1,GCK,phosphatidylinositol 3,4-diphosphate
1	ACP2,AIFM2,ANPEP,APBB3,APH1A,ATF6,ATP5F1A,ATP5F1B,ATP5MC3,CDKN2AIPNL,CYP27A1,DDT,EGFR,FGF21,FHIT,FKBP5,GADD45B,GSS,GSTK1,HSPE1,ICAM1,IER3,IKZF5,IRF5,LAMA3,LAP3,LMNA,MED1,MRPS22,NDUFAF1,NDUFB8,SDHB,SLC2A2,VEGFA		34 (8)	ADAM9,AR,dihydrotestosterone,FZD9,JINK1/2,mir-379,NRF1,POU5F1,WNT7A	FSH,LY2109761,MAPK7,methylprednisolone,SFN,torin1			FOXO1
1	ACP2,AIFM2,ATP5F1A,ATP5F1B,ATP5MC3,BCAR1,CDKN2AIPNL,CTSV,CYP1A2,CYP27A1,CYP4F12,FGF21,FHIT,FKBP5,GADD45B,GSS,GSTK1,Gulo,Hsd3b4 (includes others),IER3,IKZF5,IRF5,LAMA3,LAP3,MRPS22,Mup1 (includes others),NDUFAF1,NDUFB8,NUDT7,RGN,SDHB,SLC2A2,SUSD2		33 (5)	PROM1,VEGFA	Atrial Natriuretic Peptide,PTEN			CTNNB1
	CES3,CYP4F12,HSD3B1,Mup1 (includes others),PAH,SELENBP1,UPP2		7 (1)				E2F2,NFkB (complex),PROM1	antioxidant,HNF4A,SLC37A4
	ABCD3,ACADM,ACOT4,CS,Cyp4a14,FGF21,PEX11A,TSPO		8 (1)				Acox,ACOX1,ACSL1,CPT1B,EHHADH,FGF21,HSD17B4,INSIG1,OGG1,PPARA,PPARD,PPARG,PPARGC1A,SERPINE1,SLC27A2,UCP1	Insulin,LEP
	ACP2,APH1A,ASS1,ATF6,ATP5F1A,ATP5MC3,CTSV,EGFR,FHIT,FKBP5,GCLC,GOT2,GSTK1,ICAM1,IER3,IRGM,LAMA3,MDH1,MED1,NDUFB8,PEX11A,SDHB,STAT6,UBE2L3,VEGFA,ZNF580		26 (5)					AKT1
	ACP2,ASS1,ATP5F1A,ATP5MC3,EGFR,FHIT,FKBP5,GCLC,GOT2,GSTK1,IER3,IL6ST,LAMA3,MDH1,NDUFB8,PEX11A,RHEB,SDHB,STAT6,UBE2L3,VEGFA		21 (6)				AKT1,NPM1
	EGFR,EPHA2,GADD45B,TAOK3,VEGFA		5 (1)				EGFR,RASGRP2,VEGFA
	ACADM,APH1A,ATP5F1A,B4GALT1,CLPX,CPS1,CREG1,CS,CYP27A1,CYP3A5,Cyp4a14,EGFR,EPHX1,FDPS,FGF21,GABARAPL2,GCLC,HDAC4,HSPE1,ICAM1,IER3,MDH1,MDH2,MED1,MRPS31,PEX11A,PLIN4,PPP1R14A,SCAP,SLC2A2,TGFBR2,VEGFA		32 (5)				GSR,PPARG,TXNRD1	EIF2A,LONP1
	AIFM2,ATG16L1,C8B,FAH,FDPS,FKBP5,GADD45B,HDAC7,HEXA,HTATIP2,IER3,IL11RA,INSC,LMNA,PAOX,PSAP,RBM6,RENBP,RNF135,SEC14L1,ST3GAL5,STXBP1,TMEM238,UAP1L1,VTI1B		25 (1)				ARG2,C1QTNF12,DBP,ERK,FKBP5,FOXO1,H2AX,KDM4B,NFkB (complex),NGEF,PTK2B,SUB1	ARAP1,BACH1,EGFR,HVCN1,NASP,ST3GAL5
0.355	ACADM,ACP2,APH1A,ASS1,ATF6,ATP5F1A,ATP5MC3,CS,CTSV,FDPS,FHIT,FKBP5,GCLC,GOT2,GSTK1,ICAM1,IER3,LAMA3,MDH1,MDH2,MED1,Mug1/Mug2,NDUFB8,PEX11A,SDHB,STAT6,UBE2L3,VEGFA		28 (5)	PTEN			AKT1
0.207	ACP2,ALAS1,ATP5F1A,B4GALT1,EGFR,FHIT,FKBP5,GSS,GSTK1,ICAM1,IER3,LAMA3,NDUFB6,NDUFB8,SDHB,SEC14L1,SNRNP70,TAT,VEGFA		19 (4)					ZAP70
0.658	ATF5,ATF6,CSRP3,CYP27A1,FGF21,GABARAPL2,SLC38A3,SLC39A14,SLC6A9,VEGFA		10 (1)	48s,arsenic trioxide,bortezomib,clasto-lactacystin beta-lactone,CNB-001,EIF2A,FOXO1,GAST,IL5,lovastatin,MMP11,MYCN,N-Ac-Leu-Leu-norleucinal,nelfinavir,orlistat,paclitaxel,PLIN5,THBS4,UCP1,valproic acid	5-fluorouracil,ALDH2,glutamine,LONP1,oleic acid,salubrinal		ATF6,CTNNB1,FGF21,HNF4A,NOX4,PPARG,PRKN,SEL1L,SREBF1,VEGFA,XDH
	ABCC3,ACADM,CPS1,CTSV,CYP1A2,CYP3A5,GHR,Gulo,ICAM1,SCP2,VEGFA		11 (1)	cisapride,Cyp2g1			Acox,CCL3L3,CTNNB1,ERK,GGT1,miR-377-5p (and other miRNAs w/seed GAGGUUG),NFE2L2,VEGFA	AKT1,ALDH,ALDH2,GSR,HSD17B4,INSR,NFkB (complex),SLC27A2,TF
1	DHCR24,EBP,SC5D,TM7SF2		4 (1)	atorvastatin,Creb,CTNNB1,elaidic acid,INSR,isoquercitrin,MAP2K5,MAPK7,RPTOR,SCAP,SH3TC2,SREBF1,valproic acid	arsenic trioxide,clotrimazole,HDL-cholesterol,IFT88,INHA,INSIG1,l-asparaginase,Pde4,POR,PPARA,SP600125		desmosterol,RXRA
0.316	ADH5,AKT2,ANPEP,ASS1,ATP5MC3,COBLL1,CTSV,CYP27A1,EPHA2,FARP1,GCLC,GOT2,GSS,HEXA,ICAM1,IL6ST,LMNA,MDH1,PEX11A,PSAP,STAT6,TEAD1,UBE2L3,VEGFA		24 (6)					POU5F1
	ACADM,ACP2,APH1A,ATP5F1A,CS,Cyp4a14,EPHX1,FDPS,FHIT,FKBP5,GABARAPL2,GSS,GSTK1,ICAM1,IER3,KLB,LAMA3,MDH1,NDUFB8,PEX11A,PLIN4,SDHB,SLC2A2,TGFBR2		24 (3)	atorvastatin,CL 316243,Ro 20-1724,VEGFA	CPT1C,Insulin,LEP,pirinixic acid,PPARA		cholesterol,creatine kinase,radical	PPARG
	ACP2,ATP5F1A,COX5A,CS,CYP27A1,EBP,EEF2,EGFR,ENTPD8,FDPS,FGF21,FHIT,GCAT,GOT2,GSS,GSTK1,IER3,LAMA3,MDH1,MEF2D,NDUFB8,PDHB,PYGL,RAD51B,SDHB,SLC46A3,TGFBR2,VEGFA,WIPI2		29 (5)				PTEN
0.31	APH1A,ATF6,CTSV,EGFR,EPHA2,FKBP5,GHR,HNRNPH1,HSPE1,ICAM1,IER3,IL6ST,IVNS1ABP,MED1,MTHFD1,NDUFB8,PSMB4,RHBDF2,SDHB,SERPINA3,STAT6,VEGFA		22 (4)		ERBB4		CDH2,EGFR
	ACADM,ALAS1,APH1A,CS,CYP2J2,Cyp4a14,DHCR24,EGFR,EPHX1,EPHX2,FDPS,GABARAPL2,KLB,MDH1,PEX11A,PLIN4,RDH11,RGN,SLC2A2,SNRNP70,Snrpg,STAT6,TGFBR2,TM7SF2		24 (4)				CDH2,MAPK7,PPARG
	ACADM,ACAT1,CCT2,CYP1A2,CYP27A1,EGFR,FGF21,GCLC,HSPE1,ICAM1,LONP1,PRDX6,RETSAT,SLC2A2,SLC38A3,SRD5A1,TAT,VEGFA		18 (1)	atorvastatin,Creb,GIP,Growth hormone,L-triiodothyronine,SP600125	ATF6,bezafibrate,CL 316243,moxonidine,oleic acid		ACLY,ACSL1,AKT1,AKT2,ARG2,ARRDC3,C1QTNF12,CDK2,CDX2,cholesterol,CTNNB1,Dgk,EGFR,ENaC,ERK,FGF21,FOXA3,GCK,GYS2,HNF4A,INSIG1,LONP1,MAPK7,NEU3,NFIL3,Pde3,phosphatidylinositol 3,4-diphosphate,PPARA,PPARD,PPARG,PPARGC1B,PRKCG,PTK2B,Rab5,RICTOR,RPTOR,SKI,SMARCD3,SREBF2,UCP1,VEGFA	CYP1A1,CYP1A2,fatty acid,Gcg,glycerol,LPIN1,MAT1A,miR-133a-3p (and other miRNAs w/seed UUGGUCC),myosin-light-chain kinase,NFkB (complex),PNPLA2,PTEN,STK11
	ATP5F1A,ATP5MC3,COX5A,CYC1,NDUFB11,NDUFB8		6 (1)	benzo(a)pyrene,GRP,Insulin,VEGFA			MAP2,NFkB (complex),OGG1
0.211	ALAS1,FKBP5,NDUFB6,SEC14L1,SNRNP70,TAT		6 (1)	LCK/Fyn,phytohemagglutinin,zinc	SIGLEC9		CLCN1,ERK,FKBP5,NASP,NFkB (complex),SPOP,UBE2L6
	ASS1,ATP5MC3,BHMT2,DHCR24,EEF1B2,EGFR,EPHA2,GCLC,GOT2,GSS,IER3,MDH1,PEX11A,SELENBP1,STAT6,STXBP1,TGFBR2,UBE2L3,VEGFA		19 (3)	Dgk			AKT1
	ACADM,ACP2,APH1A,ARNT,ATF6,ATP5F1B,ATP5MC3,CBR1,CTSV,CYP1A2,EGFR,FDPS,FGF21,FHIT,FKBP5,GCLC,GSS,GSTK1,ICAM1,IER3,LAMA3,MED1,NDUFB8,PLA2G12A,SCP2,SDHB,SLC2A2,SPTSSA,TGFBR2,VEGFA		30 (6)		PPARGC1A
	ACP2,AIFM2,APH1A,ATF6,ATP5F1A,ATP5F1B,ATP5MC3,CDKN2AIPNL,CYP27A1,EGFR,FGF21,FHIT,FKBP5,GADD45B,GSS,GSTK1,ICAM1,IER3,IKZF5,IRF5,LAMA3,MED1,MRPS22,NDUFAF1,NDUFB8,SDHB,SLC2A2,VEGFA		28 (4)					CCL3L3,FOXO1
	ABCD3,AKT2,ASS1,B4GALNT1,BCAR1,CBR1,COX5A,CS,FGF21,HINT1,HSD3B1,Hsd3b4 (includes others),LMNA,MGST3,Mup1 (includes others),PDHB,PEX11B,PYGL,RAB34,RGN,SEMA6B,SLC13A2,SLC22A7,SLC2A2,SLC38A3,SLC46A3,VEGFA		27 (4)	ERK,INSR,PAX8,SLCO1C1	cycloheximide		GCK,PEX5L	ALDH1A1,LPAR3
	ABCC3,ADH5,ALAS1,CYP3A5,Cyp4a14		5 (1)				ALDH1A1,CYP3A5,POR
	ACP2,ASS1,ATP5F1A,ATP5MC3,EGFR,FHIT,FKBP5,GCLC,GOT2,GPX4,GSTK1,HSPE1,IER3,LAMA3,MDH1,NDUFB8,PEX11A,SDHB,STAT6,UBE2L3,VEGFA		21 (5)	cholesterol,Insulin,PI3K p85,PIK3C2A	INPPL1,PTEN,PTPRN2		AKT1,AKT2,ENaC
	ACP2,AIFM2,ATP5F1A,ATP5F1B,ATP5MC3,CDKN2AIPNL,CTSV,CYP27A1,EGFR,EPHA2,FGF21,FHIT,FKBP5,GADD45B,GSS,GSTK1,ICAM1,IKZF5,IRF5,LAMA3,MRPS22,NDUFAF1,NDUFB8,SDHB,SLC2A2,VEGFA		26 (4)				ERK	FOXO1
	ACAT1,CYP27A1,CYP3A5,EPHX1,FDPS,HES6,ICAM1,RDH11,RPS28,SC5D,SCP2,TM7SF2		12 (1)	acetone,APOC3,betaine,cafestol,carbon tetrachloride,ciprofibrate,di(2-ethylhexyl) phthalate,dihydrotestosterone,doxorubicin,E. coli B5 lipopolysaccharide,glycerol,GW7647,HNF4A,Insulin,ipriflavone,metribolone,NFIL3,NR1I2,NR2C2,PEX5L,pirinixic acid,POR,Rab5,ritonavir,RORA,RPTOR,SLC16A2,tetrachlorodibenzodioxin,torin1,ursodeoxycholic acid	AGPAT2,amino acids,atorvastatin,beta-naphthoflavone,chitosan,cinnamaldehyde,clofibrate,diosgenin,FGF21,fibric acid derivative,FOXO1,Growth hormone,heparin,indeglitazar,INSR,L-triiodothyronine,LEP,liraglutide,lovastatin,manganese chloride,moxonidine,NR1I3,phenobarbital,RXRA,SCAP,SERPINE1,SLC27A2,SLC37A4,SPP1,TERF2IP,TXNIP,UCP1,valproic acid		AKT1,CYP3A5,ERK,JINK1/2,MME,NFE2L2,NFkB (complex),phosphatidylinositol 3,4-diphosphate	ACLY,ACSL1,antioxidant,CNN1,EGFR,ERBB4,MANF,MAP2,Srebp
1	ACP2,APH1A,ATF6,ATP5F1A,CTSV,DHCR24,EGFR,EPHA2,FDPS,FHIT,FKBP5,GHR,GSS,GSTK1,HNRNPH1,HSPE1,ICAM1,IVNS1ABP,LAMA3,MED1,MTHFD1,NDUFB8,PSMB4,RDH11,SDHB,SERPINA3,STAT6,TM7SF2		28 (5)				EGFR,MAPK7
	ATP5F1B,C1QBP,COX5A,VDAC2		4 (1)				CFL1
	ACADM,APH1A,ASS1,ATF6,ATP5MC3,CS,CTSV,EGFR,FDPS,FKBP5,GCLC,GOT2,GSS,ICAM1,IER3,LAMA3,LIFR,MDH1,MDH2,MED1,Mug1/Mug2,PEX11A,PPP1R10,SELENBP1,STAT6,UBE2L3,VEGFA		27 (6)	CTNNB1			AKT1,Cdc2
	ASS1,CPS1,CSRP3,PEX11A,SLC25A15,SUSD4		6 (1)	CDX2,CTNNB1,E2F2,GRP	cycloheximide,Insulin,moxonidine,PPARG		Cyp2g1,MAT1A
	ACP2,ADH5,ALAS1,ATP5F1A,CBR1,CPS1,CYP27A1,CYP2J2,CYP3A5,DNAJC15,EGFR,EPHA2,EPHX2,FGF21,FHIT,FKBP5,GPX4,GSS,GSTK1,IER3,LAMA3,NDUFB8,RGN,SDHB,SNRNP70,Snrpg,STAT6,TAT,VEGFA		29 (6)	5-fluorouracil,doxorubicin,ERK	asoprisnil,SP600125,tetrachlorodibenzodioxin		CTNNB1,FKBP5	CDH2,CDK1,CDK2
1	ACP2,AIFM2,ATP5F1B,ATP5MC3,CDKN2AIPNL,CTSV,CYP27A1,EGFR,FGF21,FHIT,FKBP5,GADD45B,GSS,GSTK1,ICAM1,IER3,IKZF5,IRF5,LAMA3,MRPS22,NDUFAF1,NDUFB8,SDHB,SLC2A2,TGFBR2,VEGFA		26 (4)	AKT1,GCK,Insulin,taurocholic acid				FOXO1,SREBF1
	ACP2,ASS1,ATF5,ATP5F1A,ATP5MC3,CTSV,EGFR,FDPS,FHIT,FKBP5,GALNT2,GCLC,GOT2,GSTK1,IER3,IRF5,LAMA3,MDH1,NDUFB8,PEX11A,RETSAT,SDHB,STAT6,UBE2L3,VEGFA,ZFP91		26 (8)	ADI PEG20,CTNNB1,VEGFA	PRKN,R-WIN 55,212		AKT1,phosphatidylinositol 3,4-diphosphate
	ARPC3,ATP5F1A,ATP5F1B,CCT2,CHCHD2,EEF2,FKBP5,NACA,RPL24,VDAC2		10 (1)					CFL1,FKBP5,ILF2,MEN1,NPM1,YWHAE
	ACP2,ADH5,ASS1,ATP5F1A,ATP5MC3,EGFR,FHIT,FKBP5,GCLC,GOT2,GSTK1,ICAM1,IER3,LAMA3,MDH1,NDUFB8,PEX11A,SDHB,STAT6,UBE2L3,VEGFA		21 (5)				AKT1
	ACP2,ALAS1,APH1A,ARNT,ATF6,ATP5F1A,CTSV,CYP2J2,EGFR,EPHX2,FHIT,FKBP5,GADD45B,GSS,GSTK1,IER3,LAMA3,MED1,NDUFB8,RGN,SDHB,SLC6A9,SNRNP70,Snrpg,STAT6,TGFBR2		26 (6)
	ACADM,ASS1,ATP5MC3,CS,EGFR,FDPS,GCLC,GOT2,GSS,GSTK1,ICAM1,IL6ST,MDH1,PDHB,PEX11A,SC5D,STAT6,TGFBR2,UBE2L3,VEGFA		20 (8)				AKT1,CPT1C,CTNNB1,SREBF1,SREBF2
	ACADM,APH1A,ATF6,ATP5F1A,ATP5F1B,ATP5MC3,CTSV,EPHA2,FKBP5,GHR,HNRNPH1,HSPE1,ICAM1,IER3,IVNS1ABP,MED1,MTHFD1,NDUFB8,PSMB4,SCP2,SDHB,SERPINA3,SLC2A2,STAT6,VEGFA		25 (4)					EGFR
	ACADM,ADORA1,APH1A,ASS1,CMC1,CS,CSAD,Cyp4a14,EGFR,EPHX1,FAM131C,FDPS,GABARAPL2,GHR,GOT2,ICAM1,KLB,MDH1,PEX11A,PITPNM1,PLIN4,RAB9A,SLC2A2,TGFBR2		24 (4)				PPARD,PPARG
	ATP5F1A,ATP5F1C,CTSV,EGFR,FDX1,FKBP5,HSD3B1,ICAM1,IER3,MAP3K4,NDUFB6,NDUFB8,RFC4,SDHB,SLC2A2,SRD5A1,TGFBR2,UBE2L3		18 (8)
	ACADM,ACP2,ASS1,ATP5F1A,ATP5MC3,CS,EEF2,FDPS,FHIT,FKBP5,GCLC,GOT2,GSTK1,IER3,LAMA3,MDH1,MDH2,Mug1/Mug2,NDUFB8,PEX11A,SDHB,STAT6,UBE2L3,VEGFA		24 (5)		metribolone		AKT1
	ADH5,AKT2,C8B,CCNT1,CPS1,GCLC,GNAT1,HINT1,ICAM1,PDHB,PON2,SLC2A2,TEAD1,TK2		14 (1)				ACOX1,AKT2,ALDH2,ERK,FOXA3,FUS,GGT1,IL5,KLRC4-KLRK1/KLRK1,MMP11,NFkB (complex),RAD52,RXRA,SKI,SLC16A2,SPP1,ZAP70	mir-223
	ANPEP,ATF5,Cyp4a14,DHCR24,DKC1,GADD45B,GCLC,GSTO1,RAB9A,TAT		10 (3)				PTEN	RHOB,TXNIP
0.872	ACADM,ACP2,ATP5F1A,CES3,CS,EGFR,FGF21,FHIT,FKBP5,GSS,GSTK1,ICAM1,IER3,LAMA3,NDUFB8,SDHB,SLC2A2,VEGFA		18 (3)	2-chlorohexadecanoic acid,Creb,HNF4A,pirinixic acid	N-cor,SP600125		fatty acid,LEP,SREBF1,SREBF2	ACOX1,CPT1B,PNPLA2,PPARGC1A,PPARGC1B,SERPINE1,UCP1
	ACP2,ASS1,ATP5F1A,ATP5MC3,EGFR,FHIT,FKBP5,GCLC,GOT2,GSTK1,ICAM1,IER3,LAMA3,MDH1,NDUFB8,PEX11A,SDHB,STAT6,TGFBR2,UBE2L3,VEGFA		21 (5)	AR,metribolone,N-cor				AKT1
0.411	ACP2,APH1A,ASS1,ATF6,ATP5F1A,ATP5MC3,CTSV,DHCR24,FHIT,GCLC,GOT2,GSTK1,HSPE1,IER3,IL6ST,LAMA3,MDH1,MED1,NDUFB8,PEX11A,RHBDF2,SDHB,STAT6,TGFBR2,UBE2L3		25 (8)	BACH1,EGFR,IL5,mono-(2-ethylhexyl)phthalate,MYCN,PPARD,RICTOR,SCAP,SREBF1	Esrra		HK2,PKN2
0.853	ACP2,AIFM2,APH1A,ATF6,ATP5F1A,ATP5F1B,ATP5MC3,CDKN2AIPNL,CYP27A1,EGFR,FGF21,FHIT,FKBP5,GADD45B,GCLC,GSS,GSTK1,ICAM1,IER3,IKZF5,IRF5,LAMA3,MED1,MRPS22,NDUFAF1,NDUFB8,SDHB,SLC2A2,VEGFA		29 (5)	CDX2,E. coli B5 lipopolysaccharide	UCP1			FOXO1
	ATP5F1A,ATP5F1C,B4GALNT1,CTSV,ICAM1,LONP1,PSAP,STXBP1		8 (1)		2,4-dinitrophenol		GRN,PKN2,SPP1	ALDH2,CYP1A2,LONP1,RUVBL1
	ACADM,ATP5F1A,ATP5F1B,ATP5MC3,CTSV,EGFR,EPHA2,FHIT,GCLC,GHR,HNRNPH1,HSPE1,ICAM1,IER3,IVNS1ABP,MTHFD1,NDUFB8,PSMB4,RETSAT,SCP2,SDHB,SERPINA3,SLC2A2,STAT6,VEGFA		25 (5)				EGFR
	ACP2,ASS1,ATP5F1A,CPS1,CSAD,CTSV,EGFR,FDPS,FGF21,FHIT,FKBP5,GSS,GSTK1,HES6,ICAM1,IER3,LAMA3,NDUFB8,PAH,RDH11,SC5D,SDHB,TAT,TM7SF2,VEGFA		25 (7)	PDE4B,Pkg	AKT1,Ro 20-1724,zinc			CYP51A1,SCAP,SREBF2
	ADH5,ARNT,ATF5,CYP3A5,EGFR,EPHX2,FDPS,HSD17B2,HSD3B1,ICAM1,PSAP,PSMD6,RFC4,SCP2,SLC2A2		15 (9)	AKT1,cholic acid,INSR,Insulin,NDFIP2,NR3C2,phosphatidylinositol 3,4-diphosphate,taurocholic acid	11,12-epoxyeicosatrienoic acid
	ACADM,ACP2,ASS1,ATF6,ATP5F1A,ATP5MC3,CS,EGFR,FDPS,FHIT,FKBP5,GCLC,GOT2,GSTK1,ICAM1,IER3,IRGM,LAMA3,MDH2,Mug1/Mug2,NDUFB8,PEX11A,SDHB,STAT6,UBE2L3,ZNF580		26 (7)					AKT1,NFE2L2
	ACIN1,ACOX2,AMBP,APH1A,ATF6,ATP5F1B,B4GALT1,CSAD,CTSV,CYP1A2,CYP27A1,CYP3A5,EGFR,ENTPD5,EPHA2,FGF21,FKBP5,GCLC,ICAM1,IER3,KLB,MAP2K7,MED1,SELENBP1,SERPINA3,SNRNP70,VEGFA		27 (11)
	ALAS1,APH1A,ASS1,ATF6,ATP5MC3,BLMH,CTSV,CYP2J2,EPHX2,FGF21,FKBP5,GCLC,GOT2,GSS,HTATIP2,ICAM1,IL6ST,MDH1,MED1,PDIA4,PEX11A,SELENBP1,STAT6,TBCA,UBE2L3		25 (5)				PTN	AKT1,TSH
	ADH5,AKT2,ANPEP,ASS1,ATP5MC3,COBLL1,CTSV,CYP27A1,EPHA2,FARP1,GCLC,GOT2,GSS,HEXA,ICAM1,IL6ST,MDH1,PEX11A,PSAP,STAT6,TEAD1,UBE2L3,VEGFA		23 (5)	ERK,FOXO1,mitomycin C,mono-(2-ethylhexyl)phthalate,PCGF1,PDE4B,RXRA,Smad2/3,ST8SIA1,valproic acid	glutamine,NR6A1,PTEN,SP600125,SUZ12		BAG1,CDH2,HK2,PROM1,SMAD1,SPP1,TNFSF4,TXNRD1,VEGFA,YAP1	Growth hormone,PPARA,TF
1	GCLC,GPX4,GSS		3 (1)	camptothecin,CTNNB1	Growth hormone		GSR
	ALAS1,GSS,SERPINA3		3 (1)					CYP1A1
	ATP5F1A,ATP5F1C,ICAM1,LAP3,LMNA,MRPS22,PRDX6,PSMB4,VEGFA		9 (1)				CCL3L3,ERK,mir-9,NFkB (complex),TNFSF4,VEGFA	ALDH,Flotillin,IL5
	ACP2,ASS1,ATF5,ATP5F1A,ATP5MC3,CTSV,EGFR,FHIT,FKBP5,GCLC,GOT2,GSTK1,ICAM1,IER3,LAMA3,MDH1,NDUFB8,PEX11A,RETSAT,SDHB,STAT6,UBE2L3,VEGFA		23 (6)				AKT1
	ASS1,ATP5MC3,COX5A,CS,CYP27A1,EBP,EGFR,ENTPD8,FDPS,FGF21,GCAT,GCLC,GOT2,ICAM1,IRGM,MEF2D,PDHB,PEX11A,PYGL,RAD51B,SDHB,SLC46A3,STAT6,TGFBR2,UBE2L3,VEGFA,WIPI2		27 (6)					TNKS
	ACADM,APH1A,CS,Cyp4a14,EGFR,EPHX1,FDPS,GABARAPL2,GADD45B,ICAM1,KLB,MDH1,PEX11A,PLIN4,SLC2A2,TGFBR2,VEGFA		17 (3)	ALDH1A1,PNPLA2,RXRA			PPARG	SMAD1
	ACADM,ASS1,ATP5F1A,ATP5F1B,ATP5MC3,CTSV,EGFR,GCLC,GOT2,GSS,ICAM1,MDH1,PEX11A,RETSAT,SCP2,SLC2A2,STAT6,UBE2L3,VEGFA		19 (5)	cholesterol,dihydrotestosterone,glucagon	cycloheximide,valproic acid		MAP2	AKT1
0.925	ACADM,ADH5,ALAS1,ANPEP,ATP5MC3,BCAT2,CTSV,EGFR,ICAM1,LMNA,MDH2,SDHB,SLC25A17,TSPO		14 (2)	mitomycin C			VEGFA	EGFR
	ACADM,ADH5,ALAS1,ANPEP,ATP5MC3,BCAT2,CTSV,ICAM1,LMNA,MDH2,SDHB,SLC25A17,TSPO,VEGFA		14 (3)					F10,VEGFA
	ACADM,ADORA1,ASS1,ATF6,CMC1,CS,CSAD,CTSV,Cyp4a14,EGFR,EPHX1,FAM131C,FDPS,FKBP5,GABARAPL2,GHR,GOT2,KLB,MDH1,MED1,PEX11A,PLIN4,RAB9A,TGFBR2		24 (4)	OSI-461			PPARD,SERPINE1	PPARG
	ATP5F1A,NDUFB8,SDHB,VEGFA		4 (1)	7,8-dihydro-7,8-dihydroxybenzo(a)pyrene 9,10-oxide,ACOX1,arsenic trioxide,bortezomib,camptothecin,CDK1,cycloheximide,doxorubicin,furosemide,levodopa,manumycin A,NOX4,Pdpk,STX1A,TOPBP1	2-(4-amino-1-isopropyl-1H-pyrazolo[3,4-d]pyrimidin-3-yl)-1H-indol-5-ol,CHAF1A,lovastatin,RICTOR,RPTOR,RUVBL1,SP600125,SPOP,YAP1		PPARGC1A,PPARGC1B,VEGFA
	ABCC3,ALAS1,CES3,CYP1A2,CYP3A5		5 (1)		NFkB (complex)		ALDH1A1,CYP1A2,CYP3A5	FOXO1
0.976	ATP5F1C,EGFR,NDUFB11,NDUFB6,NDUFB8,RHEB,TGFBR2		7 (1)	ATF4,valproic acid				EGFR,PTN
	ASS1,ATP5MC3,COX5A,CS,CYP27A1,EBP,EGFR,ENTPD8,FDPS,FGF21,GCAT,GCLC,GOT2,MEF2D,PDHB,PEX11A,PYGL,RAD51B,SDHB,SLC46A3,STAT6,TGFBR2,UBE2L3,VEGFA,WIPI2		25 (3)		JPI-547		AKT1	PTEN
1	CS,Cyp4a14,FGF21,ICAM1,MDH2,VEGFA		6 (1)	2-(4-amino-1-isopropyl-1H-pyrazolo[3,4-d]pyrimidin-3-yl)-1H-indol-5-ol,5-fluorouracil,EGFR,Growth hormone	benzene,cinnamaldehyde,FOXO1,metribolone,mir-379,oleic acid,trichloroethylene		NOX4,VEGFA	cholesterol,fatty acid,FGF21,NFkB (complex),PPARA,PPARG,PPARGC1A
	HDAC4,HDAC7		2 (1)	ZAP70
	ICAM1,VEGFA		2 (1)	TSH	doxorubicin			VEGFA
	EGFR,ICAM1		2 (1)					AKT1,EGFR
	ARNT,B4GALT1,CBR1,CTSV,CYP1A2,EGFR,GOT2,HDAC4,HDAC7,Hsd3b4 (includes others),PSTK,SCAP,SLC38A3,TSPO,VEGFA		15 (1)				cholesterol,Cyp1a,CYP1A1,CYP1A2,ERK,GLRX,L-triiodothyronine,NFE2L2,NFkB (complex),PPARG,RXRA,SCAP,SERPINE1,SOCS2,VEGFA	ACSL3,AR,CDK2,EGFR,GRN,LHB,PCGF1,PTGFR,SFN
	ACADM,APH1A,CS,Cyp4a14,EGFR,EPHX1,FDPS,GABARAPL2,ICAM1,KLB,MARCKSL1,MDH1,MED1,PEX11A,PLIN4,RGN,SLC2A2,TGFBR2,VEGFA		19 (3)				HK2,PPARG,PPARGC1B,SERPINE1,VEGFA
	ABCD3,AKT2,ASS1,CBR1,COX5A,CS,FGF21,HINT1,Hsd3b4 (includes others),LMNA,MGST3,Mup1 (includes others),PDHB,PEX11B,PYGL,RAB34,RGN,SLC22A7,SLC2A2,SLC46A3,VEGFA		21 (3)	TRH	Creb,LEP,PAX8,T3-TR-RXR
	ABCD3,AKT2,ASS1,CBR1,COX5A,CS,FGF21,HINT1,Hsd3b4 (includes others),LMNA,MGST3,Mup1 (includes others),PDHB,PYGL,RAB34,RGN,SLC22A7,SLC2A2,SLC46A3,VEGFA		20 (1)	2,4,5,2',4',5'-hexachlorobiphenyl,3,4,5,3',4'-pentachlorobiphenyl,PAX8,tetrachlorodibenzodioxin	2,4-dinitrophenol,carbon tetrachloride		ACSL1,AKT1,ALDH1A1,androstenedione,APOC3,AR,BAG1,CDK2,CPT1B,DBP,ERK,fatty acid,FGF21,Growth hormone,HBA1/HBA2,INHA,Insulin,NDPK,NPPB,NR1D1,POR,PPARG,PPARGC1A,PPARGC1B,PROTEASE,RBP1,SHBG,TF,VEGFA,WNT7A	ACOX1,AKT2,CHD1,cholesterol,CTNNB1,EHHADH,Frizzled,GCK,H6PD,miR-133a-3p (and other miRNAs w/seed UUGGUCC),NFkB (complex),SERPINE1,TSH
1	ASS1,ATP5MC3,COX5A,CS,CYP27A1,EBP,EGFR,ENTPD8,FDPS,FGF21,GCAT,GCLC,GOT2,MEF2D,PDHB,PEX11A,PYGL,RAD51B,SDHB,SLC46A3,STAT6,TGFBR2,UBE2L3,VEGFA,WIPI2		25 (3)	methylprednisolone			AKT1	PTEN
	ARPC3,ATP5F1A,ATP5F1B,ATP5F1C,ATP5MC3,CCT2,EEF2,FKBP5,NACA,RPL24,VDAC2		11 (1)					FKBP5,ILF2,MEN1,NPM1,TOPBP1
0.049	CSAD,FDPS,HES6,RDH11,SC5D,TM7SF2		6 (1)	GSR,metribolone,tetrachlorodibenzodioxin,TXNRD1	Pde4		ACLY,ACSL1,CYP51A1,EHHADH,PDK1,SREBF1,SREBF2	cholesterol,fatty acid
1	ABCD3,Cyp4a14,PEX11A,SCP2		4 (1)	bezafibrate,ciprofibrate,MED1,metribolone,NR1I3,pirinixic acid,PPARA,RXRA	acetaminophen,nitrofurantoin,uranyl nitrate			ACOX1,ACSL1
1	ACADM,APH1A,CS,Cyp4a14,EGFR,EPHX1,FDPS,GABARAPL2,ICAM1,KLB,MDH1,PEX11A,PLIN4,SLC2A2,TGFBR2,VEGFA		16 (1)	11,12-epoxyeicosatrienoic acid,12-hydroxyeicosatetraenoic acid,13-hydroxyoctadecadienoic acid,2-chlorohexadecanoic acid,8,9-epoxyeicosatrienoic acid,9-hydroxyoctadecadienoic acid,ACSL3,AKT2,ALDH1A1,aleglitazar,amino acids,arachidonyl-2-chloroethylamide,ASXL2,ATF4,atorvastatin,bardoxolone,bezafibrate,cinnamaldehyde,ciprofibrate,cycloheximide,delta-12-prostaglandin J2,DGKD,di(2-ethylhexyl) phthalat…	13(S)-hydroxyoctadecadienoic acid,arsenic trioxide,BACH1,bisphenol A diglycidyl ether,carbon tetrachloride,dihydrotestosterone,DUT,FH535,FOXO1,GAST,glycerol,Growth hormone,kawain,LPIN1,MAP4K4,N-cor,NR1D2,RBP1,SELENOS,sodium arsenite,TXNIP,valproic acid,XDH		ACLY,Acox,ACOX1,ACSL1,CAVIN2,CPT1B,EGFR,EHHADH,GCK,NR1D1,PPARGC1B,STIM1,UCP1,VEGFA,YWHAE	APH1B,Gcg,NOX4,NPPB
	ACADM,ACP2,APH1A,ASS1,ATF6,ATP5F1B,ATP5MC3,CTSV,EGFR,FHIT,FKBP5,GCLC,GOT2,GSTK1,ICAM1,IER3,LAMA3,MDH1,MED1,NDUFB8,PEX11A,SCP2,SDHB,SLC2A2,STAT6,UBE2L3,VEGFA		27 (5)	carbon tetrachloride			AKT1,CTNNB1,VEGFA
	ATF5,ATF6,FDPS,ICAM1,LONP1,PDIA4,RHEB,SLC39A14,VEGFA		9 (4)		INHA		ATF6
	CYP3A5,GCLC,ICAM1		3 (1)				CYP3A5
	ACADM,ADH5,ALAS1,ANPEP,ATP5MC3,BCAT2,CTSV,ICAM1,LMNA,MDH2,SDHB,SLC25A17,TSPO,VEGFA		14 (3)					VEGFA
	ACP2,ASS1,ATP5F1A,ATP5MC3,EEF2,EGFR,EPHA2,FHIT,FKBP5,GCLC,GOT2,GPX4,GSTK1,IER3,LAMA3,MDH1,NDUFB8,PEX11A,SDHB,STAT6,UBE2L3,VEGFA		22 (5)					AKT1,EGFR
	ACP2,ATP5F1A,CTSV,DHCR24,EGFR,FDPS,FHIT,FKBP5,GADD45B,GCLC,GSS,GSTK1,HABP2,ICAM1,IER3,LAMA3,NDUFB8,RETSAT,SDHB,TM7SF2,VEGFA		21 (6)	AKT1,diethylnitrosamine,EGFR,POU5F1	glutamine,HNF4A,mir-142,SP600125,STAT5B		CDH5	INSIG1
1	ACP2,AIFM2,ATP5F1A,ATP5F1B,ATP5MC3,CDKN2AIPNL,CTSV,CYP27A1,FGF21,FHIT,FKBP5,GADD45B,GSS,GSTK1,ICAM1,IER3,IKZF5,IRF5,LAMA3,MRPS22,NDUFAF1,NDUFB8,SDHB,SLC2A2		24 (4)	CTNNB1,deoxynivalenol,ERK,MAP2K3,mono-(2-ethylhexyl)phthalate,SPP1,TNFSF4,VEGFA	AKT1,Atrial Natriuretic Peptide,MAPK8IP1,salubrinal,SQ 29548		CYP1A1,GCK,HNF4A,IL5,NOX4,PPARG
	ADH5,AIFM2,ATP5F1B,ATP5MC3,CDKN2AIPNL,CTSV,CYP27A1,EBP,FDX1,FGF21,GADD45B,GCLC,GSTK1,HSD3B1,ICAM1,IER3,IKZF5,IRF5,MRPS22,NDUFAF1,PIGR,SLC2A2		22 (9)		paricalcitol		Pkg	CDH5,FOXO1,LEP,NFATC1,SERPINE1
1	ATP5F1A,ATP5F1B,NDUFB8,PSMB4		4 (2)		PTEN			ACE
1	AIFM2,ATP5F1B,ATP5MC3,CDKN2AIPNL,CTSV,CYP27A1,FGF21,GADD45B,GPX4,GSTK1,IER3,IKZF5,IRF5,MRPS22,NDUFAF1,SLC2A2,VEGFA		17 (3)	INSR,Insulin			FOXO1	GCK
0.29	ASS1,ATP5MC3,CYP1A2,CYP4F12,EGFR,GADD45B,GCLC,GOT2,GSS,Gulo,Hsd3b4 (includes others),LAP3,MDH1,Mup1 (includes others),NUDT7,PEX11A,RGN,STAT6,SUSD2,UBE2L3,VEGFA		21 (3)					AKT1,CTNNB1
	EGFR,GCLC,ICAM1,MAP2K7,TAT,VEGFA		6 (1)				EGFR,PDE4B,SERPINE1,SOCS2	PTEN,VEGFA
	ACP2,AIFM2,ATP5F1A,ATP5F1B,ATP5MC3,CDKN2AIPNL,CTSV,CYP27A1,FGF21,FHIT,FKBP5,GADD45B,GSS,IKZF5,IRF5,LAMA3,MRPS22,NDUFAF1,NDUFB8,SDHB,SLC2A2,VEGFA		22 (3)					FOXO1
0.757	ACADM,ATF5,ATF6,ATP5F1A,ATP5F1B,ATP5MC3,EGFR,EPHA2,FGF21,GADD45B,GHR,HNRNPH1,HSPE1,ICAM1,IER3,IVNS1ABP,MTHFD1,NDUFB8,PSMB4,SCP2,SDHB,SERPINA3,SLC2A2,STAT6		24 (6)	AR,Creb,FSH,HNF4A,L-triiodothyronine,STAT5B	acetaminophen,benzo(a)pyrene,carbon tetrachloride,NR1I2,paricalcitol,POU5F1		EGFR,SMAD1
	CTSV,GADD45B,GHR,HSD3B1,ICAM1		5 (3)					PROTEASE,ZMPSTE24
	CTSV,EGFR,FDPS,HES6,ICAM1,RDH11,RETSAT,SC5D,TM7SF2,VEGFA		10 (3)					SREBF2
	ATP5F1B,C1QBP,COX5A,VDAC2		4 (1)
	ABCC3,CYP3A5,EPHX1		3 (1)				CYP3A5
	ACADM,MDH1,MDH2,PDHB,SDHB,VEGFA		6 (1)	betaine,CRTC2,GW 4064,PPARGC1A,PPARGC1B,UCP1	metribolone,TXNRD1		HK2,LPIN1,MB,VEGFA	FOXO1,NFkB (complex)
	ACP2,ADH5,ARNT,ATF6,ATP5F1A,EGFR,FHIT,FKBP5,GADD45B,GSS,GSTK1,ICAM1,IER3,LAMA3,NDUFB8,SDHB,SLC6A9,VDAC2,VEGFA		19 (5)
0.786	ACAT1,EPHA2,FDPS,FGF21,GHR,HNRNPH1,HSPE1,ICAM1,IER3,IVNS1ABP,MTHFD1,NDUFB8,PSMB4,SDHB,SERPINA3,STAT6,VEGFA		17 (4)	CDK1,elaidic acid,Rab5	FOXO1,paclitaxel			EGFR
	ABCC3,CDKN2AIPNL,CYP27A1,DHCR24,FDPS,GADD45B,ICAM1,IER3,RHEB,TM7SF2,VEGFA		11 (1)				CYP51A1,glycerol,GSR,Insulin,NR1I3,PPARA,PPARG,RHOB,SLCO1C1,VEGFA	APOC3,CCL19,CCNE2,cholesterol,ERK,FOXO1,HBA1/HBA2,LEP,mir-221,miR-221-3p (and other miRNAs w/seed GCUACAU),NFkB (complex),NOX4,SERPINE1,Smad,SPP1
	ACP2,ALAS1,ATP5F1A,CYP2J2,CYP3A5,EGFR,FDPS,FHIT,FKBP5,GSS,GSTK1,HSD17B2,ICAM1,IER3,LAMA3,NDUFB8,RGN,SCP2,SDHB,SNRNP70,Snrpg,STAT6,VEGFA		23 (5)
	ALAS1,CYC1,MED1,NDUFB8,SDHB		5 (1)				Esrra,MED1,NRF1,PPARA,PPARD,PPARG,PPARGC1A,PPARGC1B
	EGFR,EPHA2,FKBP5,GHR,GOT2,GSTK1,HNRNPH1,HSPE1,IER3,IVNS1ABP,LAMA3,LMNA,MTHFD1,NDUFB8,PDHB,PSMB4,SDHB,SERPINA3,STAT6,VEGFA		20 (7)					CDK1,EGFR,NFATC1,YAP1
1	ACP2,ASS1,ATP5F1A,ATP5MC3,EGFR,FHIT,FKBP5,GCLC,GOT2,GSTK1,IER3,LAMA3,MDH1,NDUFB8,PEX11A,SDHB,STAT6,UBE2L3,VEGFA		19 (3)				AKT1
	ACP2,ASS1,ATP5F1A,ATP5MC3,EGFR,FHIT,FKBP5,GCLC,GOT2,GSTK1,IER3,LAMA3,MDH1,NDUFB8,PEX11A,SDHB,STAT6,UBE2L3,VEGFA		19 (3)					AKT1
	AIFM2,ATP5F1A,ATP5F1B,ATP5MC3,CDKN2AIPNL,CTSV,CYP27A1,ENTPD8,FGF21,GADD45B,GSTK1,IER3,IKZF5,IRF5,MAP2K7,MDH1,MRPS22,NDUFAF1,NDUFB8,SDHB,SLC2A2,VEGFA		22 (3)				FOXO1	CDK2
	ATP5F1B,C1QBP,COX5A,VDAC2		4 (1)				HNF4A
	DHCR24,EBP,FDPS,SC5D		4 (1)				ACLY,ACSL1,CYP51A1
	EEF1B2,EEF2,EGFR,FDX1,FKBP5,GADD45B,HSD3B1,RPL24,RPS28,Rps3a1,VEGFA		11 (1)	3,4,5,3',4'-pentachlorobiphenyl,LEP,PAX8,PTPRN2	cyproterone acetate,hexachlorobenzene,testosterone propionate,tramadol		AKT1,androstenedione,Creb,CTNNB1,EGFR,EIF3H,ERK,FKBP5,STAT5B,VEGFA
1	CHMP2A,CSAD,FDPS,FGF21,GADD45B,RDH11,SC5D,SERPINA3,SLC2A2,TM7SF2,VEGFA		11 (2)	dinoprost,IL5,Insulin,nelfinavir,PTEN			cholesterol	FGF21
	ACADM,ACP2,ATP5F1A,CS,DHCR24,EEF2,FGF21,FHIT,FKBP5,GCLC,GSS,GSTK1,ICAM1,IER3,LAMA3,MDH1,MDH2,Mug1/Mug2,NDUFB8,SDHB,VEGFA		21 (8)
	AIFM2,APH1A,ATF6,ATP5F1B,ATP5MC3,B4GALT1,CDKN2AIPNL,CYP27A1,FGF21,FKBP5,GADD45B,GSTK1,ICAM1,IER3,IKZF5,IRF5,KLB,MED1,MRPS22,NDUFAF1,Rps3a1,SLC2A2,VEGFA		23 (5)		ELOVL5		AKT2,RICTOR	FOXO1
	ACP2,ASS1,ATP5F1A,ATP5MC3,EGFR,FHIT,FKBP5,GCLC,GOT2,GSTK1,IER3,LAMA3,MDH1,NDUFB8,PEX11A,SDHB,STAT6,UBE2L3,VEGFA		19 (3)				AKT1
	COX5A,CS,CYP27A1,EBP,EGFR,ENTPD8,FDPS,FGF21,GCAT,GSS,ICAM1,MDH1,MEF2D,PDHB,PYGL,RAD51B,SDHB,SLC46A3,TGFBR2,VEGFA,WIPI2		21 (2)	E2F2	5-fluorouracil,atorvastatin,valproic acid			PTEN
0.802	EGFR,ICAM1,TGFBR2		3 (1)	5-azacytidine,5-fluorouracil,AKT1,AR,atorvastatin,dihydrotestosterone,E. coli B5 lipopolysaccharide,lovastatin	benzene,cycloheximide,trichloroethylene		NFkB (complex)	CFL1
0.773	MRPL20,MRPS31,PSMB4		3 (1)	valproic acid			PPARG
	ATP5F1A,ATP5F1B,CYP2J2,ICAM1,NDUFB8,VEGFA		6 (3)					ACE,VEGFA
	CHCHD7,EEF1B2,EGFR,GADD45B,GAMT,ICAM1,MARCKSL1,MFSD5,RNGTT,TSPYL2,VEGFA,WDR70,ZHX2		13 (1)				ERK,FOXC1,FUS,FZD7,H2AX,Lamin b,MAFF,MAPK8IP1,mir-142,NFkB (complex),PCGF1,PIDD1,TWNK,VEGFA	AR,EGFR,FCHSD2,MAP2K5,NRF1,PRKN,PTEN,SAMHD1,SERPINE1
	APH1A,ATF6,CTSV,EGFR,EPHA2,FKBP5,GHR,HNRNPH1,HSPE1,ICAM1,IER3,IVNS1ABP,MED1,MTHFD1,NDUFB8,PSMB4,SDHB,SERPINA3,STAT6,VEGFA		20 (3)					EGFR
0.241	ACADSB,ACAT1,AMBP,CYC1,Nnt,PLA2G12A,WDR70		7 (1)		LEP		ERK,HK2,MAP2K3,NPM1	AKT1,SPP1
1	DSTN,ICAM1		2 (1)	IND S1,MEL T1	RHOB,ST1926		NFkB (complex)
1	LMNA,VEGFA		2 (1)	mitomycin C			VEGFA
	CYP1A2,CYP3A5		2 (1)				CYP1A2,CYP3A5
	ACP2,ATP5F1A,CTSV,CYP2J2,CYP3A5,EGFR,EPHX2,FDPS,FHIT,FKBP5,GCLC,GSS,GSTK1,HSD17B2,ICAM1,IER3,LAMA3,MARCKSL1,NDUFB8,RETSAT,SCP2,SDHB,TAT,VEGFA		24 (6)	PAX8	phenobarbital			TRH
	ACP2,ASS1,ATP5F1A,ATP5MC3,EGFR,FHIT,FKBP5,GCLC,GOT2,GSTK1,IER3,LAMA3,MDH1,NDUFB8,PEX11A,SDHB,STAT6,UBE2L3,VEGFA		19 (3)				AKT1,H2AX
	ACADM,APH1A,ASS1,ATF6,ATP5MC3,BCAR1,CTSV,FGF21,FKBP5,GCLC,GOT2,GSS,ICAM1,MDH1,MED1,PEX11A,STAT6,UBE2L3,VEGFA		19 (5)				AKT1,EIF2A,PTK2B	PTEN,VEGFA
	COX5A,CS,CYP27A1,EBP,EGFR,ENTPD8,FDPS,FGF21,GCAT,GSS,MDH1,MEF2D,PDHB,PYGL,RAD51B,SDHB,SLC46A3,TGFBR2,VEGFA,WIPI2		20 (1)	arsenic trioxide,benzene,bisphenol A diglycidyl ether,CDX2,FSH,indole,LEP,MAGI2,MLIP,oleic acid,PPARD,RICTOR,STK11,trichloroethylene,valproic acid	camptothecin,E. coli B5 lipopolysaccharide,Insulin,L-cysteine,mir-221,miR-221-3p (and other miRNAs w/seed GCUACAU),NDFIP2,PPP5C,TNKS,TNKS2,trovafloxacin,TRPM2,TSH,YAP1,ZGPAT		Foxo,INPPL1,LIMS1,NFIL3,SP4	ACOX1,ACSL1,AURKB,BCAR1,CDH5,CDK2,CHD1,CTNNB1,EHHADH,ERK,Esrra,FGF20,FGF21,GGT1,GSR,Hbb-b1,IFT88,LDHB,LGR5,mir-342,miR-342-3p (miRNAs w/seed CUCACAC),phosphatidylinositol 3,4-diphosphate,POU5F1,PPARGC1A,PTK2B,RNASEH1,SERPINE1,SETD6,SPP1,SREBF1,STAT5B,VEGFA
	ABCC3,ASS1,ATP5MC3,EGFR,GCLC,GOT2,GSS,MDH1,PEX11A,STAT6,UBE2L3,VEGFA		12 (3)	INSR			AKT1,CDH2,EGFR	TXNIP,VEGFA
0.152	ATP5F1A,CLPX,HSPE1,MDH2,MRPS31		5 (1)	APOC3,bromobenzene,cycloheximide,FUS,Insulin	ACOX1,bardoxolone,ciprofloxacin,CLPP,GADD45GIP1			ATF4,CLPX
1	ACAT1,ATP5F1B,ATP5MC3,COX5A,CYC1,PYGL,SDHB		7 (1)	Creb,CRTC2,guanidinopropionic acid,INSR,mono-(2-ethylhexyl)phthalate	PTEN,ZMPSTE24		ACOX1,SPP1	PDK1,Smad2/3
0.624	ACADM,ACP2,ASS1,ATP5F1A,ATP5MC3,CS,FDPS,FHIT,FKBP5,GCLC,GOT2,GSTK1,IER3,LAMA3,MDH1,MDH2,Mug1/Mug2,NDUFB8,PEX11A,SDHB,STAT6,UBE2L3,VEGFA		23 (4)	Creb			AKT1,Esrra,ESRRG,PPARGC1A
	ACP2,ASS1,ATP5F1A,ATP5MC3,EGFR,FHIT,GCLC,GOT2,GSS,GSTK1,ICAM1,IER3,LAMA3,LIFR,MDH1,NDUFB8,PDHB,PEX11A,RABEP2,SDHB,STAT6,TGFBR2,UBE2L3		23 (6)				AKT1
	ATF6,B4GALT1,Cyp4a14,FGF21,GADD45B,HDAC7,ICAM1,LBR,MEF2D,POMP,PSMB4,PSMD12,PSMD6,SC5D,ST3GAL5		15 (1)				AKT1,androstenedione,AR,ATF4,ATF6,BAG1,Creb,CTNNB1,CYP1A1,CYP51A1,EHHADH,FGF21,LHB,NAA10,NFYA,POU5F1,PTEN,SEL1L,SIRT7,SPP1,ST3GAL5	ADRM1,CAVIN2,cholesterol,creatine kinase,EGFR,H6PD,LEP,mir-221,miR-221-3p (and other miRNAs w/seed GCUACAU),MME,MYCN,myosin-light-chain kinase,NFkB (complex),PPARG,SERPINE1,SREBF1
	APH1A,ATF6,CTSV,EGFR,EPHA2,FDPS,FKBP5,GHR,GSTK1,HNRNPH1,HSPE1,ICAM1,IER3,IVNS1ABP,MED1,MTHFD1,NDUFB8,PDHB,PSMB4,SDHB,SERPINA3,STAT6,VEGFA		23 (7)	NFE2L2,NRF1,PPARGC1A,quercetin	arsenic,carbon tetrachloride,cholesterol,diethylnitrosamine			EGFR,peroxynitrite
	ACP2,APH1A,ATF5,ATF6,ATP5F1A,CTSV,EGFR,FDPS,FGF21,FHIT,FKBP5,GSS,GSTK1,ICAM1,IER3,LAMA3,MED1,NDUFB8,RAD51B,SDHB,TM7SF2,VEGFA		22 (3)				EIF2A,FGF21	AURKB,BUB1,CCNE2,CDK1,CYP51A1,INSIG1
1	ABCC3,ACP2,AKT2,ATP5F1A,CELA1,CYP27A1,EGFR,FHIT,FKBP5,GSS,GSTK1,ICAM1,IER3,LAMA3,NDUFB8,SDHB,STAT6,VEGFA		18 (3)				CCNE2	AKT2
	APH1A,ATF6,CTSV,EPHA2,FKBP5,GCLC,GHR,HNRNPH1,HSPE1,ICAM1,IER3,IVNS1ABP,MED1,MTHFD1,NDUFB8,PSMB4,SDHB,SERPINA3,STAT6,VEGFA		20 (3)	dinoprost	3,4,5,3',4'-pentachlorobiphenyl,HNF4A,tetrachlorodibenzodioxin		EGFR,GSR
	ACP2,ASS1,ATP5F1A,ATP5MC3,EGFR,FHIT,FKBP5,GCLC,GOT2,GSTK1,IER3,LAMA3,MDH1,NDUFB8,PEX11A,SDHB,STAT6,UBE2L3,VEGFA		19 (3)					AKT1
	DHCR24,FDPS,TM7SF2		3 (1)	AKT1,diethylnitrosamine,EGFR,POU5F1	glutamine,HNF4A,mir-142,SP600125,STAT5B		CDH5	INSIG1
0.535	EGFR,EPHA2,GHR,HNRNPH1,HSPE1,ICAM1,IER3,IVNS1ABP,MTHFD1,NDUFB8,PSMB4,SDHB,SERPINA3,STAT6,VEGFA		15 (2)					EGFR
1	AIFM2,ATP5F1B,ATP5MC3,CDKN2AIPNL,CTSV,CYP27A1,FGF21,GADD45B,GSTK1,IER3,IKZF5,IRF5,MRPS22,NDUFAF1,SLC2A2		15 (1)	3,4,5,3',4'-pentachlorobiphenyl,AKT inhibitor VIII,ALDH1A1,ARRDC3,AZD8055,bortezomib,BTNL2,CPT1B,dihydrotestosterone,glutamine,JINK1/2,levodopa,metribolone,mir-342,miR-342-3p (miRNAs w/seed CUCACAC),paclitaxel,PPARD,soraphen-A1alpha,SU 9516	11,12-epoxyeicosatrienoic acid,8-bromoguanosine 3',5'-cyclic monophosphate,ACKR2,AKT2,atorvastatin,Atrial Natriuretic Peptide,BDKRB2,CCL19,CCL25,CDH2,CDK2,CNKSR1,doxorubicin,EGFR,ERK,ESRRG,FSH,GIP,GSK0660,GYS2,ICAM2,Ighd,mir-223,MMP11,palmitoleic acid,PXR ligand-PXR-Retinoic acid-RXRα,SP600125,SPHK2,testosterone propionate,TSH,VEGFA,YWHAE		APOC3,ATF4,INSR,MAPK7,MEN1,MYCN,NR1I2,PNPLA2,POU5F1,PPARGC1B,STAT5B	ACLY,AR,cholesterol,fatty acid,FGF21,GCK,GRN,LEP,LHB,MB,PIK3C3,PPARG,SERPINE1,SREBF2,TXNIP,UCP1
1	EGFR,EPHA2,GHR,HNRNPH1,HSPE1,ICAM1,IER3,IVNS1ABP,MTHFD1,NDUFB8,PSMB4,SDHB,SERPINA3,STAT6,VEGFA		15 (2)					EGFR
	EGFR,EPHA2,GHR,HNRNPH1,HSPE1,ICAM1,IER3,IVNS1ABP,MTHFD1,NDUFB8,PSMB4,SDHB,SERPINA3,STAT6,VEGFA		15 (2)					EGFR
0.786	CTSV,EGFR,EPHA2,GHR,HNRNPH1,HSPE1,ICAM1,IER3,IVNS1ABP,MTHFD1,NDUFB8,PSMB4,RETSAT,SDHB,SERPINA3,STAT6,TGFBR2		17 (4)	captopril,enalapril,hexachlorobenzene			EGFR
0.178	ACADM,ADH5,ALAS1,ANPEP,ATP5MC3,BCAT2,CTSV,ICAM1,LMNA,MDH2,SDHB,SLC25A17,TSPO		13 (1)	1-palmitoyl-2-(5-oxovaleroyl)-sn-glycero-3-phosphorylcholine,12-hydroxyeicosatetraenoic acid,48s,7,8-dihydro-7,8-dihydroxybenzo(a)pyrene 9,10-oxide,acetaminophen,albuterol,AR,arsenic trioxide,ASXL2,ATF4,atorvastatin,benzo(a)pyrene,camptothecin,cosyntropin,CRNDE,dihydrotestosterone,diosgenin,DNAJA3,EGFR,ESRRG,F10,FSH,GRN,GRP,H2AX,IL6R,Insulin,IRF2BP2,L-alpha-lysophosphatidylcholine, palmitoyl,L-tr…	8-bromoguanosine 3',5'-cyclic monophosphate,bepafant,bortezomib,dalteparin,dinoprost,doxorubicin,E. coli B5 lipopolysaccharide,ebselen,GLRX,glutamine,iodine,KLRC4-KLRK1/KLRK1,KRT5,linoleic acid,MAPK7,MB,miR-140-5p (and other miRNAs w/seed AGUGGUU),mir-379,NELFB,nitrofurantoin,NR3C2,paraquat,pegaptanib,potassium ferricyanide,PTEN,puromycin,ramipril,ritonavir,SMAD1,SOX1,SP600125,STK11,SU1498,sulfin…		ACE,ACSL1,ALDH2,BCAR1,CDH5,E2F2,glycerol,MYCN,NFATC1,NFkB (complex),NRF1,PI3K p85,PNPLA2,PRKCG,PRPF6,PTK2B,TOMM22,UCP1	ARG2,FOXO1,SERPINE1,Smad2/3
	ACOX2,AMBP,APH1A,ATF6,ATP5F1B,CSAD,CTSV,CYP3A5,EGFR,EPHX1,FKBP5,ICAM1,IER3,MED1,SERPINA3,SNRNP70,TGFBR2,VEGFA		18 (5)
0.742	ASS1,ATP5MC3,FDPS,FGF21,GCLC,GOT2,GSS,MDH1,PEX11A,STAT6,UBE2L3,VEGFA		12 (3)				AKT1
0.449	ABCC3,ICAM1,IL6ST,SERPINA3,TGFBR2,VEGFA		6 (1)	2-(4-amino-1-isopropyl-1H-pyrazolo[3,4-d]pyrimidin-3-yl)-1H-indol-5-ol,dihydrotestosterone,E. coli B5 lipopolysaccharide,FSH,IL5,methylprednisolone			ERK,NFkB (complex),VEGFA
	APH1A,ATF6,CTSV,EGFR,EPHA2,FKBP5,GHR,HNRNPH1,HSPE1,ICAM1,IER3,IVNS1ABP,MED1,MTHFD1,NDUFB8,PSMB4,SDHB,SERPINA3,STAT6,VEGFA		20 (3)					EGFR
	ATP5F1B,C1QBP,COX5A		3 (1)				CFL1
	ABCC3,ALAS1,CYP3A5		3 (1)				CYP3A5,NR1I2	CYP1A2,CYP51A1,desmosterol,NR1I3
	GCLC,ICAM1,VEGFA		3 (1)				Thioredoxin reductase	AKT1,EGFR,NFkB (complex),PTK2B,VEGFA
1	EGFR,EPHA2,GHR,HNRNPH1,HSPE1,ICAM1,IER3,IVNS1ABP,MTHFD1,NDUFB8,PSMB4,SDHB,SERPINA3,STAT6,VEGFA		15 (2)					EGFR,PTEN
	ACP2,ALAS1,ATP5F1A,CYP2J2,EGFR,EPHA2,EPHX2,FHIT,FKBP5,GSS,GSTK1,ICAM1,IER3,LAMA3,NDUFB8,RGN,SDHB,SNRNP70,Snrpg,STAT6,VEGFA		21 (4)
0.418	ADH5,EPHA2,GHR,HNRNPH1,HSPE1,ICAM1,IER3,IVNS1ABP,MTHFD1,NDUFB8,PSMB4,SDHB,SERPINA3,STAT6,VEGFA		15 (3)	carbon tetrachloride,CPT1B,methylprednisolone,NFE2L2,uranyl nitrate	MAP4K4			EGFR
0.802	ACADM,ATP5F1A,NDUFAB1,NDUFB8,SDHB		5 (1)				CPT1B,SLC27A2,UCP1
	ATP5F1A,ATP5F1B,B4GALT1,CTSV,EGFR,EPHA2,EPHX2,ICAM1,IL6ST,LIFR,MEF2D,PAH,ST3GAL5,TEAD1,TGFBR2,VEGFA		16 (7)				HK2,LDHB,MAFF,RHOB	CTNNB1
	ACADM,ALAS1,ATP5F1A,CS,ICAM1,IL6ST		6 (1)				CNN1,fatty acid,NFkB (complex),SERPIND1,SMAD1	AKT1,CDK2,cholesterol,EGFR,ERK,F10
	ABCD3,ACADM,CTSV,VEGFA		4 (2)					ACOX1,PPARA
	ABAT,ATP5F1B,ATP5F1C,EEF2,EPHA2,FDPS,GOT2,HSPE1,MDH1,NACA,RHBDF2,RPL24,TSPYL2		13 (1)				CD81,Cdc2,CDK1,CDK2,ERK,miR-133a-3p (and other miRNAs w/seed UUGGUCC),NFkB (complex),RHOB,RXRA,SFN,TXNIP,YAP1	ATF4,ILF2,mir-221,miR-221-3p (and other miRNAs w/seed GCUACAU),PTGES3,SUB1
0.437	EGFR,EPHA2,GHR,HNRNPH1,HSPE1,ICAM1,IER3,IVNS1ABP,MTHFD1,NDUFB8,PSMB4,SDHB,SERPINA3,STAT6,VEGFA		15 (2)		levodopa		EGFR
	APH1A,ASS1,ATF6,ATP5F1A,ATP5MC3,CTSV,FKBP5,GCLC,GOT2,GSS,ICAM1,MDH1,MED1,PEX11A,STAT6,UBE2L3,VEGFA		17 (4)	Insulin,levodopa			AKT1
	ATF6,BCAR1,ICAM1,IER3,TGFBR2,USF1		6 (1)				ATF4,ATF6,ERK,SREBF1,SREBF2	BCAR1,CDK1,NFkB (complex)
	ATF6,CYP1A2,FDPS,GCLC,ICAM1,PDIA4,RHEB,SLC39A14,VEGFA		9 (4)		captopril		ATF4,ATF6,MANF
	ACP2,ATP5F1A,COX5A,Cyp4a14,EGFR,FHIT,FKBP5,GAMT,GSS,GSTK1,IER3,LAMA3,NDUFB8,PRDX6,SDHB,VEGFA		16 (3)				cholesterol,ESRRG,MAT1A,NRF1	SREBF1
	FKBP5,GHR,ICAM1,PDHB,PLIN4,SERPINA3,VEGFA		7 (1)	11beta-hydroxyprogesterone	AKT inhibitor VIII,SP600125		CCL3L3,ENaC,FKBP5,MAP2,NOX4,SERPINE1	Creb,VEGFA
	ATP5F1A,ATP5F1B,EGFR,ICAM1,IL6ST,NDUFB8,VEGFA		7 (4)					ACE
	ASS1,ATP5MC3,EPHA2,GCLC,GOT2,GSS,HSPE1,MDH1,PEX11A,STAT6,UBE2L3,VEGFA		12 (3)				INSR	AKT1,AKT2
	ASS1,ATP5MC3,B4GALT1,CYP27A1,FGF21,GCLC,GOT2,GSS,GSTK1,KLB,MDH1,PDHB,PEX11A,STAT6,UBE2L3,VEGFA		16 (4)					AKT1
0.219	EGFR,VEGFA		2 (1)		GADD45GIP1		VEGFA	EGFR,ERK,NFkB (complex)
	ICAM1,VEGFA		2 (1)				VEGFA
1	EGFR,VEGFA		2 (1)	valproic acid			VEGFA	EGFR
	ICAM1,VEGFA		2 (1)				VEGFA	ERK
	CLPX,IL6ST,LONP1		3 (1)	FOXO1,HNF4A,HNF4G,L-triiodothyronine,PPARGC1A,RORA,RXRA	AKT1,atorvastatin,fatty acid,fibric acid derivative,NR1D1,NR1D2,PPARA		cholesterol,CLPP,CLPX,LONP1
	ARNT,ATF5,EGFR,HSD3B1,ICAM1,PSAP,PSMD6,RFC4,SLC2A2		9 (3)
0.624	ACADM,CS,FGF21,GSTK1,ICAM1,SLC2A2		6 (1)	1,4-bis[2-(3,5-dichloropyridyloxy)]benzene,cinnamaldehyde,ELOVL5,FOXO1,oleic acid,PPARD,VEGFA	CIDEC,Insulin,orlistat,PLIN5		ACOX1,ACSL1,AGPAT2,CPT1B,fatty acid,HDL-cholesterol,PPARG,PPARGC1B,SREBF1,UCP1,ZNF423	FGF21,LEP
	ATP5F1B,CYP3A5,EEF2,ENTPD5,GHR,Rplp1 (includes others),SCP2		7 (1)				Calm1 (includes others),CYP3A5,NR1I2,NR1I3,SPP1	HSD17B4,SLC27A2
	ABCC3,ADH5,ATP5F1A,CBR1,CPS1,CYP27A1,CYP3A5,DNAJC15,FGF21,FKBP5,ICAM1,IER3,PIGR,PRDX6,SERPINA3,TAT,TSPYL2,VEGFA		18 (7)				VEGFA	PTPRN2
1	EGFR,EPHA2,GHR,HNRNPH1,HSPE1,ICAM1,IER3,IVNS1ABP,MTHFD1,NDUFB8,PSMB4,SDHB,SERPINA3,STAT6,VEGFA		15 (2)	dihydrotestosterone	crofelemer		EGFR
	ABCC3,CYP3A5,SLC22A7,TGFBR2		4 (1)				CYP3A5,NR1I2	GRN
1	EGFR,EPHA2,GCLC,GHR,HNRNPH1,HSPE1,ICAM1,IER3,IVNS1ABP,LAMA3,MTHFD1,NDUFB8,PSMB4,SDHB,SERPINA3,STAT6,VEGFA		17 (4)	AR,metribolone				EGFR,ERBB4
	ANPEP,ATF5,DHCR24,GSTO1,RAB9A		5 (1)				PTEN	RHOB,TXNIP
	ABCC3,CBR1,CYP27A1,CYP3A5,Cyp4a14,EPHX1		6 (1)		HNF4A		ACE,CDX2,ENaC,NR1I2,RBP1,TRH	ACOX1,CYP3A5,EHHADH,PPARGC1A,SREBF1,SREBF2
	CHMP2A,CSAD,FDPS,FKBP5,GOT2,GSTK1,PDHB,RDH11,SC5D,SERPINA3,SLC2A2,TM7SF2,VEGFA		13 (5)				SREBF1	Cyp1a
	ABCC3,CYP3A5,EPHX1		3 (1)				CYP3A5,NFE2L2,NR1I3
	ANPEP,B4GALT1,EPHA2,GHR,HNRNPH1,HSPE1,ICAM1,IER3,IVNS1ABP,MTHFD1,NDUFB8,PSMB4,SDHB,SERPINA3,STAT6,VEGFA		16 (3)	CPT1B			EGFR
1	Cyp4a14,CYP4A22,GAMT,GCLC,PRDX6		5 (3)	betaine,E. coli B5 lipopolysaccharide,Gcg,SREBF1,triamcinolone	Insulin
	ADH5,CBR1,CPS1,CYP27A1,CYP3A5,Cyp4a14,DNAJC15,FGF21,FKBP5,GAMT,ICAM1,IER3,PRDX6,TAT		14 (4)				MAT1A
	APH1A,ATF6,CTSV,EPHA2,FKBP5,GHR,HNRNPH1,HSPE1,ICAM1,IER3,IVNS1ABP,MED1,MTHFD1,NDUFB8,PSMB4,SDHB,SERPINA3,STAT6,VEGFA		19 (3)					EGFR
	ADH5,ATP5F1A,ATP5F1B,EEF2,IER3,NDUFB8,SLC2A2,TGFBR2,VEGFA		9 (4)				FBLIM1,SPP1	ACE,SERPINE1
	ACADM,ATF6,CYP4F12,FGF21,GADD45B,GCLC,ICAM1,PLIN4		8 (1)	PPARD	ELOVL5,quercetin,SLC27A2,UCP1		Acox,AKT1,ATF6,CPT1B,Creb,fatty acid,JINK1/2,LHB,PLD2,PLIN5,PNPLA2,PPARA,PPARGC1A,PTEN,RXRA,SERPINE1	ATF4,FGF21,HK2,Insulin,LPIN1,NFkB (complex),TXNIP
1	APH1A,ATF6,CTSV,EPHA2,FKBP5,GHR,HNRNPH1,HSPE1,ICAM1,IER3,IVNS1ABP,MED1,MTHFD1,NDUFB8,PSMB4,SDHB,SERPINA3,STAT6,VEGFA		19 (3)	methylprednisolone				EGFR
	ATP5F1C,CYC1,ICAM1,MASP2,NDUFB11,NDUFB8		6 (1)	EGFR,MED1,PAX8	ERBB4,mir-223,PPARD,PTEN,SERPINE1		NCF2	NFkB (complex)
	ADH5,ASS1,ATP5MC3,FKBP5,GCLC,GOT2,GSS,GSTK1,ICAM1,MDH1,PDHB,PEX11A,STAT6,UBE2L3,VEGFA		15 (5)	2,4,5,2',4',5'-hexachlorobiphenyl,mir-223	STK11		AKT1
	ADH5,EGFR,VEGFA		3 (1)	PTEN			EGFR,VEGFA
	ANPEP,ASS1,ATP5F1A,ATP5MC3,GCLC,GOT2,GSS,MDH1,PEX11A,STAT6,UBE2L3,VEGFA		12 (3)				AKT1,INSR	cholesterol,fatty acid,Gcg,Insulin
	APH1A,ASS1,ATF6,ATP5F1A,ATP5MC3,CTSV,FHIT,FKBP5,GCLC,GOT2,GSS,ICAM1,MDH1,MED1,PEX11A,SLC2A2,STAT6,UBE2L3,VEGFA		19 (6)	mono-(2-ethylhexyl)phthalate			AKT1
	ATF6,ATP5F1C,NDUFB6,PLIN4,SLC2A2,ST3GAL5		6 (1)	ACLY,ACSL1,AGPAT2,CIDEC,CL 316243,EHHADH,FKBP5,Growth hormone,heparin,L-triiodothyronine,oleic acid,PNPLA2,ritonavir	CAV3,cinnamaldehyde,CTNNB1,FOXO1,indeglitazar,Insulin,isohumulone,LEP,moxonidine,quercetin,SCAP,SLC30A7,TXNIP		ACOX1,ATF6,H6PD,JINK1/2,LHB,NFkB (complex),SERPINE1,ST3GAL5	AKT1,APOC3
	APH1A,ASS1,ATF6,ATP5MC3,CTSV,FKBP5,GCLC,GOT2,GSS,ICAM1,MDH1,MED1,PEX11A,STAT6,UBE2L3,VEGFA		16 (3)				AKT1
	AKT2,ATF5		2 (1)					AKT2,CDH2
	NDUFB8,SDHB		2 (1)					EGFR
	ACADM,ASS1,ATP5MC3,CS,EGFR,FDPS,GCLC,GOT2,GSS,MDH1,MDH2,Mug1/Mug2,PEX11A,STAT6,UBE2L3,VEGFA		16 (3)				AKT1
0.757	ACADM,GCLC,GPX4,GSS		4 (1)	linoleic acid,oleic acid,pirinixic acid	SLC27A2		ATF4,NFE2L2,POR,SREBF1,TXNRD1	ACOX1,CPT1B,PNPLA2,PPARGC1B
	ABCC3,ALAS1,CYP3A5,SCP2		4 (1)				CYP3A5,INSIG1,NR1I2,SLCO1C1,TSH
0.187	CYP1A2,CYP3A5,Cyp4a14,LBR,PEX11A,SCP2		6 (1)	guanidinopropionic acid,mono-(2-ethylhexyl)phthalate,pirinixic acid			ACLY,ACOX1,AURKB,CDK1,CDK2,CHAF1A,CYP1A1,CYP1A2,CYP3A5,EHHADH,Hbb-b1,HSD17B4,NR1I3,PPARG,T3-TR-RXR	MB
	CTSV,EGFR,EPHX1,FDX1,FKBP5,HSD17B2,HSD3B1,LMNA,SRD5A1,TGFBR2,UBE2L3,VEGFA		12 (2)	8-bromoguanosine 3',5'-cyclic monophosphate,L-triiodothyronine,PPARGC1A	AR			CNN1,COL4A4,CYP51A1,EGFR,SERPINE1
1	FGF21,KLB,MDH1		3 (1)	CCAR2,L-triiodothyronine,NFkB (complex),pirinixic acid,PPARG,quercetin,RORA	Growth hormone,NR1D2		ACLY	APOC3,EHHADH,FGF21
	CYP1A2,GCLC,VEGFA		3 (1)				CYP1A1,CYP1A2,PPARG	CTNNB1,EGFR,NFkB (complex),PPARD,VEGFA
	ACP2,ATP5F1A,EGFR,FHIT,FKBP5,GSS,GSTK1,IER3,IL6ST,LAMA3,NDUFB8,SDHB,SERPINA3,TGFBR2,VEGFA		15 (3)	AR,E2F2,EGFR	5-fluorouracil,atorvastatin,NFkB (complex),valproic acid			PTEN
	CHMP2A,CSAD,EGFR,FDPS,HES6,RDH11,SC5D,SERPINA3,SLC2A2,TM7SF2,VEGFA		11 (3)	PPARGC1A			EGFR,POU5F1,SREBF1,SREBF2	CDK2
1	CYP39A1,EGFR,GPX4,HTATIP2,ICAM1,SC5D,TGFBR2,TM7SF2,VEGFA		9 (1)	AR,captopril,carbon tetrachloride,ciprofloxacin,dihydrotestosterone,dinoprost,doxorubicin,E. coli B5 lipopolysaccharide,elocalcitol,enalapril,Esrra,GIP,Growth hormone,hexachlorobenzene,LEP,nitrofurantoin,phytohemagglutinin,POU5F1,SMAD1,uranyl nitrate,ursodeoxycholic acid,valproic acid	atorvastatin,cycloheximide,HNF4A,phosphate,PTEN,STK11,XDH		CDK2,EGFR,ERK,glutamine,NFATC1,POR,SERPINE1,VEGFA	cholesterol,Creb,INSIG1
0.153	EPHA2,GHR,HNRNPH1,HSPE1,ICAM1,IER3,IVNS1ABP,MTHFD1,NDUFB8,PSMB4,SDHB,SERPINA3,STAT6,VEGFA		14 (1)	11,12-epoxyeicosatrienoic acid,7,8-dihydro-7,8-dihydroxybenzo(a)pyrene 9,10-oxide,8,9-epoxyeicosatrienoic acid,9,10-dimethyl-1,2-benzanthracene,[D-Ala2,N-Me-Phe4,Gly5-ol]-Enkephalin,ACOX1,ADAM9,AGK,AIMP2,ANO1,ARAP1,arsenic,arsenic trioxide,ASGR1,BMS-754807,CD81,CRNDE,DGKD,dichlorovinylcysteine,dihydrotestosterone,dinoprost,doxorubicin,E. coli B5 lipopolysaccharide,EIF4E2,ER-α-Estradiol,FBLIM1,Fri…	8-chlorophenylthio-adenosine 3',5'-cyclic monophosphate,antioxidant,AR-12,asoprisnil,BAG1,BB-2116,BDKRB2,BIBX1522,brigatinib,butylated hydroxyanisol,Calm1 (includes others),camptothecin,CHMP6,cholesterol,ciprofibrate,clofibrate,Crm197,cycloheximide,Dgk,di(2-ethylhexyl) phthalate,DNAJA3,ebselen,FCHSD2,Flotillin,ganetespib,glycine ethyl ester,heparin,INHA,IRF2BP2,KB-R7785,levodopa,lovastatin,LRIG1,…		ALDH,CDK1,CDK2,Creb,E2F2,GRN,Hbb-b1,HK2,JINK1/2,mir-221,NFkB (complex),PDK1,PROM1,TXNIP,VEGFA	FOXO1
	DDT,EGFR,FDPS,FGF21,FKBP5,GCLC,GHR,ICAM1,IER3,TGFBR2		10 (3)					Growth hormone
0.624	ADORA1,ASS1,CMC1,CSAD,FAM131C,GHR,GOT2,ICAM1,RAB9A,SLC2A2,VEGFA		11 (1)	13(S)-hydroxyoctadecadienoic acid,2-chlorohexadecanoic acid,8(S)-hydroxyeicosatetraenoic acid,9Z,11E-octadecadienoic acid,bezafibrate,guanidinopropionic acid,icosapent,indeglitazar,Insulin,KRP-297,linoleic acid,lovastatin,mono-(2-ethylhexyl)phthalate,pirinixic acid,prostaglandin D1,prostaglandin D2,prostaglandin J2,T3D-959,TSH	ALDH1A1,FH535,N-cor,sulindac		ACOX1,AKT1,CDK2,CPT1B,FOXO1,GCK,LDHB,NFkB (complex),oleic acid,PDK1,PNPLA2,PPARGC1B,PTEN,RBP1,SLC27A2,SREBF1,UCP1,VEGFA,YWHAE	ALDH2,CCL3L3,CDK1,CTNNB1,Hbb-b1
	CYP1A2,EGFR,EPHA2,EPHX1		4 (1)				EGFR,NFkB (complex),SERPINE1
1	CCNT1,GADD45B,PSMD12,SRD5A1		4 (1)	1,2-dithiol-3-thione,NFE2L2	ciprofloxacin,methylprednisolone		KDM4B	H2AX
	EGFR,EPHX2,ICAM1		3 (1)				EGFR,PPARA,PPARG	ENaC,FOXO1,NFkB (complex)
	CHMP2A,CSAD,FDPS,HES6,RDH11,SC5D,SERPINA3,SLC2A2,TM7SF2,VEGFA		10 (3)	EIF2A,RPTOR	cholesterol,INSIG1		ACLY,ACSL1
	ABCD3,Cyp4a14,EGFR,PEX11A,TSPO		5 (1)				Acox,ACOX1,cholesterol,EHHADH,LHB,NR1I3,POR,PPARA,PPARG,radical,SREBF1	AR,CYP1A1,CYP1A2,EGFR
0.272	ACADM,ATF5,ATF6,EGFR,FDPS,GABARAPL2,PDIA4,RHEB,SLC39A14,TAT		10 (4)	fatty acid	L-triiodothyronine,MAP4K4,valproic acid			ATF6,GCK
	APH1A,ASS1,ATF6,ATP5MC3,CTSV,FKBP5,GCLC,GOT2,GSS,ICAM1,MDH1,MED1,PEX11A,STAT6,UBE2L3,VEGFA		16 (3)					AKT1
	DDT,FDPS,FGF21,FKBP5,GCLC,GHR,ICAM1,IER3,TGFBR2		9 (1)	cysteamine,L-triiodothyronine	cabergoline,POU5F1,TRH		AKT1,EGFR,fatty acid,FGF21,FKBP5,Insulin,LOC299282,NOX4,SOCS2,SPP1,STAT5B,TXNIP	cholesterol,FZD7,INSR,miR-133a-3p (and other miRNAs w/seed UUGGUCC),NR1D1,PPARG
1	ABCC3,ACADM,CYP1A2,CYP3A5,FGF21,GCLC,NDUFAF1,NDUFC2,SLC2A2		9 (2)		PPP2CB		cholesterol	RXRA
	CCT2,CSRP3,HSPE1,PSMB4		4 (1)	CYP1A1,CYP1A2
1	ACP2,ATP5F1A,EGFR,FDPS,FGF21,FHIT,FKBP5,GSS,GSTK1,ICAM1,IER3,LAMA3,MTHFD1,NDUFB8,SDHB,VEGFA		16 (4)
	ACOX2,AMBP,ATP5F1B,CSAD,CYP3A5,EGFR,EPHX1,GCLC,IER3,SERPINA3,SNRNP70,TGFBR2		12 (5)
	ACOX2,AMBP,ATP5F1B,CSAD,CYP3A5,EGFR,EPHX1,GCLC,IER3,SERPINA3,SNRNP70,TGFBR2		12 (5)
	ALAS1,BLMH,CTSV,CYP2J2,EPHX2,HTATIP2,ICAM1,PSAP,SELENBP1,STAT6,TBCA,VEGFA		12 (3)
	CS,ICAM1		2 (1)
	NDUFB8,SDHB		2 (1)	5-azacytidine,ASXL2,EGFR,ESRRG,metribolone,mono-(2-ethylhexyl)phthalate,MYCN,PCGEM1,PDK1,phosphate,POU5F1,RICTOR,RPTOR,sodium arsenite	arsenic trioxide,benzo(a)pyrene,CPT1B,CTNNB1,mir-342,miR-342-3p (miRNAs w/seed CUCACAC),oleic acid,Pkg,PPARGC1A,PPARGC1B,torin1
	GCLC,VEGFA		2 (1)					VEGFA
	CYP3A5,EGFR,EPHX2,FDPS,HSD17B2,SCP2		6 (3)					ANO1
	ATP5F1A,ATP5F1B,EGFR,IL6ST,NDUFB8,VEGFA		6 (3)					ACE
	FGF21,NDUFB8,SDHB		3 (1)	nelfinavir			FGF21,PPARGC1A,UCP1	ATF6,LEP
1	BLVRB,CYP1A2,Gulo		3 (1)	CTNNB1	HNF4A,Pkg,PTEN		CYP1A2
	ATF6,BLVRB,CBR1,DHCR24,EBP,FDPS,FDX1,GCLC,VEGFA		9 (1)				ATF4,ATF6,BACH1,EGFR,ERK,GGT1,GLRX,GSR,H2AX,NCF2,NFE2L2,paricalcitol,PTEN,RXRA,TXNRD1,VEGFA	CDK1,CTNNB1,CYP1A1,CYP51A1,DBF4,HK2,NFkB (complex),PPARG,SREBF1,SREBF2,Thioredoxin reductase,UCP1
	ABCC3,CBR1,CYP1A2,GCLC		4 (1)				androstenedione,benzo(a)pyrene,Cyp1a,CYP1A1,CYP1A2,MAFG,NFE2L2,SOCS2	cholesterol
0.187	ACADM,ATF6,CS,GHR,KLB		5 (1)	ADM2,ATF4,bezafibrate,cinnamaldehyde,CL 316243,ELOVL5,GNF351,Growth hormone,INSR,Insulin,l-asparaginase,L-triiodothyronine,liraglutide,pirinixic acid,PPARA,PRDM16,RDR03027,RXRA,valproic acid	AKT inhibitor VIII,FOXO1,glutamine,NFIL3,NR1D1,NR1D2,oleic acid,PNPLA2,PTEN,SLC25A4,TWNK,TXNIP		ACLY,AKT1,CPT1B,ERK,PPARG,PPARGC1B,SREBF1	ATF6,cholesterol,LEP,SERPINE1
	APH1A,ASS1,ATF6,ATP5MC3,CTSV,FKBP5,GCLC,GOT2,GSS,ICAM1,MDH1,MED1,PEX11A,STAT6,UBE2L3,VEGFA		16 (3)	5-fluorouracil,AR	Growth hormone,Insulin,L-triiodothyronine,SREBF1		AKT1
1	FKBP5,GOT2,ICAM1,NDUFAF1,PRDX6,RAB34,TREX1,VEGFA		8 (5)					CDK1,MAP2K3,NR2C2
	ACIN1,CYP1A2,ENTPD5,EPHX1,GCLC,MAP2K7,SELENBP1,VEGFA		8 (1)	beta-naphthoflavone,phenobarbital			CDK1,Cyp1a,ERK,MAP2K3,NFkB (complex),PRKCG,VEGFA	HK2,MAFG,TF
	ASS1,CPS1,GADD45B,GCLC,GPX4,GSTK1,ICAM1,RGN,TGFBR2		9 (1)				AKT1,Calm1 (includes others),CCL3L3,cholesterol,CYP1A1,FGF20,GGT1,GIP,NFkB (complex),PDGFC,RBP1,Smad2/3,SPHK2,SPP1	antioxidant,CYP1A2,Ggt,GSR,L-triiodothyronine,PPARG,SLCO1C1,SMAD1,TF
	ACADM,ATP5F1A,ATP5F1B,ATP5MC3,BCAR1,CTSV,EGFR,ICAM1,RETSAT,SCP2,SLC2A2,VEGFA		12 (3)					BCAR1
	ASS1,ATP5MC3,GCLC,GOT2,GSS,HSPE1,MDH1,PEX11A,STAT6,UBE2L3,VEGFA		11 (3)					AKT1,AKT2
	ATP5F1A,ATP5F1B,EGFR,ICAM1,NDUFB8,VEGFA		6 (3)					ACE
	ATP5F1A,ATP5F1B,NDUFB8		3 (1)	cholic acid,dinoprost,LEP,NFE2L2,VEGFA	aldehyde,captopril,dihydrotestosterone,diosgenin,enalapril,enalaprilat,isoquercitrin,liraglutide,perindoprilat,quinaprilat,ramipril,RNASEH1,STK11		SERPINE1	BDKRB2
1	Cyp4a14,GAMT,PRDX6		3 (1)	betaine,E. coli B5 lipopolysaccharide,Gcg,SREBF1,triamcinolone	Insulin
1	ACP2,ATP5F1A,EGFR,FDPS,FHIT,FKBP5,GSS,GSTK1,ICAM1,IER3,LAMA3,NDUFB8,SDHB,VEGFA		14 (3)	Creb,CTNNB1,E. coli B5 lipopolysaccharide,IL5,INSR,trovafloxacin	ketotifen,zinc		Pde4,POU5F1
	ACOT1,CYP1A2,Cyp4a14,EGFR,EPHX2,GALNT2,ICAM1,IER3,PON2,SRD5A1		10 (1)				ACOX1,antioxidant,AR,Atf,Creb,CYP1A2,ERK,GSR,MAP2,NFE2L2,NR1D1,NR1I3,NRF1,PPARGC1A,Thioredoxin reductase	CTNNB1,fatty acid,IL5,LEP,linoleic acid,NFkB (complex),oleic acid,XDH
0.535	CTSV,GADD45B,GHR,ICAM1		4 (1)		tipranavir			Esrra,NFkB (complex),SOCS2,STAT5B
1	ACADM,ATF5,ATF6,EGFR,FDPS,GABARAPL2,IL6ST,PDIA4,RHEB,SLC39A14		10 (5)	ACOX1,metribolone,NFkB (complex)	ciprofibrate,diethylnitrosamine			ATF6,cholesterol
	COBLL1,EPHA2,FARP1,TEAD1,VEGFA		5 (1)	SUZ12				CDX2,CTNNB1,SMAD1,TXNRD1,VEGFA,YAP1
	GCLC,LONP1		2 (1)				CDK2	Cdc2,CLPP,DNAJA3,LONP1,NFE2L2
	HDAC4,VEGFA		2 (1)					VEGFA
1	ATF5,GCLC,GSS		3 (1)	CLUH,HNF4A,phytohemagglutinin,RXRA,VEGFA	acetaminophen,benomyl,ciprofloxacin,CLPP,E. coli B5 lipopolysaccharide,peroxynitrite,PPARA,PPARD			ATF4,EIF2A
1	GADD45B,ICAM1,IER3		3 (1)
0.837	NDUFAB1,NDUFB8,VEGFA		3 (1)	levodopa	5-fluorouracil		VEGFA	CDK2
	ABCC3,CYP3A5,VEGFA		3 (1)				CYP3A5,SREBF2,VEGFA	ACE,cholesterol,SERPINE1
	ASS1,CYP1A2,CYP3A5,EGFR,FDX1,GADD45B,GCLC,HEXA,ICAM1,LONP1,PIGR,SNRNP70,TGFBR2		13 (1)				CDK2,CYP1A1,CYP1A2,H2AX,HNF4A,LONP1,NFkB (complex),NPM1,PPARG,SHBG,XDH	AKT1,AR,Cdc2,CTNNB1,CYP3A5,DIO3,EGFR,Gcg,IL5,LEP,LHB,MME,MMP11,NFE2L2,RHOB,RXRA,SPP1,UCP1
	AKT2,BHMT2,DHCR24,EEF1B2,EGFR,EPHA2,IER3,SELENBP1,STXBP1,TGFBR2		10 (3)					CDK2
	ASS1,ATF6,FGF21,GPX4,ICAM1,VEGFA		6 (1)	SPP1	cyclosporin,GGT1		AKT1,FOXO1	ATF4,ATF6,Creb,FGF21,NFkB (complex),POU5F1,PPARGC1A,PROM1,VEGFA
	EGFR,Hsd3b4 (includes others),PDIA4,SCP2,VEGFA		5 (1)				ACE,CTNNB1,EGFR,NFIL3,POR,PTGFR,PTK2B,SPP1,YWHAE	VEGFA
	ACADM,ACIN1,ATP5F1B,COX5A,ICAM1,SDHB,VEGFA		7 (6)	L-triiodothyronine				ACLY
	ATP5F1C,CYC1,NDUFB11,NDUFB8		4 (1)	L-triiodothyronine	atorvastatin,ERBB4,SERPINE1
	CYP1A2,CYP3A5,FDPS,SC5D,SUSD2,TM7SF2		6 (2)					CYP3A5,POR
	ABCC3,ALAS1,CYP3A5		3 (1)				ALDH,CYP3A5
	CYP27A1,CYP3A5,HSD3B1		3 (1)				cholesterol,CYP3A5,NR1I2
1	ATF6,BRD2,CYP1A2,FDPS,SC5D,SUSD2,TBC1D24,TM7SF2,VEGFA		9 (2)	di(2-ethylhexyl) phthalate,dinoprost,GAST,L-triiodothyronine,methylprednisolone,metribolone,pirinixic acid,PLIN5,SPP1,triadimefon	doxorubicin,gimeracil,HNF4A,oxonic acid,tegafur		ACSL1,cholesterol,mitomycin C	ACLY,Cyp1a,CYP1A1,CYP1A2,CYP51A1,FOXC1,INSIG1,SREBF2
	FANCL,GADD45B,HSPE1,ICAM1,IL6ST,PSMB4,PSMD12,PSMD6,SERPINA3,VEGFA		10 (1)				ATF4,ATF6,EIF2A,FOXO1,H2AX,JINK1/2,mir-9,NOX4,NRF1,SREBF1	AKT1,CDK2,NFkB (complex),VEGFA
1	FDPS,HES6,RDH11,SC5D,TM7SF2		5 (1)	AKT1,amino acids,AR,CDK1,CIDEC,clozapine,dihydrotestosterone,diosgenin,elaidic acid,HNF4A,INSR,Insulin,isoquercitrin,lovastatin,metribolone,N-Ac-Leu-Leu-norleucinal,RICTOR,ritonavir,RPTOR,SCAP,ST8SIA1,T3-TR-RXR	2,4,5,2',4',5'-hexachlorobiphenyl,2-(4-amino-1-isopropyl-1H-pyrazolo[3,4-d]pyrimidin-3-yl)-1H-indol-5-ol,alpha-tocotrienol,arsenic trioxide,cholic acid,FOXO1,Pde4,PEX5L,POR,PPARA,Rab5		ACLY,PPARG	ERK
	ATF5,FGF21,NDUFB8		3 (1)	camptothecin				FGF21
	ACAT1,EGFR,MDH2		3 (1)				EGFR	SLC27A2
	EPHX2,GCLC,ICAM1		3 (1)					AKT1,HAX1,NFkB (complex)
	ICAM1,VEGFA		2 (1)	CYP1A1,CYP1A2	SLC30A7		PPARG,VEGFA
	EGFR,VEGFA		2 (1)				EGFR,H2AX,VEGFA
0.582	ATF5,CHCHD2		2 (2)	UCP1
	GCLC,GPX4		2 (1)
0.322	ASS1,ATP5MC3,GCLC,GOT2,GSS,MDH1,PEX11A,STAT6,UBE2L3,VEGFA		10 (1)	8-bromoguanosine 3',5'-cyclic monophosphate,[D-Ala2,N-Me-Phe4,Gly5-ol]-Enkephalin,AFAP1L2,AKTIP,AZD6482,BDKRB2,bisperoxo(5-hydroxypyridine-2-carboxyl)oxovanadate,C1QTNF12,Camkk,CAMKK1,captopril,carbon tetrachloride,CAV3,CCL19,CD81,CDH16,cholesterol,clozapine,CNKSR1,Creb,CRTC2,DENND3,DGKD,ERBB4,FGF21,FOLH1,FSH,GAST,GIP,glutamine,GRN,Growth hormone,GW 4064,hexarelin,ibutamoren,IL5,INSR,Insulin,Irs4…	2-(4-amino-1-isopropyl-1H-pyrazolo[3,4-d]pyrimidin-3-yl)-1H-indol-5-ol,acetaminophen,AKT inhibitor VIII,amino acids,apomorphine,AR-12,as-604850,bortezomib,buparlisib,CL 316243,CPT1B,cycloheximide,delta-tocopherol,doxorubicin,ebselen,fatty acid,ganetespib,GSK690693,heparin,inolitazone,INPP4B,INPPL1,ipatasertib,JINK1/2,JMJD8,lovastatin,MAGI2,MEN1,methylselenic acid,MME,nelfinavir,phosphate,potassiu…		AMOTL1,CDK2,CTNNB1,ENaC,GCK,GRIP1,GYS2,LDHB,MARK4,N-cor,NFE2L2,NFkB (complex),PROM1,RHOB,SREBF1,SREBF2	APOC3,Ces1b/Ces1c,ERK,GSR,MAP2K3,NFATC1,Pde4,PPARA,PPARGC1A
	CYP1A2,CYP3A5,FDPS,SC5D,SUSD2,TM7SF2		6 (2)					CYP3A5,POR
1	ABCC3,ACADM,CYP1A2,CYP3A5,FGF21,GCLC,NDUFC2,SLC2A2		8 (1)	5-fluorouracil,arsenic trioxide,CYP51A1,ERK,JINK1/2,KLRC4-KLRK1/KLRK1,linoleic acid,N-carbobenzyloxy-leucine-leucine-norvalinal,oleic acid,phytohemagglutinin,pirinixic acid,PPARGC1A,RBP1,tetrachlorodibenzodioxin	cycloheximide,NR2C2,SP600125		Acox,ACOX1,ALDH,ALDH1A1,ALDH2,APOC3,ARG2,Cdc2,CPT1B,CYP1A2,EHHADH,FGF21,GCK,HSD17B4,INSIG1,MMP11,MYCN,NR1I3,POU5F1,PPARA,SREBF1,ZNF423	cholesterol,CTNNB1,CYP3A5,IL5,TRH
	CYP1A2,CYP3A5,FDPS,SC5D,SUSD2,TM7SF2		6 (2)					CYP3A5,POR
0.604	DHCR24,FDPS,RDH11,TM7SF2,VEGFA		5 (1)	AR,FOXO1,FZD9,GAK,GAST,Insulin,MAP2K5,WNT7A			ACLY,AKT1,Creb,CYP51A1,INSIG1,NFE2L2,NFkB (complex),PPARG,SREBF1	CDH2,VEGFA
1	EPHX1,GADD45B,ICAM1,TGFBR2		4 (1)	valproic acid	G-1		ACLY,Creb,LPIN1	PIDD1
	EGFR,EPHX2,GCLC		3 (1)	sodium arsenite			EGFR,ERK,NFE2L2	antioxidant
0.503	ICAM1,PRDX6,RAB34,VEGFA		4 (1)	2-(4-amino-1-isopropyl-1H-pyrazolo[3,4-d]pyrimidin-3-yl)-1H-indol-5-ol,benzo(a)pyrene,CL 316243,ERBB4,phosphate	AKT1,paclitaxel,PPP2CB,SP600125		ARG2,NFATC1,NFkB (complex),PPARGC1A,SERPINE1,VEGFA	NFE2L2,YAP1
1	ACADM,DHCR24,EBP,FDPS,LBR,SC5D		6 (1)	(-)-arctigenin,amino acids,CPT1B,HDL-cholesterol,Insulin,JINK1/2,MAP4K4,MARK4			AKT2,CDK2,cholesterol,CTNNB1,CYP51A1,HK2,SREBF1,SREBF2,Srebp	AKT1,H2AX
	DSTN,IL6ST,TGFBR2		3 (1)	camptothecin	HNF4A			PROM1
1	EGFR,PRDX6		2 (3)		arsenic trioxide
0.211	ICAM1,VEGFA		2 (1)	arsenic trioxide,cis-urocanic acid,tetrachlorodibenzodioxin				VEGFA
	ADORA1,FKBP5		2 (1)					FKBP5
	PRDX6,VEGFA		2 (1)	ESRRG,LDHB,PPARGC1A,STAT5B	FOXO1,MED1			VEGFA
	NDUFB8,SDHB		2 (1)
	HSD17B2,SRD5A1		2 (1)
	ABCD3,ACADM		2 (1)					ACOX1,PPARA
0.193	FDPS,PDIA4,RHEB,SLC39A14		4 (1)	arsenic trioxide,ATF4,bortezomib,COL4A4,deoxynivalenol,fatty acid,MMP11,N-Ac-Leu-Leu-norleucinal,oleic acid,THBS4,valproic acid	ADM2,FGF21,glutamine,H6PD,miR-503-5p (miRNAs w/seed AGCAGCG),mitomycin C,salubrinal,SELENOS,SLC37A4,SP600125		ACOX1,BUB1,NFkB (complex),PPARA	Creb,Insulin
1	CS,GCLC,ICAM1,VEGFA		4 (1)	ATF4,bortezomib,doxorubicin,Growth hormone,HNF4A,NFATC1,NR3C2,puromycin,STAT5B,TSH,TXNIP	atorvastatin,lovastatin,PPARG		CDK1,H2AX,INSR,NCF2,NFE2L2,radical,SERPINE1,VEGFA	ERK
	ACADM,CYP4F12,ICAM1,PLIN4,VEGFA		5 (1)	LPIN1,ursodeoxycholic acid	elaidic acid,quercetin		CPT1B,JINK1/2,LHB,PLIN5,PPARA,PPARD,RXRA	NPPB,Smad,VEGFA
	ACADM,BCAT2,HSD17B2,HSD3B1		4 (1)				CPT1B,Creb,ERK,LPIN1,PPARGC1A	EGFR,GRIP1,MAP2
0.39	ALAS1,CISD1,GOT2,SLC25A15		4 (1)				ACOX1,EGFR,SLC25A4
	ACIN1,ENTPD5,GCLC,SELENBP1		4 (1)				IL5	CYP1A1
	ABCC3,GCLC,ICAM1,SLC22A7		4 (4)	nicardipine				Creb,glutamine
	ATP5F1A,FDPS,ICAM1,VEGFA		4 (4)				glycerol	Pde4
0.872	ACADM,CYP3A5,SLC2A2		3 (1)	Insulin,phytohemagglutinin			CYP3A5	PPARGC1A,PRDM16,UCP1
	ASS1,ATF5,VEGFA		3 (1)				VEGFA
1	EGFR,SLC2A2		2 (1)	CLUH	PRKN		EGFR
	EGFR,TGFBR2		2 (1)				EGFR,ERBB4	AKT2,ERK,ETV6-NTRK3,INSR
1	ABCC3,GCLC		2 (1)	1,4-bis[2-(3,5-dichloropyridyloxy)]benzene,5-azacytidine,camptothecin,ERK,NFE2L2,NR1I3	dihydrotestosterone		TXNRD1
	CYP1A2,GCLC		2 (1)					CYP1A1,CYP1A2
0.773	GHR,STAT6		2 (1)	3,4,5,3',4'-pentachlorobiphenyl,beta-naphthoflavone,CPT1B,CYP1A1,CYP1A2,E. coli B5 lipopolysaccharide,Growth hormone,IL5,tetrachlorodibenzodioxin,trovafloxacin	PPARA,ZMPSTE24		EGFR
	ICAM1,VEGFA		2 (1)					ERK,VEGFA
	CYP1A2,GCLC		2 (1)				CYP1A1,CYP1A2
	DHCR24,VEGFA		2 (1)				VEGFA
	ICAM1,VEGFA		2 (1)				JINK1/2	VEGFA
	CBR1,EGFR,GCLC		3 (1)					EGFR,INSR
	BLVRB,DHCR24,EPHX1		3 (1)					AKT1,AR,NFkB (complex)
	BCAR1,FARP1,FDPS,IRGM,SCAMP4		5 (1)				CD81	BCAR1
	BCAR1,FARP1,FDPS,IRGM,SCAMP4		5 (1)				CD81	BCAR1
0.241	GFM1,MRPL13,MRPL30,NDUFB8		4 (1)				AIMP2,ALDH2
	CYP3A5		1 (1)				CYP3A5,NR1I2
	EPHX1		1 (1)
0.437	EGFR		1 (1)		levodopa		EGFR
1	CSRP3		1 (1)	MED1				H2AX
0.535	EGFR		1 (1)					EGFR
0.14	ALAS1		1 (1)	APOC3	LONP1
0.473	GHR		1 (1)		AKT1
1	EEF2		1 (1)
1	EEF2		1 (1)
1	EEF2		1 (1)
0.684	EGFR		1 (1)		camptothecin			EGFR
	EGFR		1 (1)		resiquimod			EGFR
	EGFR		1 (1)		L-triiodothyronine		CTNNB1,EGFR
1	EGFR		1 (1)				EGFR,MAPK7
	FGF21		1 (1)				FGF21
	HSD3B1		1 (1)
	CYP27A1		1 (1)	Growth hormone
	LMNA		1 (1)	camptothecin,CDK2
	EPHA2		1 (1)
	CYP1A2		1 (1)				CYP1A2
1	EGFR		1 (1)	PPARGC1A				EGFR
0.757	STAT6		1 (1)
	TAT		1 (1)					NFkB (complex)
	FGF21		1 (1)				FGF21
1	EGFR		1 (1)					EGFR
1	HSD3B1		1 (1)	metribolone,VEGFA
	EGFR		1 (1)				EGFR
1	EGFR		1 (1)					EGFR
1	IL6ST		1 (1)
	CYP3A5		1 (1)				CYP3A5
	CYP3A5		1 (1)				CYP3A5
	ACADM		1 (1)
	CYP3A5		1 (1)				CYP3A5,NR1I2
	TAT		1 (1)
	CYP3A5		1 (1)				CYP3A5
	CYP3A5		1 (1)				CYP3A5,NR1I2
	ALAS1		1 (1)
	TGFBR2		1 (1)		HNF4A
	TEAD1		1 (1)
	PRDX6		1 (1)	acetaminophen,Smad2/3
	EGFR		1 (1)					EGFR
	CCNT1		1 (1)
	EGFR		1 (1)					EGFR
	ACADM		1 (1)
	EGFR		1 (1)					EGFR
	LMNA		1 (1)
	CYP3A5		1 (1)				CYP3A5,NR1I2
0.38	ATP5F1B,COX5A,SDHB		3 (1)	CL 316243,elaidic acid,FGF21,GCK,Insulin,MAP2K5,MAPK7,MED1,metribolone,NFYA,NR1D1,PCGEM1,PPARG,SCAP,SH3TC2,SREBF1,SREBF2,Srebp	cholesterol,FOXO1,IFT88,INSIG1,LEP,MAP4K4,NDPK,POR,SHBG		fatty acid,PPARGC1A
	GHR,ICAM1		2 (1)	HNF4A				SERPINE1
0.872	ABCC3,GCLC		2 (1)	beta-naphthoflavone,NFE2L2,zinc	benzo(a)pyrene,ursodeoxycholic acid		TXNRD1
1	GADD45B,VEGFA		2 (1)					VEGFA
	ANPEP,VEGFA		2 (1)				H2AX,VEGFA	ERK,NFkB (complex)
	ICAM1,VEGFA		2 (1)				ATF4,VEGFA	CCL3L3,PNPLA2
	ANPEP,ATF5,DHCR24,RAB9A		4 (1)				PTEN	RHOB,TXNIP
	ADH5,EGFR,IL6ST,VEGFA		4 (3)
0.558	ACAT1,FDPS,PYCR2		3 (1)	LEP	PTEN		Creb,PPARG	ACLY,CYP51A1
	EBP,FDX1,HSD3B1		3 (1)	doxorubicin,ERK,L-triiodothyronine,NFkB (complex)	G-1,linoleic acid,pirinixic acid,PPARA,PPARG		PPARGC1A,UCP1
	PSMB4,PSMD12,PSMD6		3 (1)		SLC27A2		NFkB (complex),PPARA,PPARD,PPARG
	Akr1b10,CS,FGF21,GCLC,PPP1R10		5 (1)				CPT1B,FGF21,INSR,NFE2L2,PNPLA2,PPARA,PPARG,PRDM16,UCP1	cholesterol,fatty acid,INSIG1,MARK4,NFkB (complex),TXNIP
	ATF6,BRD2,TBC1D24,VEGFA		4 (1)	POR,XDH			EIF2A,IRF2BP2,POU5F1,SRSF6,VEGFA	ATF6
	ACADM,CS		2 (1)	clozapine			PPARGC1A	glycerol
0.304	ICAM1,VEGFA		2 (1)	T3-TR-RXR	1,2-dithiol-3-thione,ardeparin,dalteparin,dihydrotestosterone,heparin,NFE2L2		VEGFA
	CYP27A1,FDPS		2 (1)	DIO3			cholesterol	SREBF2
	EGFR,VEGFA		2 (1)	INSR			AKT1,CDH2,EGFR	TXNIP,VEGFA
	CYP3A5,Cyp4a14		2 (1)				cyclosporin,CYP3A5,NR1I2
	EGFR,GCLC,ICAM1		3 (3)
1	ACADM,ATP5F1A,ATP5F1C		3 (1)	AKT1,CDK2,CTNNB1,DIO3,INSR,Insulin,LEP,mono-(2-ethylhexyl)phthalate,NFATC1,PPARD,PPARG,PPARGC1B,RBP1,RICTOR,RXRA,SETD7	ARRDC3,CPT1B,FOXO1,H6PD,INPPL1,L-triiodothyronine,PPARA,PRKN		ACLY,GYS2
	CYP3A5,Cyp4a14,GCLC		3 (2)				AGPAT2,cholesterol,CYP3A5
	CYP27A1,GADD45B,VEGFA		3 (1)				AKT1,EGFR,ENaC,GAST,GYS2,PPARA,STK11	SLCO1C1,VEGFA
1	DHCR24,FDPS,RDH11,TM7SF2		4 (1)		camptothecin		ACLY,CYP51A1,INSIG1,MAPK7,NFE2L2,PPARG,SREBF1	NFkB (complex)
	GADD45B,GCLC,GSS,VEGFA		4 (1)				arsenic,EGFR,ERK,Ggt,HK2,JINK1/2,NFE2L2,VEGFA	NFkB (complex),PPARG
	ICAM1,TGFBR2,VEGFA		3 (1)				PMEPA1,PPARA,Smad2/3,VEGFA
	EPHX1,GCLC,MDH2		3 (1)				GSR,PPARG,TXNRD1	EIF2A,LONP1
	ADH5,ICAM1,VEGFA		3 (3)	NR1I2				Thioredoxin reductase
	ATF6,CYP27A1,FGF21,GCLC		4 (3)					ATF4,ATF6,CLPP,NFATC1
	CYP3A5,GADD45B		2 (1)				CYP3A5,ERK	CYP1A1
	SUSD2,TGFBR2		2 (1)	CCAR2
	CYP3A5,VEGFA		2 (1)				CYP1A1,NOX4,SERPINE1	CYP3A5,VEGFA
	EGFR,HSD17B2,TGFBR2		3 (1)					EGFR,SFN,XDH
	ICAM1,MAP2K7,VEGFA		3 (1)				cholesterol,fatty acid,NR1I2,SREBF1,SREBF2	CYP3A5,NFkB (complex),PROTEASE,VEGFA
	ATF5,VEGFA		2 (1)				ATF4,MYCN,SREBF1,VEGFA
	BCAR1,USF1		2 (1)				AR,CAV3,RXRA	BCAR1,NFkB (complex)
0.25	BRD2,TDP2		2 (1)	GAST,ZAP70				H2AX
	ICAM1,TGFBR2		2 (1)				PTEN,SERPINE1	PPARG
1	GADD45B,ICAM1,VEGFA		3 (1)	FSH,heparin,MEN1,POU5F1,TF	carbon tetrachloride,SOX1,ZNF423		SPP1	VEGFA
	GADD45B,ICAM1,VEGFA		3 (1)					AKT1,IL5,NFkB (complex),VEGFA
	COX5A,CS		2 (1)				SREBF1
	ICAM1,IER3		2 (1)		L-triiodothyronine,PTEN
	IL6ST,VEGFA		2 (1)	AURKB,CDK1,CDK2,cycloheximide,methylprednisolone,MYCN,PDK,phosphate	CD 437,HNF4A,ST1926,zinc		NFkB (complex),VEGFA	CTNNB1
0.418	GCLC,GSTO1		2 (1)	ERK,PPARG				EIF2A
	CYP1A2,ICAM1		2 (1)				CYP1A2	CCL3L3,NFkB (complex)
	GCLC		1 (1)
	TAT		1 (1)				NR1I2
	APH1A		1 (1)		PPARG
	EGFR		1 (1)					AKT1,EGFR
0.582	CHCHD2		1 (1)	UCP1
	EGFR		1 (1)					EGFR
1	EEF2		1 (1)
1	EGFR		1 (1)	CPT1B	MAP4K4		EGFR
0.786	EGFR		1 (1)	captopril,enalapril,hexachlorobenzene			EGFR
	MAP3K4		1 (1)	carbon tetrachloride	CTNNB1,PTEN
	EGFR		1 (1)					EGFR
	EGFR		1 (1)					EGFR
0.495	PAH		1 (1)	HNF4A	AR
	HSD3B1		1 (1)	dihydrotestosterone,L-triiodothyronine	ritonavir,tipranavir
	PSAP		1 (1)
	EGFR		1 (1)				EGFR
	CYP1A2		1 (1)				Cyp1a,CYP1A2
	CYP3A5		1 (1)				CYP3A5
	EGFR		1 (1)					EGFR
	ARHGEF25		1 (1)
	GADD45B		1 (1)
	CYP3A5		1 (1)				CYP3A5
	CYP1A2		1 (1)				Cyp1a,CYP1A2
	EGFR		1 (1)					EGFR
	SRD5A1,TAT		2 (1)					AR,FSH,Lh
1	EGFR,FKBP5		2 (1)	L-triiodothyronine,POU5F1,valproic acid			AR,ERK	EGFR,FKBP5
	ICAM1,SERPINA3		2 (1)					NFkB (complex)
	MAP2K7,SLC2A2		2 (1)	camptothecin	SP600125		AKT1	NFATC1
	ATF6,ICAM1		2 (1)				ATF6,NFATC1
	ASS1		1 (1)				ERK,PI3K p85
	EGFR		1 (1)					EGFR
	ATF6		1 (1)	IL5,THBS4	cholesterol
	EGFR		1 (1)				EGFR,ERBB4
	EGFR		1 (1)					EGFR
	SLC2A2		1 (1)		CDX2
	IRF5		1 (1)
	EGFR		1 (1)					EGFR
	TGFBR2		1 (1)
	TGFBR2		1 (1)	Smad2/3
	EGFR		1 (1)		Insulin,STK11,valproic acid			EGFR
	HDAC4		1 (1)
	GCLC		1 (1)
	IER3		1 (1)
1	EGFR		1 (1)		5-fluorouracil,CD 437,ST1926		EGFR
	EGFR		1 (1)		DIO3		EGFR
	GCLC		1 (1)
	DHCR24		1 (1)
	TGFBR2		1 (1)
	EGFR		1 (1)				EGFR
	KPNA4		1 (1)					AR
Diseases or Functions Annotation		Predicted Activation State
Carcinoma
Tumorigenesis of tissue
Nonhematologic malignant neoplasm
Non-melanoma solid tumor
Cancer
Extracranial solid tumor
Formation of solid tumor
Endocrine carcinoma
Head and neck cancer
Endocrine gland tumor
Neck neoplasm
Head and neck carcinoma
Thyroid carcinoma
Thyroid gland tumor
Nonpituitary endocrine tumor
Head and neck tumor
Cancer of secretory structure
Adenocarcinoma
Abdominal carcinoma
Intraabdominal organ tumor
Abdominal neoplasm
Digestive organ tumor
Abdominal adenocarcinoma
Gastrointestinal carcinoma
Abdominal cancer
Digestive system cancer
Large intestine carcinoma
Large intestine adenocarcinoma
Gastrointestinal tumor
Gastrointestinal adenocarcinoma
Development of carcinoma
Large intestine neoplasm
Gastrointestinal tract cancer
Development of malignant tumor
Tumorigenesis of epithelial neoplasm
Malignant neoplasm of large intestine
Incidence of tumor
Frequency of tumor
Fatty acid metabolism
Morphology of liver
Quantity of carbohydrate
Synthesis of lipid
Concentration of lipid
Metabolism of amino acids
Genitourinary tumor
Metabolism of dicarboxylic acid
Urogenital cancer
Organismal death
Metabolism of ribonucleotide
Malignant genitourinary solid tumor
Hepatitis C virus-related hepatocellular carcinoma
Abnormal morphology of hepatobiliary system
Anogenital cancer
Metabolism of oxalacetic acid
Abnormal morphology of liver
Necrosis
Oxidation of lipid
Genitourinary carcinoma
Metabolism of purine nucleotide
Metabolism of terpenoid
Metabolism of arachidonic acid
Metabolism of nucleic acid component or derivative
Morphology of body cavity
Development of digestive organ tumor
Catabolism of lipid
Metabolism of membrane lipid derivative
Metabolism of xenobiotic
Abnormal morphology of hepatocytes
Morphology of digestive system
Breast or colorectal cancer
Brain glioma
Abnormal quantity of amino acids
Quantity of vitamin
Metabolism of vitamin
Homeostasis of lipid
Brain tumor
Abnormal morphology of body cavity
Elongation of protein
Metabolism of alpha-amino acid
Abnormal morphology of digestive system
Metabolism of amino acid analogs
Glioma cancer
Central nervous system cancer
Metabolism of acyl-coenzyme A
Cardiac contractility
Synthesis of terpenoid
Melanoma
Nervous system neoplasm
Genitourinary adenocarcinoma
Neuroepithelial tumor
Urinary tract cancer
Metabolism of alkaloid
Catabolism of uric acid
Genital tract cancer
Concentration of acylglycerol
Metabolism of L-amino acid
Genital tumor
Glioma
Abnormal morphology of cardiomyocytes
Catabolism of carboxylic acid
Central nervous system solid tumor
Beta-oxidation of lipid
Catabolism of amino acids
Biosynthesis of aspartate family amino acids
Formation of axon spheroid
Concentration of cholesterol
Synthesis of steroid
Abnormal morphology of abdomen
Catabolism of isoleucine
Synthesis of ascorbic acid
Concentration of fatty acid
Hepatomegaly
Metabolism of carbohydrate
Metabolism of sterol
Size of carcinoma
Liver lesion
Malignant neoplasm of male genital organ
Autosomal recessive neurological disorder
Degeneration of myocardial cuff
Inborn error of amino acid metabolism
Steroid metabolism
Synthesis of amino acids
Male genital neoplasm
Contractility of cardiac muscle
Synthesis of sterol
Colon carcinoma
Catabolism of AMP
Catabolism of GMP
Quantity of mesodermal cells
Pelvic cancer
Morphology of muscle cells
Grade 3-4 glioma
Function of cardiac muscle
Metabolism of cholesterol
Accumulation of lipid
Colon cancer
Brain astrocytoma
Synthesis of cholesterol
Growth failure or short stature
Morphology of myeloid cells
Colon tumor
Abnormal quantity of lipid
Grade 1-4 astrocytoma
Assembly of Respiratory chain complex I
Catabolism of neutral amino acid
Grade 3-4 glioma cancer
Morphology of cardiomyocytes
Beta-oxidation of fatty acid
Pelvic tumor
Grade 4 astrocytoma
Grade 4 high grade glioma
Grade 4 malignant glioma
Hepatic steatosis
Metabolism of nucleotide
Quantity of amino acids
Colon adenocarcinoma
Catabolism of steroid
Skin lesion
Termination of translation of protein
Tumorigenesis of gastrointestinal tumor
Quantity of steroid
Cardiac lesion
Pelvic carcinoma
Morphology of cardiac muscle
Catabolism of nucleoside 5'-phosphate
Movement of trophoblast cells
Synthesis of androgen
Colorectal carcinoma
Metabolism of 14,15-epoxyeicosatrienoic acid
Metabolism of IMP
Progressive muscle weakness
Liver cancer
Metabolism of purine base
Mass of liver
Catabolism of acetyl-coenzyme A
Metaplasia of cartilage tissue
Quantity of hemangioblasts
Quantity of multivesicular bodies
Abnormal morphology of epithelial tissue
Colorectal tumor
Conversion of hormone
Quantity of ketone body
Contractility of muscle
Mitochondrial disorder
Cutaneous melanoma
Concentration of triacylglycerol
Malignant solid organ tumor
Hydroxylation of lipid
Organization of peroxisomes
Metabolism of amiodarone
Prostatic carcinoma
Prostate cancer
Concentration of D-glucose
Development of adenocarcinoma
Translation
Metabolism of sugar acid
Oxidation of fatty acid
Catabolism of fatty acid
Metabolism of hormone
Liver tumor
Colorectal adenocarcinoma
Synthesis of L-amino acid
Congenital neurological disorder
High grade astrocytoma
Visceromegaly
Depalmitoylation of protein
Metabolism of acetyl-coenzyme A
Metabolism of ascorbic acid
Fibrosis of heart
Colorectal cancer
Percentage body fat
Metabolism of essential amino acids
Skin tumor
Quantity of glycosphingolipid
Catabolism of nucleotide
Morphology of muscle
Skin cancer
Muscle weakness
Abnormal morphology of muscle
Accumulation of cholesterol
Abnormal morphology of epithelial cells
Congenital encephalopathy
Catabolism of L-phenylalanine
Conversion of dihydrotestosterone
Metabolism of sulfur amino acid
Contractility of myocardium
Metabolism of acidic amino acid
Abnormal morphology of thin ventricular wall
Degenerative dementia
Amyloidosis
Metabolism of retinoid
Function of muscle
Catabolism of L-amino acid
6-Pyruvoyl-tetrahydrobiopterin synthase deficiency
Catabolism of dicarboxylic acid
Catabolism of xanthine
EGFR T790M mutation negative EGFR exon 20 insertion mutation negative non-small cell lung carcinoma
Formation of 5-fluorouracil
Fragmentation of myelin sheath
Metabolism of lauric acid
Primary EGFR mutation positive non-small cell lung carcinoma
Proliferation of tumor-associated endothelial cells
Rachitic rosary
Stage IIIB primary non-squamous non-small cell lung carcinoma
Stage IV EGFR activating mutation positive EGFR T790M mutation negative nonsquamous non-small cell lung carcinoma
Stage IV primary non-squamous non-small cell lung carcinoma
Stuve-Wiedemann syndrome
Retinal vasculopathy
Hepatobiliary system cancer
Neoplasia of carcinoma cells
Breast or gynecological cancer
Growth Failure
Pelvic adenocarcinoma
Papillary renal cell carcinoma
Fibrosis
Liver carcinoma
Alzheimer disease
Metabolism of ATP
Secretion of bile acid
Urea cycle
Perinatal death
Mitochondrial respiratory chain deficiency
Size of lesion
Hepatitis B virus-related hepatocellular carcinoma
Metabolism of peptide
Prostatic adenocarcinoma
Abnormal function of cardiovascular system
Reactivity of airway
Congenital urea cycle disorder
Formation of growth plate
Growth of squamous-cell carcinoma
Metabolism of medium chain dicarboxylic acid
Metaplasia of mucus
Progressive neurological disorder
Familial encephalopathy
Grade 3 glioma
Development of cytoplasm
Transport of carboxylic acid
Abnormality of peripheral nerve
Hydroxylation of 11,12-epoxyeicosatrienoic acid
Hydroxylation of 14,15-epoxyeicosatrienoic acid
Hydroxylation of 8,9-epoxyeicosatrienoic acid
Hyperplasia of breast cell lines
Metabolism of S-efavirenz
Metabolism of haloperidol
Metabolism of verapamil
Metastasis of carcinoma cells
Proliferation of squamous carcinoma cells
Size of late endosomes
Synthesis of L-aspartic acid
Production of cells
Congenital malformation of brain
Necrosis of liver
Autophagy
Morphology of macrophages
Bone deformity
Expansion of mesangial matrix
Familial urea cycle disorder
Growth of tibia
Obesity
Size of bone
Folding of protein
Size of body
Dyspnea
Formation of mitochondrial cristae
Metabolism of long chain fatty acid
Metabolism of retinol
Abnormal morphology of labyrinthine zone of placenta
Morphology of heart
Glycolysis
Targeting of protein
Adhesion of hepatoma cell lines
Concentration of ascorbic acid
Hypoplasia of myocardium
Morphology of heart ventricle
Abnormal morphology of macrophages
Glycolysis of cells
Concentration of hormone
Abnormal morphology of respiratory epithelium
Hereditary renal cancer
Grade 3 malignant glioma
Size of muscle
Degeneration of heart
Glycolysis of tumor cell lines
Metabolism of porphyrin
Neoplasia of cells
Hepatobiliary carcinoma
Abnormal morphology of oligodendrocytes
Activation of MAP kinase kinase
Functional recovery of heart
Metabolism by retina
Papillary renal cell carcinoma type 1
Paraparesis
Response of skeletal muscle
Size of lung tumor
Synthesis of protein
Contractility of ventricular myocardium
Kidney carcinoma
Abnormal morphology of pulmonary acinus
Bowing deformity of ulna
Childhood onset dystonia
Combined oxidative phosphorylation deficiency 1
Delay in proliferation of tumor cell lines
KRAS mutation negative NRAS mutation negative rectal adenocarcinoma
KRAS mutation positive rectal adenocarcinoma
Metastatic left colon carcinoma
Metastatic unresectable KRAS mutation negative colon adenocarcinoma
Potentially resectable KRAS wild-type positive colorectal cancer
Potentially resectable metastatic colorectal cancer
Stage IVA colon cancer
Stage IVA rectum cancer
Stage IVB colon cancer
Symptomatic stage KRAS wild-type positive colorectal cancer
TNM stage M1 metastatic colorectal carcinoma
Tyrosinemia
Unresectable RAS mutation negative colon adenocarcinoma
Unresectable RAS mutation negative rectal adenocarcinoma
Unresectable liver metastasis
Unresectable lung metastasis
Uptake of indomethacin
Uptake of salicylic acid
Proliferation of hepatocytes
Binding of hepatoma cell lines
Early stage acute graft-vs-host disease
Morphology of brown adipose tissue
Development of connective tissue cells
Homeostasis of bile salt
Migration of trophoblast cells
Renal cancer
Brain oligodendroglioma
Abnormal morphology of cardiovascular system
Formation of ribosome
Cell death of cancer cells
Cell death of tumor cell lines
Volume of tumor
Necrosis of tumor
Neoplasia of cancer cells
Reduction of lipid
Synthesis of glutathione
Weight loss
Bladder carcinoma
Rheumatoid arthritis
Renal lesion
Contractility of heart ventricle
Thermoregulation
Homeostasis of D-glucose
Crescentic glomerulonephritis
Modification of retinaldehyde
Morphology of cardiovascular system
Apoptosis
Quantity of aromatic amino acid
Abnormal morphology of heart
Acanthosis
Assembly of protein-protein complex
Cell death of hepatoma cell lines
Activation of acetaminophen
Acute bronchitis
Binding of Sertoli cells
Cell viability of skin cancer cell lines
Density of microvasculature
Fibrous dysplasia
Hypertrophy of liver
KRAS exon 2 mutation negative rectum neoplasm
Left colon adenocarcinoma
Oxidation of 2-hydroxyestradiol
Oxidation of cholesterol
Reduction of dihydrotestosterone
Size of lung carcinoma
Stage IVB rectum cancer
Synthesis of lactosylceramide
Synthesis of sphinganine
Tay-Sachs disease
Mass of spleen
Metabolism of mammalia
Acidemia
Benign neoplasm of stomach
Hydroxylation of steroid
Morphology of hair shaft
Oxidation of beta-estradiol
Quantity of hyaluronic acid
Vascularization of extraembryonic tissue
Phosphorylation of lipid
Apoptosis of hepatoma cell lines
Metabolism of nucleoside triphosphate
Morphology of phagocytes
Function of liver
Degranulation of neutrophils
Translation of protein
Abnormal morphology of interalveolar septa
Combined oxidative phosphorylation deficiency
Function of heart ventricle
Metabolism of protein
Gliomatosis cerebri
Synthesis of ATP
Oxidation of NADPH
Proliferation of peroxisomes
Quantity of embryonic cells
Developmental epileptic encephalopathy
Lifespan of organism
Autosomal recessive infantile epilepsy
Synthesis of purine nucleotide
Liver Regeneration
Peripheral neuropathy
Cell death of tumor cells
Developmental epilepsy
Limb-girdle muscular dystrophy type 2
Progressive encephalopathy
Transport of alpha-amino acid
Synthesis of hormone
Catabolism of purine nucleotide
Metabolism of serine family amino acid
Transport of neutral amino acid
Chromophobe renal cell carcinoma
Advanced EGFR S768I mutation positive nonsquamous non-small cell lung cancer
Appearance of hair
Binding of trophoblast cells
Congenital bile acid synthesis defect
Conversion of beta-estradiol
Cytostasis of kidney cancer cell lines
EGFR exon 19 insertion positive nonsquamous non-small cell lung cancer
EGFR somatic activating mutation positive lung cancer
Exocytosis of secretory vesicles
Growth of head and neck squamous cell carcinoma
Hyperalbuminemia
Import of fatty acid
Infection by rhinovirus
Localization of virus
Metabolism of L-aspartic acid
Metabolism of malic acid
Metabolism of taurine
Metabolism of terbinafine
Neutrophilic dermatosis
Nonproliferative diabetic retinopathy
Remission of tumor
Stage IIIB EGFR somatic mutation positive non-small-cell lung cancer
Synthesis of L-methionine
Synthesis of phosphatidylinositol 4-phosphate
Abnormal morphology of thoracic cavity
Abnormal morphology of heart ventricle
Infection of cells
Bladder cancer
Abnormal morphology of endothelial tissue
Organization of muscle cells
Renal cell carcinoma
Proliferation of liver cells
Quantity of protein in blood
Brain developmental abnormality
Quantity of retinoid
Thermogenesis
Abnormal morphology of tibia
Osteoclastogenesis
Penis cancer
Abnormal morphology of basal layer of epidermis
Damage of genital organ
Birthweight
Transport of lipid
Granulation tissue
Metabolism of tretinoin
Synthesis of fatty acid
Abnormal morphology of neuroglia
Diseases or Functions Annotation		Predicted Activation State
Hepatitis C virus-related hepatocellular carcinoma
[truncated: 775 more rows]
