# Supplementary material for: Ultradian rhythms of AKT phosphorylation and gene expression emerge in the absence of the circadian clock components Per1 and Per2
Source: PLoS Biol. 2021 Dec 30;19(12):e3001492. doi: 10.1371/journal.pbio.3001492 (PMC8718012; doi:10.1371/journal.pbio.3001492)
Supplement: S3 Table — The file contains output from JTK_CYCLE. WT, wild-type. (XLSX) [file pbio.3001492.s009.xlsx]

## Sheet: JTKdf
CycID	BH.Q	ADJ.P	PER	LAG	AMP	genotype
0610005C13Rik	1	0.536273	12	0	112.226	WT
0610009B22Rik	1	0.193389	12	4	5.39692	WT
0610009L18Rik	1	1	12	6	0.468568	WT
0610010K14Rik	1	1	12	0	1.96559	WT
0610012G03Rik	1	0.3079	12	4	1.36588	WT
0610030E20Rik	0.939038	0.106362	12	10	3.28281	WT
0610031O16Rik	1	0.356155	12	2	0.787311	WT
0610040J01Rik	1	1	12	8	1.00821	WT
0610043K17Rik	1	0.343575	12	2	0.682149	WT
1110004F10Rik	1	0.502328	12	6	3.69097	WT
1110006O24Rik	1	1	12	6	0.260682	WT
1110008P14Rik	1	1	12	0	1.01768	WT
1110012L19Rik	1	0.648176	12	0	2.09172	WT
1110020A21Rik	1	0.668335	12	2	1.08508	WT
1110028F11Rik	1	0.571875	12	4	2.06674	WT
1110038B12Rik	1	1	12	8	5.89441	WT
1110038F14Rik	1	0.519096	12	8	1.79115	WT
1110051M20Rik	1	1	12	0	0.396541	WT
1110059E24Rik	1	1	12	8	0.82664	WT
1110065P20Rik	1	0.753391	12	2	8.01151	WT
1190007I07Rik	1	0.668335	12	6	2.81842	WT
1300002E11Rik	1	1	12	6	0.887947	WT
1300017J02Rik	1	0.753391	12	0	50.4225	WT
1500011B03Rik	0.756934	0.0214023	12	10	0.891433	WT
1600012H06Rik	1	0.36909	12	10	2.51199	WT
1600014C10Rik	0.928304	0.0886571	12	2	24.2285	WT
1600020E01Rik	1	0.285782	12	2	2.19613	WT
1700001C19Rik	1	0.218111	12	0	5.59779	WT
1700001L05Rik	1	1	12	2	0.0570757	WT
1700007L15Rik	0.939038	0.106362	12	10	0.855281	WT
1700008J07Rik	1	0.171003	12	2	0.923781	WT
1700012D01Rik	1	1	12	8	0.963755	WT
1700017B05Rik	1	0.3079	12	8	1.45276	WT
1700018L02Rik	1	0.285782	12	4	4.25345	WT
1700029I15Rik	0.939038	0.0971688	12	2	1.1731	WT
1700030K09Rik	0.852118	0.0549856	12	0	0.876822	WT
1700037H04Rik	1	1	12	0	2.07028	WT
1700052K11Rik	1	0.571875	12	6	1.22778	WT
1700056E22Rik	1	0.945158	12	0	0.848126	WT
1700066M21Rik	1	0.731458	12	4	1.80042	WT
1700086O06Rik	1	0.3079	12	6	0.457896	WT
1700096K18Rik	1	1	12	8	0.753838	WT
1700113A16Rik	0.756934	0.0296734	12	0	2.60298	WT
1700119H24Rik	1	0.919591	12	8	0.491912	WT
1700123O20Rik	1	1	12	4	2.22817	WT
1810008I18Rik	1	1	12	0	8.78759	WT
1810010H24Rik	1	1	12	8	1.44685	WT
1810013L24Rik	1	0.536273	12	0	1.81257	WT
1810014B01Rik	1	1	12	0	0.469751	WT
1810019D21Rik	1	0.536273	12	2	13.1355	WT
1810021B22Rik	1	1	12	10	1.39881	WT
1810030O07Rik	0.996024	0.164032	12	6	1.38188	WT
1810034E14Rik	1	1	12	2	1.29705	WT
1810037I17Rik	1	1	12	4	4.69531	WT
1810044D09Rik	1	0.171003	12	0	2.36272	WT
1810055G02Rik	1	1	12	10	25.3958	WT
1810058I24Rik	1	0.519096	12	4	30.3084	WT
1810062G17Rik	1	1	12	4	0.482763	WT
2010001A14Rik	0.679641	0.00744159	12	10	2.37205	WT
2010003K11Rik	1	0.536273	12	6	7.1241	WT
2010315B03Rik	1	0.454441	12	0	2.00656	WT
2010320M18Rik	1	1	12	10	1.84517	WT
2200002D01Rik	1	0.193389	12	6	10.2936	WT
2210016L21Rik	1	1	12	0	2.578	WT
2210039B01Rik	1	0.688933	12	4	0.64215	WT
2210408F21Rik	1	0.971182	12	0	0	WT
2300009A05Rik	1	1	12	0	6.97084	WT
2310001H17Rik	1	0.396044	12	10	2.96204	WT
2310009B15Rik	1	1	12	10	3.66111	WT
2310010J17Rik	1	1	12	10	2.49291	WT
2310011J03Rik	1	0.209601	12	10	4.13117	WT
2310022A10Rik	1	1	12	10	0.98209	WT
2310022B05Rik	1	1	12	8	2.6389	WT
2310030G06Rik	1	1	12	4	2.31854	WT
2310033P09Rik	1	0.553864	12	0	5.1538	WT
2310039H08Rik	1	1	12	10	10.8631	WT
2310040G24Rik	1	0.454441	12	8	1.10158	WT
2310061I04Rik	1	0.502328	12	4	3.57741	WT
2410002F23Rik	0.820448	0.0450071	12	10	3.28571	WT
2410004B18Rik	1	1	12	6	0.49199	WT
2410006H16Rik	0.928304	0.0886571	12	0	14.3593	WT
2410131K14Rik	1	0.226898	12	2	0.916084	WT
2510002D24Rik	1	0.553864	12	4	0.097381	WT
2510009E07Rik	1	1	12	6	0.414651	WT
2510039O18Rik	0.679641	0.00322251	12	0	13.0638	WT
2610008E11Rik	1	1	12	10	0.337025	WT
2610301B20Rik	1	0.821893	12	10	0.455917	WT
2610507B11Rik	0.756934	0.0281248	12	4	7.79168	WT
2610507I01Rik	1	1	12	8	2.85025	WT
2610528J11Rik	1	1	12	8	1.16595	WT
2700049A03Rik	1	1	12	8	0.496444	WT
2700062C07Rik	1	1	12	0	2.01813	WT
2700097O09Rik	1	0.775773	12	2	0.285446	WT
2810001G20Rik	1	0.209601	12	0	0.857626	WT
2810002D19Rik	0.939038	0.111228	12	6	0.698955	WT
2810004N23Rik	1	1	12	6	1.29255	WT
2810006K23Rik	1	1	12	4	1.00131	WT
2810013P06Rik	0.756934	0.0180915	12	10	2.69306	WT
2810025M15Rik	1	0.519096	12	6	1.73755	WT
2810408I11Rik	1	0.86983	12	6	2.15604	WT
2810459M11Rik	0.907908	0.0807876	12	0	7.75564	WT
2900005J15Rik	1	0.218111	12	0	1.16397	WT
2900026A02Rik	0.756934	0.0226197	12	8	16.7959	WT
2900076A07Rik	1	0.296678	12	8	0.543949	WT
3000002C10Rik	1	1	12	4	0.92238	WT
3110040N11Rik	1	0.731458	12	0	0	WT
3110056K07Rik	1	0.945158	12	10	0.358013	WT
3110082I17Rik	0.756934	0.0226197	12	4	7.32881	WT
3830406C13Rik	1	0.709973	12	0	0	WT
4632404H12Rik	0.981627	0.144512	12	8	1.20702	WT
4831440E17Rik	0.224357	4.77771e-05	12	0	1.79279	WT
4833411C07Rik	0.664744	0.00263234	12	0	9.79556	WT
4833418N02Rik	1	0.571875	12	2	0.630441	WT
4833420G17Rik	1	1	12	4	0.427855	WT
4833439L19Rik	1	0.668335	12	6	3.5989	WT
4921524J17Rik	1	1	12	10	0.530298	WT
4930402H24Rik	1	0.536273	12	4	4.96862	WT
4930404H11Rik	1	1	12	0	0.473386	WT
4930430F08Rik	1	0.42448	12	6	0.68852	WT
4930453N24Rik	0.938799	0.0928302	12	6	4.69626	WT
4930481A15Rik	1	1	12	0	0.495318	WT
4930526I15Rik	1	0.36909	12	0	2.66802	WT
4930556M19Rik	1	0.945158	12	0	0.25676	WT
4930579G24Rik	1	1	12	4	0.507026	WT
4930581F22Rik	0.99059	0.150792	12	10	4.84977	WT
4931406C07Rik	1	0.454441	12	6	4.67796	WT
4931406P16Rik	1	0.275204	12	10	1.39516	WT
4931408D14Rik	1	1	12	10	4.74312	WT
4931414P19Rik	1	1	12	10	0.405215	WT
4931428F04Rik	1	1	12	8	0.648204	WT
4932438A13Rik	1	0.519096	12	0	0.447434	WT
4933427D14Rik	0.756934	0.0191406	12	0	1.00804	WT
4933434E20Rik	1	0.971182	12	4	3.58472	WT
4933439C10Rik	1	0.319453	12	2	1.07445	WT
5031425E22Rik	1	0.571875	12	6	1.64938	WT
5033403H07Rik	0.939038	0.106362	12	0	4.81207	WT
5033406O09Rik	1	0.709973	12	6	2.41417	WT
5430405H02Rik	0.939038	0.0971688	12	0	1.17716	WT
5430416N02Rik	1	0.245329	12	6	1.79139	WT
5730408K05Rik	0.821154	0.0473412	12	0	1.07038	WT
5730409E04Rik	1	0.668335	12	6	1.26743	WT
5730455P16Rik	1	0.36909	12	2	0.941354	WT
5830454E08Rik	1	0.688933	12	0	0.586128	WT
6030458C11Rik	1	1	12	6	1.13569	WT
6330418K02Rik	1	0.590307	12	4	0.535826	WT
6430706D22Rik	1	0.86983	12	2	4.21927	WT
9030619P08Rik	1	0.519096	12	6	1.14312	WT
9130221H12Rik	1	1	12	8	0.865907	WT
9130401M01Rik	1	1	12	10	2.01365	WT
9330151L19Rik	1	0.553864	12	0	2.51525	WT
9330162012Rik	0.967235	0.13845	12	0	1.05134	WT
9430015G10Rik	1	1	12	0	0.293397	WT
9430038I01Rik	0.939038	0.0971688	12	2	2.14764	WT
9530068E07Rik	0.800266	0.0406378	12	4	12.7425	WT
9930021J03Rik	1	0.410074	12	6	0.517986	WT
9930104L06Rik	1	0.997663	12	0	0.912221	WT
A1cf	1	0.193389	12	4	3.26427	WT
A230072C01Rik	1	1	12	0	0	WT
A330040F15Rik	1	0.193389	12	10	0.846866	WT
A430005L14Rik	1	1	12	0	7.12799	WT
A630066F11Rik	1	0.218111	12	0	0.358176	WT
A730017L22Rik	1	0.42448	12	8	1.27063	WT
A830052D11Rik	1	1	12	0	0.716442	WT
A930001C03Rik	1	0.571875	12	2	0.7497	WT
A930005H10Rik	1	0.343575	12	6	0.654027	WT
A930013F10Rik	0.938799	0.0928302	12	4	0.820587	WT
AB124611	1	1	12	8	1.05368	WT
AI182371	1	1	12	4	43.907	WT
AI413582	0.821154	0.0473412	12	0	1.88143	WT
AI463170	1	0.894482	12	2	1.0439	WT
AI597479	0.886469	0.070104	12	4	1.35796	WT
AI661453	1	0.753391	12	4	5.45999	WT
AI837181	1	0.668335	12	0	1.81429	WT
AI987944	1	0.845633	12	4	0.976793	WT
AU021092	1	0.971182	12	6	0.650102	WT
AU022252	1	0.485966	12	8	1.23809	WT
AU040320	1	1	12	6	2.12999	WT
AW112010	0.967235	0.13845	12	0	1.8126	WT
AW209491	0.756934	0.0266479	12	0	3.27808	WT
AW549542	0.939038	0.101678	12	0	7.1809	WT
Aaas	1	0.971182	12	4	1.59219	WT
Aacs	1	1	12	8	10.1179	WT
Aadac	1	1	12	0	1.4773	WT
Aadat	1	0.845633	12	6	6.13906	WT
Aak1	1	1	12	10	0.577754	WT
Aamdc	1	1	12	6	0.251333	WT
Aamp	0.959962	0.132601	12	4	5.45771	WT
Aar2	1	1	12	4	1.39594	WT
Aars	1	0.319453	12	2	24.6856	WT
Aars2	1	1	12	0	1.05824	WT
Aarsd1	0.820448	0.0450071	12	4	8.91087	WT
Aasdh	1	1	12	8	0.636181	WT
Aasdhppt	1	1	12	6	0.145831	WT
Aass	1	0.319453	12	6	21.2142	WT
Aatf	1	1	12	10	0.528965	WT
Abat	1	0.410074	12	10	20.0961	WT
Abca1	1	0.919591	12	6	2.40054	WT
Abca2	1	0.485966	12	0	5.33465	WT
Abca3	1	1	12	4	4.69606	WT
Abca5	1	1	12	8	0.373529	WT
Abca6	1	1	12	4	1.44864	WT
Abca7	1	0.454441	12	0	1.26454	WT
Abca8a	1	0.553864	12	4	11.6675	WT
Abca8b	1	1	12	2	1.74806	WT
Abcb10	1	1	12	2	2.89092	WT
Abcb11	1	0.86983	12	4	19.3122	WT
Abcb4	1	0.86983	12	2	7.3883	WT
Abcb6	0.852118	0.0577606	12	2	20.7457	WT
Abcb7	1	0.226898	12	10	0.81688	WT
Abcb8	1	1	12	4	2.89133	WT
Abcc10	1	1	12	0	0.273687	WT
Abcc2	1	0.753391	12	4	4.91903	WT
Abcc3	0.756934	0.0161456	12	2	23.2529	WT
Abcc5	1	0.201362	12	6	1.87271	WT
Abcc6	1	1	12	4	0.994676	WT
Abcd1	0.865101	0.0606558	12	2	3.76851	WT
Abcd3	1	0.571875	12	0	0	WT
Abcd4	1	0.536273	12	4	2.21716	WT
Abce1	0.852118	0.0577606	12	6	3.2112	WT
Abcf1	1	1	12	4	3.4207	WT
Abcf2	0.756934	0.0312965	12	6	1.67945	WT
Abcf3	1	1	12	4	2.86835	WT
Abcg2	0.928304	0.0886571	12	6	4.01754	WT
Abcg5	1	1	12	0	20.475	WT
Abcg8	1	1	12	10	33.3751	WT
Abhd1	1	0.356155	12	0	1.39828	WT
Abhd10	1	0.628454	12	0	0.117504	WT
Abhd11	1	0.178215	12	4	3.88848	WT
Abhd12	1	1	12	10	2.07443	WT
Abhd14a	0.939038	0.106362	12	0	2.71469	WT
Abhd14b	1	1	12	2	14.7648	WT
Abhd15	1	0.185676	12	2	6.49623	WT
Abhd16a	1	0.331342	12	2	8.29855	WT
Abhd17a	0.99059	0.150792	12	4	16.9356	WT
Abhd17b	1	0.648176	12	2	3.31239	WT
Abhd17c	1	0.296678	12	0	8.29454	WT
Abhd3	0.928304	0.0886571	12	8	2.67235	WT
Abhd4	1	0.536273	12	0	7.86952	WT
Abhd5	1	0.42448	12	8	1.64448	WT
Abhd6	1	0.396044	12	2	25.0043	WT
Abhd8	1	0.36909	12	8	1.36842	WT
Abi1	1	1	12	10	1.09869	WT
Abl1	1	1	12	2	1.53485	WT
Abl2	1	0.821893	12	4	1.01945	WT
Ablim1	0.89287	0.0735219	12	10	5.61848	WT
Ablim2	1	0.382384	12	8	1.09359	WT
Ablim3	1	0.821893	12	2	3.5422	WT
Abr	1	1	12	6	0.901011	WT
Abracl	1	0.42448	12	8	4.02229	WT
Abtb1	1	0.971182	12	0	0	WT
Abtb2	1	1	12	4	5.95025	WT
Acaa1a	1	0.688933	12	6	2.9084	WT
Acaa1b	1	0.648176	12	0	0	WT
Acaa2	1	0.709973	12	2	52.0431	WT
Acaca	1	0.193389	12	6	6.7974	WT
Acacb	1	1	12	4	12.2185	WT
Acad10	1	1	12	0	0	WT
Acad11	1	0.201362	12	4	35.5994	WT
Acad12	1	0.945158	12	10	0.514194	WT
Acad8	1	0.798606	12	0	1.56591	WT
Acadl	1	1	12	4	6.30709	WT
Acadm	1	1	12	2	4.46273	WT
Acads	1	0.571875	12	2	5.76903	WT
Acadsb	1	1	12	10	2.47381	WT
Acadvl	0.995248	0.157297	12	2	49.8175	WT
Acap2	1	0.226898	12	10	1.53313	WT
Acap3	1	1	12	0	0.734856	WT
Acat1	1	0.235969	12	2	2.6382	WT
Acat2	1	1	12	2	7.5043	WT
Acat3	1	0.185676	12	0	22.6172	WT
Acbd3	1	0.3079	12	10	1.09075	WT
Acbd4	1	0.42448	12	2	15.6397	WT
Acbd5	1	1	12	6	4.30887	WT
Acbd6	1	1	12	2	5.90317	WT
Acd	1	1	12	2	1.42691	WT
Acer2	1	1	12	6	0.445148	WT
Acin1	0.756934	0.0281248	12	0	6.17214	WT
Acly	1	1	12	2	47.9901	WT
Acnat1	1	0.536273	12	10	0.893786	WT
Acnat2	1	0.775773	12	8	1.52931	WT
Aco1	1	0.553864	12	2	46.1825	WT
Aco2	1	0.688933	12	2	33.2965	WT
Acot1	0.99059	0.150792	12	2	25.0465	WT
Acot11	1	0.845633	12	6	0.15331	WT
Acot12	1	1	12	8	3.90328	WT
Acot13	0.939038	0.111228	12	6	6.46482	WT
Acot2	1	0.382384	12	2	0.413193	WT
Acot4	0.821154	0.0473412	12	2	9.96949	WT
Acot7	0.955374	0.121521	12	6	3.19497	WT
Acot8	1	1	12	10	2.09712	WT
Acot9	1	0.919591	12	0	0.617458	WT
Acox1	1	0.396044	12	4	119.122	WT
Acox2	1	0.753391	12	8	14.0489	WT
Acox3	1	0.254984	12	4	4.72508	WT
Acp1	0.765712	0.0329972	12	8	1.22963	WT
Acp2	1	1	12	8	0.724327	WT
Acp5	1	1	12	4	2.70248	WT
Acp6	1	0.254984	12	2	7.25412	WT
Acrbp	0.981627	0.144512	12	2	1.22894	WT
Acsf2	1	0.235969	12	4	1.70094	WT
Acsf3	1	1	12	8	2.00494	WT
Acsl1	1	0.396044	12	2	70.8957	WT
Acsl3	0.99059	0.150792	12	8	0.705563	WT
Acsl4	1	1	12	6	2.4118	WT
Acsl5	1	1	12	6	9.79742	WT
Acsm1	0.904129	0.0770816	12	2	67.3788	WT
Acsm3	0.788523	0.0366435	12	6	3.44546	WT
Acsm5	1	1	12	10	2.81985	WT
Acss2	1	1	12	4	18.4428	WT
Actb	1	0.519096	12	0	257.572	WT
Actl6a	1	0.454441	12	4	2.39819	WT
Actn1	1	1	12	0	7.38365	WT
Actn4	1	1	12	10	2.97492	WT
Actr1a	1	0.396044	12	4	4.50182	WT
Actr1b	1	0.590307	12	2	7.11491	WT
Actr2	1	0.185676	12	6	10.5257	WT
Actr3	1	1	12	8	2.86718	WT
Actr5	0.967235	0.13845	12	2	2.03269	WT
Actr8	1	0.485966	12	2	2.08314	WT
Acvr1	1	1	12	6	1.48952	WT
Acy1	1	1	12	0	4.64886	WT
Acy3	1	0.454441	12	4	4.35432	WT
Acyp1	1	1	12	4	2.11912	WT
Acyp2	1	0.396044	12	6	1.2392	WT
Adal	1	0.343575	12	6	0.738402	WT
Adam10	1	1	12	4	0.788105	WT
Adam11	0.81072	0.0427738	12	10	4.29752	WT
Adam15	0.81072	0.0427738	12	10	2.04687	WT
Adam17	1	0.798606	12	8	1.68683	WT
Adam9	1	1	12	6	1.6766	WT
Adamts1	1	0.226898	12	8	1.29167	WT
Adamts10	1	1	12	0	0.641505	WT
Adamts7	0.679641	0.00616928	12	0	3.49425	WT
Adamtsl4	1	0.798606	12	10	0.721164	WT
Adap2	1	1	12	2	2.7183	WT
Adar	0.89287	0.0735219	12	8	3.38765	WT
Adarb1	1	0.753391	12	6	0.987417	WT
Adat1	1	1	12	0	0.324924	WT
Adat2	0.723992	0.0120727	12	6	1.29421	WT
Adat3	1	1	12	6	0.360253	WT
Adck1	1	1	12	0	0.891868	WT
Adck5	1	0.845633	12	0	4.63291	WT
Adcy4	1	0.971182	12	4	1.56396	WT
Adcy6	1	1	12	10	8.45674	WT
Adcy9	1	1	12	10	4.62972	WT
Add1	1	1	12	8	2.4274	WT
Add3	1	1	12	2	1.11143	WT
Adgra2	0.99059	0.150792	12	6	2.86037	WT
Adgra3	0.81072	0.0427738	12	6	2.44044	WT
Adgre1	1	0.590307	12	10	0.39993	WT
Adgre5	1	1	12	4	2.8334	WT
Adgrf1	1	0.775773	12	8	1.29225	WT
Adgrf5	1	0.209601	12	4	1.29286	WT
Adgrg1	0.907908	0.0807876	12	4	2.40281	WT
Adgrg3	1	1	12	8	0.628384	WT
Adgrl1	1	1	12	2	0.803342	WT
Adgrl2	1	1	12	8	2.82736	WT
Adgrl4	0.939038	0.111228	12	8	1.43217	WT
Adh1	0.995248	0.157297	12	2	710.831	WT
Adh4	1	1	12	10	15.0777	WT
Adh5	1	1	12	0	35.1348	WT
Adh6-ps1	1	1	12	4	2.20917	WT
Adi1	1	0.245329	12	4	20.8931	WT
Adipor1	1	0.609166	12	6	1.70922	WT
Adipor2	1	0.254984	12	6	41.0727	WT
Adk	1	1	12	2	29.1529	WT
Ado	1	0.356155	12	6	1.95231	WT
Adora1	1	0.275204	12	8	6.66624	WT
Adpgk	1	1	12	2	1.95953	WT
Adprh	1	1	12	8	0.392472	WT
Adprhl2	1	0.821893	12	4	0.666671	WT
Adprm	1	0.193389	12	6	2.68756	WT
Adra1b	1	0.731458	12	0	25.6619	WT
Adra2b	0.800266	0.0385955	12	10	1.60988	WT
Adrb3	0.944532	0.116279	12	0	1.17422	WT
Adrm1	1	1	12	2	2.55298	WT
Adss	0.907908	0.0807876	12	8	3.52136	WT
Adssl1	1	0.536273	12	2	1.43062	WT
Adtrp	1	1	12	8	0.517775	WT
Aebp1	1	0.590307	12	6	0.880203	WT
Aebp2	1	0.590307	12	6	0.31172	WT
Aff1	1	1	12	8	1.93491	WT
Aff4	1	1	12	10	1.91439	WT
Afg3l1	1	0.382384	12	2	2.5635	WT
Afg3l2	1	0.285782	12	2	13.8686	WT
Afm	1	1	12	4	7.00051	WT
Afmid	1	0.209601	12	0	91.4694	WT
Afp	1	0.470006	12	10	0.629484	WT
Aftph	1	1	12	6	3.99845	WT
Aga	1	0.731458	12	8	2.27823	WT
Agap1	1	0.821893	12	6	0.0298804	WT
Agap3	0.825114	0.0497797	12	2	5.77751	WT
Agbl3	1	1	12	4	0.379289	WT
Agbl5	1	0.845633	12	4	0.0538479	WT
Agfg1	1	0.410074	12	0	0	WT
Agfg2	0.996024	0.164032	12	2	6.24696	WT
Aggf1	1	1	12	2	1.9453	WT
Agk	1	1	12	10	0.17473	WT
Agmat	1	0.894482	12	6	25.3661	WT
Ago1	1	0.609166	12	4	0.416676	WT
Ago4	1	1	12	8	0.292909	WT
Agpat1	1	1	12	2	0.340295	WT
Agpat2	1	0.201362	12	6	42.7813	WT
Agpat3	1	1	12	0	7.52341	WT
Agrn	1	0.410074	12	10	3.68874	WT
Agt	0.756934	0.0214023	12	2	60.4243	WT
Agtpbp1	1	1	12	6	0.592897	WT
Agtr1a	1	0.553864	12	10	11.0361	WT
Agxt	1	0.668335	12	0	39.9188	WT
Agxt2	1	0.571875	12	4	3.16775	WT
Ahctf1	1	0.396044	12	2	8.37122	WT
Ahcy	1	0.86983	12	2	11.4506	WT
Ahcyl1	1	0.919591	12	10	0.579042	WT
Ahcyl2	1	0.798606	12	6	2.90942	WT
Ahdc1	0.967235	0.13845	12	2	2.84323	WT
Ahnak	1	0.454441	12	0	0	WT
Ahr	1	1	12	6	0.377263	WT
Ahsa1	1	0.668335	12	0	0	WT
Ahsa2	1	1	12	2	0.349958	WT
Ahsg	0.959962	0.132601	12	0	1308.94	WT
Aida	1	1	12	8	0.540575	WT
Aif1	1	0.235969	12	10	1.83997	WT
Aifm1	1	0.798606	12	6	4.56404	WT
Aifm2	1	0.971182	12	2	3.61934	WT
Aifm3	1	1	12	10	0.969797	WT
Aig1	1	0.798606	12	10	0.919434	WT
Aimp1	1	1	12	6	2.30667	WT
Aimp2	1	0.571875	12	8	4.24108	WT
Aip	1	1	12	0	1.74911	WT
Ajuba	1	0.845633	12	0	0	WT
Ak2	1	1	12	2	65.6256	WT
Ak3	1	0.296678	12	2	56.6081	WT
Ak4	1	0.945158	12	2	8.91764	WT
Ak6	0.756934	0.0214023	12	6	2.91487	WT
Akap1	1	0.218111	12	2	20.959	WT
Akap10	1	0.439267	12	8	1.3766	WT
Akap11	1	1	12	6	1.325	WT
Akap13	1	0.254984	12	10	8.90827	WT
Akap8	1	1	12	4	0.566374	WT
Akap8l	1	0.945158	12	0	2.75018	WT
Akap9	1	0.945158	12	6	1.13841	WT
Akip1	1	1	12	0	0	WT
Akirin1	1	0.470006	12	6	2.65835	WT
Akirin2	1	1	12	0	1.50917	WT
Akr1a1	1	1	12	6	5.86301	WT
Akr1b10	1	1	12	4	0.559485	WT
Akr1b8	1	1	12	4	0.617179	WT
Akr1c12	1	1	12	2	0.696049	WT
Akr1c13	1	0.254984	12	4	0.827014	WT
Akr1c14	1	0.226898	12	6	20.5852	WT
Akr1c20	1	0.919591	12	2	1.00446	WT
Akr1c6	1	0.193389	12	4	141.172	WT
Akr1d1	1	1	12	0	10.892	WT
Akr1e1	1	0.356155	12	4	4.12326	WT
Akr7a5	1	0.536273	12	2	37.4339	WT
Akt1	1	1	12	0	3.31336	WT
Akt1s1	1	0.590307	12	4	2.76625	WT
Akt2	1	0.519096	12	2	1.76116	WT
Aktip	1	0.971182	12	10	0.25399	WT
Alad	1	1	12	8	1.69168	WT
Alas1	1	1	12	0	364.425	WT
Alas2	0.765712	0.0329972	12	4	36.5224	WT
Alb	1	1	12	2	1213.15	WT
Alcam	1	0.571875	12	8	1.34711	WT
Aldh16a1	1	0.185676	12	2	9.63369	WT
Aldh1a1	1	1	12	2	104.266	WT
Aldh1a7	1	1	12	4	10.7271	WT
Aldh1b1	1	0.648176	12	10	23.8915	WT
Aldh1l1	1	1	12	0	0	WT
Aldh2	1	0.894482	12	2	3.61298	WT
Aldh3a2	1	0.343575	12	2	139.046	WT
Aldh3b1	1	0.485966	12	10	0.593039	WT
Aldh4a1	0.944532	0.116279	12	4	28.6228	WT
Aldh5a1	1	1	12	2	0.570603	WT
Aldh6a1	1	1	12	8	5.84237	WT
Aldh7a1	1	1	12	8	0.351272	WT
Aldh8a1	1	1	12	0	8.55123	WT
Aldh9a1	0.967235	0.13845	12	2	13.8287	WT
Aldoa	1	0.753391	12	0	19.1566	WT
Aldob	0.874745	0.0636753	12	6	915.753	WT
Alg1	1	1	12	0	1.16768	WT
Alg11	1	0.454441	12	0	3.07081	WT
Alg12	0.679641	0.00579119	12	8	2.02817	WT
Alg13	1	1	12	0	0.186783	WT
Alg14	1	1	12	4	1.10394	WT
Alg2	1	0.235969	12	6	1.79749	WT
Alg3	1	1	12	4	0.343174	WT
Alg5	1	0.971182	12	2	2.26639	WT
Alg6	1	1	12	0	1.52156	WT
Alg9	1	1	12	10	0.619779	WT
Alkbh1	1	0.319453	12	10	1.3782	WT
Alkbh2	1	0.609166	12	2	1.48959	WT
Alkbh3	0.882683	0.0668232	12	0	5.95846	WT
Alkbh4	1	1	12	2	1.24881	WT
Alkbh5	1	0.319453	12	6	1.46119	WT
Alkbh6	1	1	12	8	1.47582	WT
Alkbh7	1	1	12	8	2.1099	WT
Alox5ap	1	0.226898	12	10	0.805433	WT
Alpl	1	1	12	2	1.55684	WT
Als2	1	1	12	2	10.6047	WT
Als2cl	0.756934	0.0152445	12	6	6.85325	WT
Alyref	1	1	12	2	0.710822	WT
Alyref2	1	1	12	4	0.922865	WT
Ambp	1	1	12	8	29.3604	WT
Ambra1	1	0.688933	12	4	2.72034	WT
Amdhd1	0.967235	0.13845	12	0	94.1636	WT
Amdhd2	0.800266	0.0385955	12	2	5.81207	WT
Amfr	1	1	12	4	11.3157	WT
Amigo1	1	1	12	6	0.513688	WT
Amigo2	1	0.553864	12	2	1.04076	WT
Ammecr1l	1	0.945158	12	4	0.668313	WT
Amn1	0.756934	0.0226197	12	10	2.74159	WT
Amotl1	1	0.894482	12	6	1.21917	WT
Amotl2	1	0.536273	12	2	0.885505	WT
Ampd2	1	0.971182	12	4	1.75844	WT
Amy1	1	0.919591	12	4	0.982928	WT
Amz2	1	0.285782	12	0	0.746858	WT
Anapc1	1	0.396044	12	0	1.12112	WT
Anapc13	1	1	12	4	3.51518	WT
Anapc15	1	0.997663	12	8	0.223887	WT
Anapc16	1	1	12	4	1.78454	WT
Anapc2	1	0.502328	12	4	0.896098	WT
Anapc4	1	0.688933	12	8	0.840839	WT
Anapc5	1	0.343575	12	0	4.2426	WT
Anapc7	1	0.753391	12	2	2.39965	WT
Ang	1	0.668335	12	0	29.3497	WT
Angel1	0.955374	0.12696	12	2	1.68672	WT
Angel2	1	0.798606	12	0	3.49266	WT
Angptl2	1	0.688933	12	6	0.702035	WT
Angptl3	1	1	12	2	5.01681	WT
Angptl4	1	1	12	10	37.0415	WT
Angptl6	0.959962	0.132601	12	4	4.98752	WT
Ank	1	0.36909	12	4	3.72478	WT
Ankfy1	1	0.753391	12	8	1.52072	WT
Ankhd1	1	1	12	0	0.315514	WT
Ankib1	1	1	12	4	1.856	WT
Ankle2	1	1	12	10	0.231116	WT
Ankmy2	0.981627	0.144512	12	10	1.53519	WT
Ankra2	1	0.171003	12	2	3.39078	WT
Ankrd10	1	0.753391	12	0	0.507569	WT
Ankrd12	1	0.821893	12	10	0.889605	WT
Ankrd13a	1	0.590307	12	10	2.44675	WT
Ankrd13b	0.765712	0.0329972	12	8	1.83046	WT
Ankrd13c	1	0.571875	12	10	0.850219	WT
Ankrd16	1	0.171003	12	0	1.65757	WT
Ankrd17	1	0.519096	12	10	0.659387	WT
Ankrd24	1	0.235969	12	0	1.1114	WT
Ankrd27	1	1	12	6	2.35861	WT
Ankrd28	1	1	12	6	0.647439	WT
Ankrd33b	1	0.688933	12	2	2.97964	WT
Ankrd39	1	0.343575	12	8	0.51876	WT
Ankrd40	1	1	12	6	2.10817	WT
Ankrd46	1	0.382384	12	2	3.30201	WT
Ankrd49	1	0.609166	12	10	0.472686	WT
Ankrd50	1	0.42448	12	4	0.967439	WT
Ankrd52	1	0.628454	12	4	0.711185	WT
Ankrd54	1	0.519096	12	0	2.01658	WT
Anks1	0.955374	0.12696	12	0	3.34466	WT
Anks3	1	0.553864	12	10	1.95028	WT
Anks4b	0.679641	0.00368064	12	8	9.82021	WT
Ankzf1	0.756934	0.0296734	12	0	4.9378	WT
Ano1	1	0.821893	12	2	0.387058	WT
Ano10	1	0.997663	12	6	1.21028	WT
Ano6	1	0.821893	12	6	3.05318	WT
Ano8	1	0.410074	12	4	0.948839	WT
Anp32a	1	1	12	4	0.756888	WT
Anp32b	1	0.86983	12	10	3.53431	WT
Anp32e	1	0.609166	12	6	2.32688	WT
Anpep	1	0.410074	12	4	7.07967	WT
Antxr2	1	0.571875	12	0	3.65533	WT
Anxa2	1	0.775773	12	10	2.38995	WT
Anxa4	1	1	12	10	1.99275	WT
Anxa5	1	0.331342	12	6	31.1979	WT
Anxa6	1	1	12	10	9.23433	WT
Anxa7	1	0.821893	12	0	0	WT
Anxa9	1	0.590307	12	8	0.275156	WT
Aox1	1	0.356155	12	4	13.0681	WT
Aox3	1	0.343575	12	4	49.9729	WT
Ap1ar	1	1	12	0	0	WT
Ap1b1	1	0.798606	12	0	5.28375	WT
Ap1g1	1	1	12	4	2.58232	WT
Ap1g2	1	1	12	8	0.675554	WT
Ap1m1	0.967235	0.13845	12	2	3.10655	WT
Ap1s1	1	1	12	0	2.79957	WT
Ap2a1	1	0.410074	12	2	3.07287	WT
Ap2a2	1	1	12	0	3.53612	WT
Ap2b1	1	0.185676	12	6	2.59528	WT
Ap2m1	1	1	12	10	1.90484	WT
Ap2s1	1	0.519096	12	2	11.6999	WT
Ap3b1	1	1	12	6	2.89683	WT
Ap3d1	1	1	12	8	1.21216	WT
Ap3m1	0.825114	0.0497797	12	6	1.40076	WT
Ap3s1	1	1	12	0	0.616566	WT
Ap3s2	1	0.775773	12	0	0	WT
Ap4b1	1	1	12	10	0.688341	WT
Ap4e1	1	1	12	4	0.354019	WT
Ap4m1	0.99059	0.150792	12	4	0.947967	WT
Ap4s1	0.967235	0.13845	12	0	5.30268	WT
Ap5b1	1	0.36909	12	4	0.919579	WT
Ap5m1	1	0.945158	12	8	0.419516	WT
Ap5s1	1	1	12	8	2.55186	WT
Ap5z1	1	0.343575	12	10	2.2315	WT
Apaf1	0.955374	0.12696	12	8	1.22716	WT
Apba3	1	1	12	0	1.51225	WT
Apbb2	1	0.226898	12	10	1.71483	WT
Apbb3	1	1	12	0	3.12425	WT
Apcs	1	0.218111	12	0	1.51908	WT
Apeh	0.756934	0.0180915	12	6	6.43865	WT
Apex1	1	0.919591	12	4	9.49024	WT
Apex2	1	1	12	0	2.89611	WT
Aph1a	1	0.821893	12	4	1.66897	WT
Api5	1	1	12	4	1.27018	WT
Apip	1	0.668335	12	6	2.0247	WT
Aplf	1	0.343575	12	4	0.1056	WT
Aplp2	0.955374	0.12696	12	2	37.4216	WT
Apmap	1	0.894482	12	10	0.196291	WT
Apoa1	0.944532	0.116279	12	0	1353.47	WT
Apoa2	1	0.382384	12	2	1946.35	WT
Apoa4	1	0.519096	12	6	11.5323	WT
Apoa5	1	0.971182	12	6	183.875	WT
Apob	1	1	12	8	32.1112	WT
Apobec1	1	1	12	4	3.70927	WT
Apobec3	1	1	12	10	1.47724	WT
Apoc1	1	0.971182	12	2	397.978	WT
Apoc3	1	1	12	8	254.192	WT
Apoc4	1	0.42448	12	0	411.847	WT
Apoe	0.756934	0.0252399	12	2	4352.16	WT
Apof	1	1	12	10	28.1577	WT
Apoh	1	1	12	0	82.9479	WT
Apol7a	1	1	12	0	24.1674	WT
Apol9a	1	0.798606	12	10	18.2556	WT
Apol9b	1	1	12	10	24.9387	WT
Apom	1	0.245329	12	0	0	WT
Apon	0.756934	0.0238981	12	2	38.2422	WT
Apoo	0.756934	0.0152445	12	6	1.08375	WT
Apopt1	1	1	12	4	2.12349	WT
App	0.907908	0.0807876	12	10	4.99673	WT
Appbp2	0.852118	0.0549856	12	8	2.31872	WT
Appbp2os	1	0.971182	12	0	0.0443583	WT
Appl1	1	0.264941	12	8	0.538034	WT
Appl2	1	1	12	10	1.49118	WT
Aprt	1	1	12	8	10.9489	WT
Aqp1	0.886469	0.070104	12	6	13.7377	WT
Aqp11	1	1	12	0	7.94302	WT
Aqp8	1	1	12	4	92.6497	WT
Aqp9	1	0.296678	12	2	60.5561	WT
Aqr	1	1	12	6	1.27083	WT
Ar	0.852118	0.0577606	12	6	0.244726	WT
Araf	1	1	12	8	1.66507	WT
Arap1	1	0.628454	12	0	2.84825	WT
Arap2	1	1	12	0	0.249237	WT
Arap3	1	0.519096	12	10	0.59511	WT
Arcn1	0.939038	0.101678	12	8	7.87028	WT
Arel1	1	1	12	10	5.12268	WT
Arf1	1	1	12	4	5.75148	WT
Arf2	0.907908	0.0807876	12	6	2.57088	WT
Arf3	1	0.648176	12	2	3.32042	WT
Arf4	0.996024	0.164032	12	6	21.4062	WT
Arf5	1	0.648176	12	2	30.5488	WT
Arfgap1	0.939038	0.111228	12	4	4.04864	WT
Arfgap2	0.959962	0.132601	12	2	10.1518	WT
Arfgap3	1	0.845633	12	6	1.57616	WT
Arfgef1	1	0.775773	12	6	2.77929	WT
Arfgef2	1	0.296678	12	0	4.49936	WT
Arfip1	1	0.668335	12	8	0.818262	WT
Arfip2	1	1	12	10	1.20915	WT
Arfrp1	1	0.171003	12	10	2.53372	WT
Arg1	1	1	12	6	154.102	WT
Arglu1	1	0.731458	12	10	1.45575	WT
Arhgap1	1	1	12	6	0.47593	WT
Arhgap10	1	0.648176	12	10	0.0506723	WT
Arhgap12	1	0.519096	12	10	0.460954	WT
Arhgap17	1	0.296678	12	10	0.887471	WT
Arhgap19	1	0.945158	12	6	0.959089	WT
Arhgap21	1	0.571875	12	2	2.02797	WT
Arhgap23	1	0.485966	12	8	0.345759	WT
Arhgap24	1	1	12	0	0.596299	WT
Arhgap29	0.939038	0.101678	12	8	6.59623	WT
Arhgap31	1	1	12	2	0.963929	WT
Arhgap35	1	1	12	10	5.78104	WT
Arhgap4	1	0.296678	12	10	2.50308	WT
Arhgap6	1	1	12	10	0.592379	WT
Arhgdia	1	1	12	8	4.9149	WT
Arhgdib	1	1	12	6	2.71158	WT
Arhgef1	1	0.218111	12	2	4.43062	WT
Arhgef10l	1	1	12	2	0.982458	WT
Arhgef11	1	1	12	2	1.89707	WT
Arhgef12	1	1	12	0	2.96869	WT
Arhgef15	1	0.245329	12	0	1.32636	WT
Arhgef18	1	0.275204	12	2	1.79686	WT
Arhgef19	1	0.218111	12	4	16.2006	WT
Arhgef2	1	0.845633	12	10	0.602651	WT
Arhgef25	1	0.410074	12	10	0.205609	WT
Arhgef26	1	1	12	10	1.89247	WT
Arhgef3	1	0.668335	12	4	1.128	WT
Arhgef40	0.955374	0.12696	12	0	2.2302	WT
Arhgef5	0.717898	0.00894655	12	6	2.44236	WT
Arhgef7	1	0.42448	12	0	1.22607	WT
Arid1a	1	1	12	8	1.55216	WT
Arid3b	0.938799	0.0928302	12	0	0.467804	WT
Arid4a	1	1	12	2	0.643766	WT
Arid4b	1	1	12	8	0.164432	WT
Arih2	1	0.945158	12	0	0	WT
Arl1	1	1	12	6	0.230669	WT
Arl13b	1	1	12	6	0.787296	WT
Arl14ep	1	0.454441	12	0	1.30221	WT
Arl15	1	1	12	4	0.753814	WT
Arl16	1	1	12	6	1.17681	WT
Arl2	0.955374	0.12696	12	4	2.53972	WT
Arl2bp	0.938799	0.0928302	12	8	3.28783	WT
Arl3	1	1	12	0	1.69799	WT
Arl4a	1	0.609166	12	0	0.921374	WT
Arl4d	0.939038	0.111228	12	0	4.63806	WT
Arl5a	1	1	12	4	0.819756	WT
Arl6	1	0.753391	12	10	0.0967801	WT
Arl6ip1	1	0.919591	12	10	20.3994	WT
Arl6ip4	1	1	12	8	2.68235	WT
Arl6ip5	1	0.454441	12	8	2.25936	WT
Arl6ip6	1	0.3079	12	6	1.33476	WT
Arl8a	1	0.821893	12	8	2.82	WT
Arl8b	1	0.285782	12	8	3.23407	WT
Armc1	1	1	12	2	0.786533	WT
Armc10	1	0.609166	12	0	0.567466	WT
Armc5	0.882683	0.0668232	12	8	2.93462	WT
Armc6	1	1	12	8	0.19675	WT
Armc7	0.944532	0.116279	12	8	1.43788	WT
Armc8	1	1	12	0	1.59031	WT
Armc9	1	0.454441	12	4	0.873974	WT
Armt1	1	1	12	2	1.33118	WT
Arnt	1	0.971182	12	2	1.46999	WT
Arntl	1	1	12	2	2.23418	WT
Arpc1a	0.939038	0.111228	12	4	9.83958	WT
Arpc1b	1	1	12	8	1.87926	WT
Arpc2	1	0.845633	12	10	4.42832	WT
Arpc3	0.756934	0.0161456	12	8	8.89381	WT
Arpc4	1	0.275204	12	2	8.30256	WT
Arpc5	1	0.536273	12	8	5.67775	WT
Arpc5l	0.756934	0.0266479	12	8	6.75093	WT
Arpin	1	0.3079	12	8	1.58903	WT
Arrb1	1	0.42448	12	2	1.26592	WT
Arrb2	1	1	12	6	2.1051	WT
Arrdc1	0.939038	0.0971688	12	0	2.14287	WT
Arrdc2	1	1	12	0	1.89321	WT
Arrdc3	1	0.590307	12	4	5.3102	WT
Arrdc4	1	1	12	8	2.5365	WT
Arsa	1	1	12	10	16.1503	WT
Arsb	1	1	12	0	0.31128	WT
Arsg	1	0.753391	12	0	0.449531	WT
Arsk	1	1	12	8	0.312712	WT
Arv1	1	0.688933	12	4	0.525206	WT
Arvcf	0.996024	0.164032	12	0	4.54009	WT
As3mt	1	1	12	6	4.07866	WT
Asah1	0.99059	0.150792	12	8	5.12088	WT
Asap2	1	1	12	2	0.827722	WT
Asb1	1	1	12	6	0.391147	WT
Asb13	1	0.254984	12	8	3.63553	WT
Asb2	1	1	12	0	0.263013	WT
Asb6	1	1	12	8	0.159802	WT
Asb7	0.996024	0.164032	12	0	1.20277	WT
Asb8	1	1	12	10	0.534433	WT
Ascc1	1	0.209601	12	0	5.41636	WT
Ascc2	0.944532	0.116279	12	6	1.87479	WT
Ascc3	1	1	12	8	0.499941	WT
Asgr1	0.81072	0.0427738	12	2	183.368	WT
Asgr2	1	1	12	8	27.8959	WT
Ash1l	1	1	12	6	1.93781	WT
Ash2l	1	1	12	8	1.5394	WT
Asic5	1	1	12	0	0.264766	WT
Asl	1	0.798606	12	10	106.676	WT
Asna1	1	0.553864	12	4	5.62314	WT
Asnsd1	1	0.753391	12	10	1.74447	WT
Aspa	1	1	12	8	0.272762	WT
Aspdh	1	0.410074	12	2	28.3299	WT
Aspg	1	1	12	8	26.273	WT
Asph	0.938799	0.0928302	12	8	1.40367	WT
Aspscr1	1	1	12	0	5.06951	WT
Asrgl1	1	0.590307	12	10	0.8019	WT
Ass1	1	1	12	6	36.7487	WT
Aste1	1	0.894482	12	4	0.717936	WT
Asxl1	0.765712	0.0329972	12	10	1.96589	WT
Atad1	1	0.894482	12	6	1.12809	WT
Atad2	1	0.470006	12	2	0.515975	WT
Atad2b	1	0.218111	12	10	0.315453	WT
Atad3a	1	1	12	2	5.39035	WT
Atad3aos	1	0.845633	12	10	0.672972	WT
Atat1	1	1	12	8	0.709416	WT
Ate1	1	1	12	2	0.886887	WT
Atf1	1	0.668335	12	6	2.75969	WT
Atf2	1	0.331342	12	8	1.13762	WT
Atf4	1	0.502328	12	8	15.1203	WT
Atf5	1	1	12	10	37.4234	WT
Atf6	0.357831	0.000424039	12	6	8.83356	WT
Atf6b	0.955374	0.12696	12	4	8.52353	WT
Atf7	1	0.775773	12	0	2.38279	WT
Atf7ip	1	0.628454	12	6	1.00962	WT
Atg10	0.939038	0.101678	12	6	1.13757	WT
Atg101	1	0.997663	12	0	6.98154	WT
Atg12	0.904129	0.0770816	12	6	5.37725	WT
Atg13	1	1	12	0	4.56143	WT
Atg14	0.907908	0.0807876	12	0	4.91287	WT
Atg16l1	1	0.709973	12	0	4.98962	WT
Atg16l2	1	0.648176	12	4	5.47401	WT
Atg2a	1	0.571875	12	2	0.84427	WT
Atg3	1	1	12	6	2.78895	WT
Atg4b	1	1	12	4	0.562955	WT
Atg4c	1	1	12	6	0.930186	WT
Atg5	1	0.919591	12	6	2.72186	WT
Atg7	1	0.356155	12	0	7.82484	WT
Atg9a	1	0.396044	12	4	0.668614	WT
Atic	1	1	12	0	0	WT
Atl2	1	0.454441	12	6	4.2102	WT
Atl3	1	0.254984	12	6	1.6601	WT
Atm	1	0.285782	12	8	0.687953	WT
Atmin	1	0.753391	12	4	0.415353	WT
Atn1	1	1	12	4	1.58436	WT
Atoh8	1	1	12	6	10.1724	WT
Atox1	1	0.275204	12	8	22.2151	WT
Atp11a	1	1	12	2	0.225132	WT
Atp11b	1	1	12	4	1.86889	WT
Atp11c	1	1	12	10	0.153746	WT
Atp13a1	1	0.235969	12	0	5.06954	WT
Atp13a2	1	0.845633	12	10	3.3186	WT
Atp13a3	1	1	12	10	3.48506	WT
Atp1a1	1	0.845633	12	10	19.5971	WT
Atp1b1	1	1	12	10	5.48075	WT
Atp1b3	1	0.553864	12	10	0.491515	WT
Atp2a2	1	1	12	6	9.07078	WT
Atp2b1	1	0.971182	12	10	0.285312	WT
Atp5a1	1	0.86983	12	6	27.8978	WT
Atp5b	1	0.997663	12	8	83.5018	WT
Atp5c1	1	0.218111	12	6	46.2463	WT
Atp5d	1	0.502328	12	4	19.8599	WT
Atp5e	1	1	12	10	87.5345	WT
Atp5g1	1	1	12	0	11.8378	WT
Atp5g2	1	0.382384	12	8	1.69471	WT
Atp5g3	1	1	12	10	51.0255	WT
Atp5h	1	0.609166	12	6	44.6411	WT
Atp5j	1	0.775773	12	2	31.7443	WT
Atp5j2	1	0.331342	12	8	48.5001	WT
Atp5k	1	0.470006	12	6	39.1284	WT
Atp5l	1	1	12	0	0.845385	WT
Atp5o	1	0.628454	12	2	40.7294	WT
Atp6ap1	0.357831	0.000285255	12	8	11.3917	WT
Atp6ap2	1	0.439267	12	8	3.30326	WT
Atp6v0a1	1	0.519096	12	0	8.5738	WT
Atp6v0a2	1	0.971182	12	4	1.28811	WT
Atp6v0b	1	1	12	2	3.93043	WT
Atp6v0d1	1	0.382384	12	6	9.09074	WT
Atp6v0e	0.788523	0.0366435	12	6	10.621	WT
Atp6v1a	1	0.971182	12	8	2.02309	WT
Atp6v1b2	1	1	12	8	2.53297	WT
Atp6v1c1	1	0.709973	12	8	1.90052	WT
Atp6v1d	1	1	12	2	4.69881	WT
Atp6v1e1	1	1	12	2	4.08098	WT
Atp6v1f	1	0.86983	12	0	8.45521	WT
Atp6v1g1	1	0.470006	12	0	5.02279	WT
Atp6v1h	1	0.356155	12	6	6.06223	WT
Atp8b1	1	0.519096	12	8	2.46426	WT
Atp8b2	1	0.571875	12	8	0.271626	WT
Atp9a	0.756934	0.0238981	12	2	14.1657	WT
Atp9b	1	0.86983	12	2	1.5951	WT
Atpaf2	1	0.226898	12	2	3.4771	WT
Atpif1	1	0.709973	12	6	4.69832	WT
Atraid	1	1	12	2	5.54229	WT
Atrip	1	1	12	6	1.1979	WT
Atrn	1	1	12	6	4.27822	WT
Atrnl1	1	1	12	10	1.46512	WT
Atxn1	0.821154	0.0473412	12	6	5.3599	WT
Atxn10	1	1	12	10	3.72845	WT
Atxn1l	1	0.285782	12	8	2.2221	WT
Atxn2	1	1	12	2	1.02388	WT
Atxn2l	1	1	12	0	4.11164	WT
Atxn3	1	0.919591	12	10	1.07834	WT
Atxn7	0.357831	0.000458437	12	2	1.34377	WT
Atxn7l1	0.89287	0.0735219	12	8	0.852341	WT
Atxn7l3	1	0.331342	12	2	3.37346	WT
Atxn7l3b	1	1	12	10	0.512838	WT
Auh	1	0.42448	12	4	3.25842	WT
Aup1	1	1	12	4	6.21755	WT
Aurkaip1	1	1	12	4	8.55578	WT
Aven	1	0.971182	12	6	0.785265	WT
Avl9	1	0.185676	12	6	1.89078	WT
Avpi1	1	0.343575	12	4	15.8268	WT
Avpr1a	1	0.821893	12	0	0.180519	WT
Awat2	1	1	12	2	0.475363	WT
Axin1	1	1	12	4	0.561687	WT
Axin2	1	0.502328	12	4	2.04132	WT
Axl	1	0.590307	12	10	1.32719	WT
Azgp1	1	0.609166	12	0	118.68	WT
Azi2	1	1	12	6	0.393969	WT
Azin1	0.922281	0.0846445	12	8	3.98844	WT
B230208H11Rik	1	1	12	4	0.49149	WT
B230219D22Rik	1	0.571875	12	0	0.45465	WT
B230307C23Rik	1	0.285782	12	10	1.17617	WT
B2m	1	0.470006	12	6	168.528	WT
B330016D10Rik	1	0.798606	12	10	0.495054	WT
B3galnt2	1	0.86983	12	4	3.60014	WT
B3galt1	0.939038	0.111228	12	10	2.37267	WT
B3gat3	1	0.821893	12	4	4.34534	WT
B3gnt2	1	1	12	4	0.914947	WT
B3gntl1	0.967235	0.13845	12	8	1.23177	WT
B4galnt1	1	0.590307	12	0	1.51745	WT
B4galt1	1	1	12	2	3.18127	WT
B4galt3	1	1	12	8	0.810796	WT
B4galt5	1	1	12	2	4.95371	WT
B4galt6	1	1	12	8	0.33561	WT
B4galt7	1	0.502328	12	10	0.748261	WT
B4gat1	1	0.201362	12	10	1.95808	WT
B630019K06Rik	1	0.439267	12	2	0.351464	WT
B9d2	1	0.178215	12	0	2.41864	WT
BC003965	1	0.319453	12	2	1.55629	WT
BC004004	1	0.356155	12	8	0.798582	WT
BC005537	1	0.997663	12	6	0.287359	WT
BC005624	1	0.235969	12	0	2.50932	WT
BC017158	1	1	12	0	1.47875	WT
BC024139	1	0.894482	12	0	2.67298	WT
BC024386	0.89287	0.0735219	12	0	88.6193	WT
BC024978	1	0.648176	12	6	0.977159	WT
BC029722	1	1	12	10	1.92739	WT
BC031181	1	1	12	2	11.139	WT
BC048403	1	0.502328	12	0	1.05381	WT
BC051226	1	0.731458	12	8	0.576534	WT
BC052040	1	0.997663	12	8	0.624068	WT
Baat	1	1	12	10	0.352899	WT
Babam1	1	1	12	10	4.81747	WT
Bace1	1	0.439267	12	0	2.43728	WT
Bach1	1	0.590307	12	0	0.702824	WT
Bach2	0.756934	0.0226197	12	6	2.7597	WT
Bad	0.756934	0.0252399	12	0	7.88124	WT
Bag1	0.821154	0.0473412	12	2	21.8656	WT
Bag3	1	1	12	6	6.14149	WT
Bag4	1	1	12	2	0.175587	WT
Bag5	1	0.343575	12	2	2.05138	WT
Bag6	0.886469	0.070104	12	2	10.0973	WT
Bahcc1	1	0.775773	12	0	0.933564	WT
Bahd1	1	1	12	8	1.9117	WT
Baiap2	0.820448	0.0450071	12	2	14.7459	WT
Baiap2l1	1	1	12	10	1.52194	WT
Bak1	1	0.798606	12	2	2.33418	WT
Banf1	1	1	12	2	4.4522	WT
Bap1	1	0.485966	12	0	0	WT
Batf3	0.781695	0.0347784	12	10	2.29199	WT
Bax	0.996024	0.164032	12	0	6.63334	WT
Baz1a	1	1	12	6	0.319471	WT
Baz1b	1	1	12	0	9.81446	WT
Baz2a	1	1	12	0	1.11553	WT
Baz2b	1	0.821893	12	6	1.68495	WT
Bbc3	1	1	12	2	5.45141	WT
Bbox1	1	1	12	8	0.455722	WT
Bbs10	1	0.36909	12	10	1.15657	WT
Bbs2	0.788523	0.0366435	12	0	0.848412	WT
Bbs4	1	1	12	8	0.723908	WT
Bbs5	0.955374	0.12696	12	10	0.411745	WT
Bbs7	1	1	12	10	0.760858	WT
Bbs9	1	0.590307	12	0	1.57412	WT
Bbx	1	0.590307	12	6	1.01437	WT
Bcam	1	1	12	0	0.603636	WT
Bcap29	0.81072	0.0427738	12	10	0.987243	WT
Bcap31	1	1	12	0	10.8818	WT
Bcar1	1	1	12	4	3.35651	WT
Bcar3	1	1	12	2	10.8264	WT
Bcas2	1	1	12	2	2.7365	WT
Bcas3	1	0.201362	12	4	2.42727	WT
Bcat2	1	0.821893	12	0	0.323439	WT
Bccip	1	0.945158	12	8	2.60703	WT
Bcdin3d	1	1	12	4	1.32785	WT
Bche	1	1	12	10	1.18872	WT
Bckdha	0.852118	0.0577606	12	2	64.359	WT
Bckdhb	1	0.945158	12	0	0	WT
Bckdk	1	0.628454	12	4	0.209594	WT
Bcl10	1	0.235969	12	10	1.41241	WT
Bcl2l1	1	0.502328	12	2	7.97742	WT
Bcl2l11	1	1	12	6	0.386877	WT
Bcl2l12	1	1	12	0	0.702097	WT
Bcl2l13	1	1	12	10	1.20055	WT
Bcl2l2	1	0.264941	12	8	2.69428	WT
Bcl3	1	0.590307	12	8	4.54359	WT
Bcl6	1	0.628454	12	0	7.78774	WT
Bcl7a	1	0.553864	12	2	1.0004	WT
Bcl7b	1	1	12	0	0.502564	WT
Bcl9	1	0.609166	12	10	0.488149	WT
Bcl9l	1	0.536273	12	2	6.56121	WT
Bco1	1	0.519096	12	8	1.78629	WT
Bco2	1	0.3079	12	2	2.84769	WT
Bcor	0.995248	0.157297	12	0	1.20221	WT
Bcorl1	0.852118	0.0577606	12	4	1.03491	WT
Bcr	1	0.668335	12	0	3.33743	WT
Bcs1l	1	1	12	2	1.39901	WT
Bdh1	1	0.731458	12	2	2.17217	WT
Bdh2	1	1	12	0	4.96412	WT
Becn1	1	1	12	4	3.08446	WT
Bend3	1	0.356155	12	8	1.85063	WT
Bend7	1	0.731458	12	6	1.39281	WT
Bet1	0.852118	0.0549856	12	6	17.9862	WT
Bet1l	1	0.296678	12	0	8.60689	WT
Bfar	1	0.178215	12	8	7.70627	WT
Bgn	1	0.382384	12	8	16.7374	WT
Bhlhe40	0.820448	0.0450071	12	8	29.1807	WT
Bhmt	1	1	12	4	112.191	WT
Bhmt2	1	0.845633	12	0	21.0809	WT
Bicd2	0.882683	0.0668232	12	8	1.97146	WT
Bid	0.723992	0.0100969	12	10	4.81466	WT
Bik	0.996024	0.164032	12	2	3.77734	WT
Bin1	1	1	12	10	1.49911	WT
Bin3	0.756934	0.0226197	12	10	3.22891	WT
Birc2	1	1	12	2	1.31901	WT
Birc3	1	0.628454	12	8	0.999169	WT
Birc6	1	1	12	4	1.94649	WT
Blcap	1	1	12	0	3.11786	WT
Blmh	1	0.753391	12	0	7.61067	WT
Bloc1s1	1	1	12	2	11.6275	WT
Bloc1s2	1	1	12	8	0.596896	WT
Bloc1s3	1	1	12	6	0.518237	WT
Bloc1s4	1	1	12	2	1.70523	WT
Bloc1s5	0.756934	0.0252399	12	8	4.24784	WT
Blvra	1	0.86983	12	6	2.3055	WT
Blvrb	0.838201	0.0523266	12	2	62.6277	WT
Bmf	1	0.648176	12	4	0.0639955	WT
Bmi1	1	0.519096	12	6	1.63968	WT
Bmp1	0.995248	0.157297	12	2	24.672	WT
Bmp2	1	0.396044	12	10	0.179042	WT
Bms1	1	0.571875	12	0	2.01696	WT
Bmyc	1	0.226898	12	2	6.75552	WT
Bnip1	1	1	12	8	1.16598	WT
Bnip2	1	0.439267	12	2	0.65621	WT
Bnip3	1	0.245329	12	6	13.0067	WT
Bnip3l	1	0.382384	12	6	0.895177	WT
Bod1	1	0.331342	12	6	2.97634	WT
Bod1l	1	1	12	2	0.442944	WT
Bok	1	0.845633	12	10	2.65428	WT
Bola1	1	1	12	10	3.76237	WT
Bola2	1	0.264941	12	0	13.8482	WT
Bola3	1	0.396044	12	8	3.96227	WT
Bop1	1	1	12	2	4.03009	WT
Bpgm	1	0.343575	12	2	6.80551	WT
Bphl	1	0.519096	12	2	15.6888	WT
Bpnt1	1	0.845633	12	8	0.217492	WT
Braf	0.981627	0.144512	12	10	0.684445	WT
Brap	1	0.945158	12	0	11.955	WT
Brat1	0.928304	0.0886571	12	10	2.25146	WT
Brca2	0.959962	0.132601	12	2	0.775642	WT
Brcc3	0.959962	0.132601	12	6	1.46099	WT
Brd1	1	0.356155	12	10	1.88286	WT
Brd2	1	0.628454	12	10	6.23596	WT
Brd3	1	1	12	0	2.89446	WT
Brd4	0.800266	0.0406378	12	2	10.9324	WT
Brd7	1	0.945158	12	4	1.91231	WT
Brd9	1	0.396044	12	6	3.28501	WT
Brdt	1	0.709973	12	4	0.493293	WT
Brf1	1	1	12	2	1.38841	WT
Brf2	1	0.439267	12	2	2.44335	WT
Bri3	1	0.821893	12	0	0	WT
Bri3bp	1	0.439267	12	0	3.67724	WT
Brk1	1	1	12	10	4.21114	WT
Brms1	1	0.36909	12	0	1.59616	WT
Brms1l	1	0.171003	12	8	1.22539	WT
Brox	1	1	12	0	1.87949	WT
Brpf1	1	0.553864	12	0	1.45951	WT
Brpf3	1	0.731458	12	0	4.08481	WT
Brwd1	1	0.86983	12	0	0.397719	WT
Bscl2	1	0.36909	12	6	0.775116	WT
Bsdc1	1	1	12	8	2.97684	WT
Bsg	0.882683	0.0668232	12	0	70.4179	WT
Bst2	0.800266	0.0406378	12	10	32.526	WT
Btaf1	1	0.997663	12	2	0.574701	WT
Btbd1	1	0.502328	12	6	1.2103	WT
Btbd2	0.366443	0.000725545	12	0	5.92715	WT
Btbd3	1	0.171003	12	10	0.824534	WT
Btbd6	0.852118	0.0577606	12	6	2.48574	WT
Btbd9	1	0.997663	12	0	0	WT
Btd	1	0.86983	12	4	2.01305	WT
Btf3	1	1	12	6	1.3	WT
Btf3l4	1	1	12	10	0.239175	WT
Btg2	1	0.945158	12	10	0.860503	WT
Bub3	0.800266	0.0385955	12	8	5.69299	WT
Bud13	1	0.688933	12	10	1.12602	WT
Bud31	1	0.382384	12	0	0	WT
Bysl	1	1	12	0	0.880934	WT
Bzw1	1	0.709973	12	6	1.02801	WT
Bzw2	1	1	12	2	1.84684	WT
C030006K11Rik	0.955374	0.121521	12	4	8.49931	WT
C130074G19Rik	0.996024	0.164032	12	2	6.89619	WT
C1galt1c1	1	1	12	6	1.12248	WT
C1qa	1	1	12	8	15.6256	WT
C1qb	1	0.553864	12	10	4.40974	WT
C1qbp	1	0.485966	12	8	10.8167	WT
C1qc	1	0.571875	12	10	9.87695	WT
C1qtnf1	1	1	12	6	1.65411	WT
C1qtnf4	1	1	12	4	0.360156	WT
C1qtnf6	1	1	12	10	0.434588	WT
C1ra	1	1	12	8	17.0299	WT
C1rl	1	0.609166	12	8	3.38498	WT
C1s1	1	0.731458	12	4	13.2232	WT
C2	1	0.410074	12	0	17.7798	WT
C2cd2	0.756934	0.0312965	12	4	5.1201	WT
C2cd2l	1	1	12	8	0.682506	WT
C2cd3	1	1	12	6	0.43291	WT
C2cd4d	1	1	12	0	0.432528	WT
C2cd5	1	0.894482	12	0	0	WT
C3	0.717898	0.00894655	12	0	795.084	WT
C330007P06Rik	1	1	12	6	0.458095	WT
C330013E15Rik	1	0.439267	12	0	0.919859	WT
C330018D20Rik	0.939038	0.101678	12	8	1.60248	WT
C4a	1	0.454441	12	10	7.22837	WT
C4b	1	1	12	0	49.9775	WT
C4bp	0.944532	0.116279	12	8	21.1893	WT
C6	1	1	12	4	16.572	WT
C730027H18Rik	0.821154	0.0473412	12	0	1.66513	WT
C730036E19Rik	1	1	12	0	6.98896	WT
C77080	1	0.343575	12	6	17.2666	WT
C87436	1	0.609166	12	2	1.0146	WT
C8a	1	0.753391	12	0	34.1184	WT
C8b	1	1	12	4	7.9415	WT
C8g	1	0.319453	12	2	86.4784	WT
C9	1	1	12	8	3.36421	WT
C920006O11Rik	1	0.185676	12	0	0.555809	WT
Caap1	1	0.971182	12	8	0.894848	WT
Cab39	1	0.753391	12	8	1.36237	WT
Cab39l	0.765712	0.0329972	12	2	4.25694	WT
Cabin1	0.825114	0.0497797	12	0	4.48322	WT
Cables2	0.995248	0.157297	12	4	2.56138	WT
Cacfd1	1	0.454441	12	2	2.63125	WT
Cactin	0.61567	0.00186436	12	0	4.5992	WT
Cacul1	1	1	12	6	0.625707	WT
Cacybp	0.922281	0.0846445	12	8	5.44837	WT
Cad	1	0.668335	12	6	5.24805	WT
Cadm1	1	0.470006	12	10	0.885914	WT
Cadm4	1	0.470006	12	6	1.36273	WT
Cadps2	1	1	12	2	0.175761	WT
Cahm	1	0.609166	12	2	0.543703	WT
Calcoco1	1	0.798606	12	2	0.0962984	WT
Calcrl	0.99059	0.150792	12	8	1.44891	WT
Cald1	1	1	12	8	3.51291	WT
Calm1	0.944532	0.116279	12	10	2.36132	WT
Calm2	1	0.264941	12	6	13.3126	WT
Calm3	1	1	12	4	2.93874	WT
Calr	1	0.894482	12	0	48.549	WT
Calr3	1	0.668335	12	8	0.500413	WT
Calu	1	0.171003	12	2	3.57002	WT
Camk1	1	0.470006	12	0	1.83346	WT
Camk1d	1	0.821893	12	0	6.8991	WT
Camk2g	1	1	12	8	1.71836	WT
Camk2n1	1	0.997663	12	2	0.0956579	WT
Camk2n2	1	0.296678	12	0	3.35593	WT
Camkk2	0.944532	0.116279	12	0	2.92416	WT
Caml	0.996024	0.164032	12	6	5.53705	WT
Camsap3	1	1	12	2	1.44991	WT
Camta2	0.756934	0.0281248	12	0	5.32204	WT
Cant1	1	1	12	10	2.89877	WT
Canx	1	1	12	10	1.593	WT
Cap1	0.904129	0.0770816	12	0	2.21683	WT
Capg	1	1	12	10	1.11971	WT
Capn1	1	1	12	10	0.179261	WT
Capn10	1	0.845633	12	4	0.554678	WT
Capn2	1	1	12	4	4.1348	WT
Capn5	1	0.264941	12	8	0.917125	WT
Capn7	1	0.42448	12	6	2.35493	WT
Capns1	1	0.648176	12	2	10.2313	WT
Caprin1	1	0.731458	12	10	0.461709	WT
Capza1	1	0.502328	12	8	1.0453	WT
Capza2	1	0.945158	12	6	2.40784	WT
Capzb	0.995248	0.157297	12	2	11.4618	WT
Car1	1	0.275204	12	4	1.74074	WT
Car14	1	0.628454	12	0	0.254478	WT
Car2	1	1	12	2	2.09243	WT
Car3	0.679641	0.00579119	12	4	1590.51	WT
Car5a	0.679641	0.00509738	12	2	42.5037	WT
Car7	0.939038	0.106362	12	4	0.553216	WT
Card10	1	0.553864	12	0	0	WT
Card6	1	1	12	8	1.6968	WT
Carhsp1	1	0.382384	12	6	3.62071	WT
Carm1	0.996024	0.164032	12	0	4.78184	WT
Carns1	1	1	12	4	0.554511	WT
Cars	1	1	12	4	8.81059	WT
Cars2	1	1	12	2	1.30909	WT
Casc3	1	0.590307	12	0	0.877436	WT
Casd1	1	1	12	6	0.693794	WT
Cask	1	0.628454	12	0	0.828483	WT
Caskin2	1	0.997663	12	0	2.86719	WT
Casp3	1	0.753391	12	0	3.89168	WT
Casp6	1	1	12	10	8.46881	WT
Casp7	1	0.171003	12	6	2.68321	WT
Casp8	1	1	12	4	1.87902	WT
Casp9	1	0.209601	12	10	2.79247	WT
Cast	1	0.454441	12	6	1.22301	WT
Cat	1	0.798606	12	0	245.003	WT
Cbfa2t2	1	1	12	0	1.50883	WT
Cbfb	1	0.275204	12	8	1.2288	WT
Cblc	1	0.396044	12	4	5.97554	WT
Cbr1	1	0.971182	12	0	26.2766	WT
Cbr4	1	1	12	2	2.68423	WT
Cbs	1	1	12	0	52.4899	WT
Cbwd1	1	1	12	4	0.286254	WT
Cbx1	1	1	12	2	0.6772	WT
Cbx2	1	0.36909	12	2	2.06934	WT
Cbx5	1	1	12	10	1.24685	WT
Cbx6	1	1	12	0	1.11567	WT
Cbx7	1	0.254984	12	0	4.2109	WT
Cbx8	1	1	12	2	0.688536	WT
Cby1	0.955374	0.121521	12	2	2.18217	WT
Cc2d1a	1	0.319453	12	2	2.26664	WT
Cc2d1b	1	1	12	4	1.11821	WT
Cc2d2a	1	1	12	8	0.140485	WT
Ccar1	1	1	12	8	0.82549	WT
Ccdc102a	1	1	12	2	0.267607	WT
Ccdc107	1	0.845633	12	2	22.3331	WT
Ccdc115	1	1	12	4	1.27641	WT
Ccdc117	0.865101	0.0606558	12	8	1.95259	WT
Ccdc12	1	0.235969	12	0	2.89743	WT
Ccdc122	1	1	12	10	0.225518	WT
Ccdc124	1	0.798606	12	0	5.54229	WT
Ccdc125	1	0.439267	12	6	1.86631	WT
Ccdc127	1	0.245329	12	6	1.46103	WT
Ccdc130	0.89287	0.0735219	12	4	1.60883	WT
Ccdc134	1	1	12	8	1.10358	WT
Ccdc137	1	1	12	8	0.708859	WT
Ccdc149	1	1	12	2	0.381169	WT
Ccdc151	1	0.798606	12	8	0.702212	WT
Ccdc157	1	0.454441	12	4	1.03099	WT
Ccdc159	1	1	12	0	0.112019	WT
Ccdc162	1	1	12	8	0.609343	WT
Ccdc163	1	1	12	2	0.409287	WT
Ccdc166	1	0.382384	12	0	1.19668	WT
Ccdc167	1	0.470006	12	2	0.492524	WT
Ccdc17	1	0.845633	12	0	0.818542	WT
Ccdc174	1	1	12	6	0.768013	WT
Ccdc181	0.361044	0.000672806	12	2	2.87788	WT
Ccdc22	1	0.331342	12	10	3.12082	WT
Ccdc25	1	0.894482	12	6	1.93126	WT
Ccdc28a	1	0.209601	12	0	3.79931	WT
Ccdc28b	1	0.709973	12	10	1.32095	WT
Ccdc32	1	1	12	0	0.938558	WT
Ccdc43	1	0.439267	12	4	1.07081	WT
Ccdc47	0.996024	0.164032	12	6	2.88254	WT
Ccdc50	1	1	12	10	1.96011	WT
Ccdc51	1	0.3079	12	0	0.174916	WT
Ccdc57	0.959962	0.132601	12	0	1.27351	WT
Ccdc58	1	1	12	0	5.08771	WT
Ccdc59	1	1	12	4	1.373	WT
Ccdc6	0.959962	0.132601	12	0	2.69015	WT
Ccdc61	1	0.628454	12	0	0.955504	WT
Ccdc71	1	1	12	10	0.533477	WT
Ccdc77	1	0.919591	12	8	0.358195	WT
Ccdc82	1	0.343575	12	10	1.01177	WT
Ccdc84	0.996024	0.164032	12	4	2.4249	WT
Ccdc86	1	1	12	8	0.457548	WT
Ccdc88b	1	0.668335	12	10	0.232619	WT
Ccdc9	1	0.209601	12	2	2.84964	WT
Ccdc90b	1	0.264941	12	8	2.88342	WT
Ccdc91	1	0.264941	12	6	3.99852	WT
Ccdc93	1	1	12	2	0.2116	WT
Ccdc97	1	0.264941	12	8	3.48034	WT
Cchcr1	0.664744	0.00229578	12	10	2.25513	WT
Ccl25	1	0.590307	12	10	1.11694	WT
Ccl27a	1	1	12	4	1.83626	WT
Ccl5	1	0.798606	12	10	10.5033	WT
Ccl6	1	1	12	10	0.63	WT
Ccl9	0.756934	0.0238981	12	0	1.46627	WT
Ccm2	1	0.971182	12	4	3.08773	WT
Ccm2l	1	0.845633	12	2	1.31903	WT
Ccnc	1	0.731458	12	6	0.963573	WT
Ccnd1	1	1	12	8	2.16801	WT
Ccnd2	1	0.356155	12	2	1.46242	WT
Ccnd3	1	1	12	2	2.88142	WT
Ccndbp1	1	1	12	6	1.33236	WT
Ccnf	1	0.519096	12	6	2.40711	WT
Ccng1	1	1	12	4	0.82443	WT
Ccng2	1	1	12	2	1.96813	WT
Ccnh	1	0.42448	12	8	2.03256	WT
Ccni	1	1	12	0	0	WT
Ccnj	1	0.209601	12	10	0.411507	WT
Ccnk	1	0.245329	12	0	4.96451	WT
Ccnl1	0.756934	0.0180915	12	0	4.8301	WT
Ccnl2	1	1	12	10	7.30689	WT
Ccnt1	0.401967	0.000842699	12	0	5.31992	WT
Ccnt2	1	0.997663	12	10	0.477665	WT
Ccny	1	0.590307	12	2	0.456799	WT
Ccnyl1	1	1	12	4	0.799225	WT
Ccpg1	1	0.709973	12	4	1.05857	WT
Ccpg1os	1	0.688933	12	4	0.795817	WT
Ccs	1	0.356155	12	0	0	WT
Ccser2	1	0.454441	12	8	0.986007	WT
Cct2	1	0.275204	12	8	10.4505	WT
Cct3	0.955374	0.12696	12	8	11.2283	WT
Cct4	0.679641	0.00281705	12	6	16.7798	WT
Cct5	0.981627	0.144512	12	8	15.7615	WT
Cct6a	1	0.798606	12	10	4.2866	WT
Cct7	1	0.798606	12	8	5.79977	WT
Cct8	1	0.410074	12	6	11.65	WT
Ccz1	1	0.775773	12	8	4.7714	WT
Cd14	1	0.470006	12	8	1.51334	WT
Cd151	1	1	12	8	0.0217493	WT
Cd163	1	0.628454	12	6	0.557496	WT
Cd164	1	0.86983	12	8	7.66703	WT
Cd1d1	0.995248	0.157297	12	2	15.5019	WT
Cd2ap	1	0.648176	12	10	0.362357	WT
Cd2bp2	1	1	12	10	0.877975	WT
Cd300lg	1	1	12	6	2.46314	WT
Cd302	1	0.343575	12	10	11.1823	WT
Cd36	1	0.343575	12	8	0.925997	WT
Cd3eap	1	0.731458	12	4	0.35762	WT
Cd47	1	0.296678	12	10	9.5878	WT
Cd52	1	0.193389	12	10	5.25835	WT
Cd59a	1	1	12	2	0.801224	WT
Cd5l	1	1	12	8	10.8339	WT
Cd63	1	0.519096	12	10	0.387596	WT
Cd68	1	0.628454	12	10	1.03817	WT
Cd74	1	1	12	8	45.3628	WT
Cd81	1	0.648176	12	4	32.4568	WT
Cd82	1	1	12	2	3.62148	WT
Cd9	1	0.997663	12	10	1.85195	WT
Cd99l2	1	0.264941	12	4	0.824428	WT
Cda	1	1	12	10	0.469993	WT
Cdadc1	1	1	12	10	2.61578	WT
Cdc123	1	0.919591	12	6	1.11219	WT
Cdc14b	1	0.628454	12	2	2.76731	WT
Cdc16	0.820448	0.0450071	12	10	1.58252	WT
Cdc25a	1	0.343575	12	8	1.3481	WT
Cdc34	1	1	12	2	13.5886	WT
Cdc37	1	1	12	4	1.63125	WT
Cdc37l1	1	0.571875	12	0	4.23333	WT
Cdc40	1	0.343575	12	2	1.6732	WT
Cdc42	1	0.668335	12	6	8.36921	WT
Cdc42bpa	1	1	12	6	0.0868629	WT
Cdc42bpb	1	1	12	4	1.68085	WT
Cdc42bpg	1	0.919591	12	4	0.267286	WT
Cdc42ep1	1	1	12	8	1.57548	WT
Cdc42ep2	1	0.245329	12	8	1.02214	WT
Cdc42ep3	1	0.296678	12	2	1.78324	WT
Cdc42ep4	1	1	12	0	10.9999	WT
Cdc42ep5	1	0.470006	12	0	0.714648	WT
Cdc42se1	1	0.590307	12	8	1.70856	WT
Cdc42se2	1	1	12	4	1.45528	WT
Cdc5l	1	1	12	10	0.358371	WT
Cdca3	1	1	12	0	0.632057	WT
Cdca4	1	1	12	8	1.08925	WT
Cdca8	1	0.821893	12	6	0.635732	WT
Cdh1	1	0.331342	12	8	13.5171	WT
Cdh2	1	0.319453	12	4	4.35446	WT
Cdh5	1	1	12	8	0.307894	WT
Cdhr5	1	0.536273	12	0	4.78568	WT
Cdip1	1	0.590307	12	2	0.528049	WT
Cdipt	1	1	12	8	0.681606	WT
Cdk10	1	1	12	10	1.5471	WT
Cdk11b	1	0.319453	12	8	0.107434	WT
Cdk16	1	1	12	10	0.646719	WT
Cdk17	1	0.798606	12	8	0.797971	WT
Cdk18	1	0.36909	12	4	8.44488	WT
Cdk19	1	0.590307	12	0	0.732927	WT
Cdk2	1	1	12	0	0.888952	WT
Cdk20	1	0.439267	12	10	1.43048	WT
Cdk2ap1	1	0.470006	12	2	7.00135	WT
Cdk2ap2	1	1	12	4	6.9515	WT
Cdk4	0.679641	0.0047796	12	0	8.06655	WT
Cdk5	1	0.171003	12	4	4.40758	WT
Cdk5rap1	1	0.319453	12	0	1.19961	WT
Cdk5rap3	1	0.536273	12	4	6.68801	WT
Cdk7	1	0.590307	12	8	0.983464	WT
Cdk8	1	1	12	2	0.605122	WT
Cdkal1	1	0.709973	12	4	0.490421	WT
Cdkl2	1	0.731458	12	4	0.457675	WT
Cdkn1a	1	0.845633	12	2	2.78422	WT
Cdkn2aip	1	0.331342	12	10	0.41256	WT
Cdkn2aipnl	0.904129	0.0770816	12	0	4.50384	WT
Cdkn2c	1	0.845633	12	0	0.455722	WT
Cdkn2d	1	0.945158	12	10	1.04183	WT
Cdo1	1	1	12	0	39.5314	WT
Cdpf1	1	0.296678	12	10	0.397889	WT
Cdr2l	0.679641	0.00322251	12	10	1.70526	WT
Cds2	1	0.86983	12	10	5.67913	WT
Cdt1	1	0.356155	12	6	1.38657	WT
Cdv3	1	0.997663	12	2	2.88918	WT
Cdyl	1	0.971182	12	0	0.741599	WT
Ceacam1	1	0.439267	12	8	8.18874	WT
Cebpa	1	1	12	0	21.7323	WT
Cebpb	1	1	12	10	49.933	WT
Cebpe	0.981627	0.144512	12	10	10.034	WT
Cebpg	1	0.331342	12	8	0.961581	WT
Cebpz	0.821154	0.0473412	12	8	4.06215	WT
Cebpzos	1	0.264941	12	8	1.43182	WT
Cela1	1	0.945158	12	4	6.31555	WT
Cela2a	1	1	12	8	0.83786	WT
Celf1	1	1	12	10	1.99889	WT
Celsr1	1	0.971182	12	4	6.40873	WT
Cenpa	1	0.553864	12	4	3.3592	WT
Cenpb	1	0.454441	12	2	3.96043	WT
Cenpj	1	0.971182	12	10	0.501686	WT
Cenpl	1	1	12	2	0.170258	WT
Cenpm	1	0.919591	12	4	0.956478	WT
Cenpt	1	0.709973	12	0	0.190878	WT
Cenpv	1	0.553864	12	2	0.620281	WT
Cep120	1	0.382384	12	0	0.370015	WT
Cep131	1	0.709973	12	0	0.885099	WT
Cep152	1	1	12	4	0.0185432	WT
Cep170b	1	0.356155	12	0	2.54826	WT
Cep19	1	1	12	4	0.215032	WT
Cep192	1	0.285782	12	8	1.3094	WT
Cep250	1	0.798606	12	2	1.44217	WT
Cep350	1	1	12	8	0.713884	WT
Cep44	1	1	12	2	1.08265	WT
Cep57	1	0.410074	12	8	0.682424	WT
Cep57l1	1	1	12	2	0.822592	WT
Cep63	1	1	12	10	1.4215	WT
Cep68	1	0.709973	12	10	0.554889	WT
Cep76	1	0.331342	12	8	0.147666	WT
Cep78	1	1	12	6	0.606592	WT
Cep85	1	1	12	10	11.36	WT
Cep95	1	0.235969	12	0	0.551231	WT
Cept1	0.99059	0.150792	12	10	0.826194	WT
Cerk	1	1	12	6	0.228845	WT
Cers2	1	0.209601	12	6	24.7159	WT
Cers5	1	0.185676	12	10	0.476145	WT
Ces1b	1	0.945158	12	10	13.137	WT
Ces1c	1	1	12	0	115.871	WT
Ces1d	1	0.185676	12	2	526.268	WT
Ces1e	1	0.571875	12	4	19.3829	WT
Ces1f	1	1	12	2	53.2265	WT
Ces1g	0.939038	0.111228	12	6	12.4075	WT
Ces2a	1	0.264941	12	4	67.07	WT
Ces2e	0.756934	0.0312965	12	6	26.17	WT
Ces2g	0.357831	0.000362326	12	6	13.2152	WT
Ces3a	1	1	12	0	137.358	WT
Ces3b	1	1	12	6	22.6562	WT
Cetn3	0.939038	0.106362	12	6	2.60627	WT
Cfap126	1	0.485966	12	2	1.08234	WT
Cfap20	0.959962	0.132601	12	6	5.39057	WT
Cfap36	1	0.668335	12	6	2.18987	WT
Cfap97	1	1	12	6	0.574822	WT
Cfb	1	0.264941	12	0	232.975	WT
Cfh	1	1	12	4	1.20316	WT
Cfhr1	1	0.688933	12	0	0.570809	WT
Cfhr2	0.907908	0.0807876	12	0	2.16563	WT
Cfi	1	0.201362	12	0	13.9156	WT
Cfl1	0.679641	0.00543424	12	0	101.526	WT
Cfl2	0.995248	0.157297	12	8	2.10183	WT
Cflar	1	0.264941	12	0	7.82545	WT
Cfp	1	0.36909	12	10	2.76849	WT
Cggbp1	1	1	12	10	0.305117	WT
Cgn	1	1	12	2	2.088	WT
Cgnl1	1	0.502328	12	2	3.10916	WT
Cgrrf1	0.939038	0.106362	12	6	3.97994	WT
Chac1	1	0.343575	12	4	0.994583	WT
Chac2	0.882683	0.0668232	12	8	2.5667	WT
Chadl	1	0.688933	12	10	0.668531	WT
Chaf1a	0.781695	0.0347784	12	6	1.2589	WT
Chaf1b	1	1	12	6	0.281733	WT
Champ1	1	1	12	4	1.40671	WT
Chchd1	0.723992	0.0120727	12	8	6.84874	WT
Chchd10	1	0.502328	12	2	66.7763	WT
Chchd2	1	1	12	8	52.0322	WT
Chchd3	1	0.410074	12	4	8.74862	WT
Chchd4	1	0.254984	12	6	4.70969	WT
Chchd5	1	0.331342	12	2	2.56247	WT
Chchd6	1	1	12	10	1.46323	WT
Chchd7	1	0.648176	12	4	3.13554	WT
Chd1l	1	0.609166	12	6	0.828321	WT
Chd2	1	0.821893	12	0	1.47032	WT
Chd3	1	1	12	10	10.76	WT
Chd4	0.967235	0.13845	12	4	8.39544	WT
Chd6	1	1	12	4	0.942431	WT
Chd7	1	0.571875	12	8	1.09119	WT
Chd8	1	0.264941	12	2	3.48674	WT
Chdh	1	0.343575	12	6	15.9916	WT
Chek2	1	0.331342	12	0	0.68747	WT
Cherp	1	0.709973	12	0	4.03724	WT
Chfr	1	0.553864	12	0	0.52094	WT
Chic2	1	1	12	6	1.62944	WT
Chid1	0.995248	0.157297	12	0	1.27243	WT
Chka	1	1	12	0	25.5948	WT
Chkb	1	0.42448	12	2	14.6274	WT
Chmp1a	1	0.945158	12	2	0.407462	WT
Chmp1b	0.938799	0.0928302	12	10	1.7193	WT
Chmp2a	1	0.753391	12	2	9.42616	WT
Chmp2b	1	0.382384	12	8	4.73894	WT
Chmp3	1	1	12	10	2.53765	WT
Chmp4b	1	1	12	8	1.29018	WT
Chmp5	1	1	12	6	0.753571	WT
Chmp6	0.996024	0.164032	12	8	1.85897	WT
Chmp7	0.967235	0.13845	12	4	11.7889	WT
Chn2	1	0.343575	12	10	2.28001	WT
Chordc1	1	0.285782	12	8	1.70706	WT
Chp1	1	1	12	0	11.2509	WT
Chpf	1	0.553864	12	0	0	WT
Chpf2	1	1	12	8	5.33028	WT
Chpt1	1	0.296678	12	6	17.0964	WT
Chrac1	1	1	12	6	0.459911	WT
Chrd	1	1	12	4	0.369504	WT
Chst13	1	0.275204	12	2	2.05158	WT
Chst14	1	0.331342	12	4	1.43683	WT
Chst15	1	0.536273	12	10	0.0278577	WT
Chsy1	0.874745	0.0636753	12	10	1.30508	WT
Chtf8	1	0.42448	12	6	0.280017	WT
Chtop	1	0.485966	12	6	4.03311	WT
Chuk	0.938799	0.0928302	12	4	7.89194	WT
Churc1	1	0.945158	12	6	0.649412	WT
Cib1	1	0.536273	12	0	16.5057	WT
Cib2	1	1	12	2	2.68834	WT
Cib3	0.99059	0.150792	12	6	27.8487	WT
Cic	0.904129	0.0770816	12	8	3.53033	WT
Cideb	1	0.254984	12	2	66.3404	WT
Cinp	1	0.628454	12	4	0.647481	WT
Cipc	1	1	12	2	3.10722	WT
Cirbp	1	1	12	0	1.83311	WT
Cisd1	1	0.356155	12	2	22.6039	WT
Cisd2	1	1	12	2	0.970302	WT
Cisd3	1	1	12	0	9.30265	WT
Cish	1	0.3079	12	6	33.938	WT
Cited2	1	0.185676	12	4	9.06953	WT
Ciz1	1	0.3079	12	2	2.43553	WT
Ckap4	1	1	12	10	0.489066	WT
Ckap5	1	0.193389	12	4	2.86579	WT
Ckb	0.800266	0.0406378	12	0	1.70075	WT
Cks1b	0.765712	0.0329972	12	6	3.68973	WT
Cks2	1	0.296678	12	0	1.14607	WT
Clasp1	1	0.731458	12	4	0.516023	WT
Clasrp	1	1	12	10	1.16108	WT
Clca3a1	0.928304	0.0886571	12	10	1.55279	WT
Clcc1	1	0.894482	12	0	0	WT
Clcn2	1	0.3079	12	4	4.30828	WT
Clcn3	1	1	12	4	1.38714	WT
Clcn7	1	0.396044	12	6	4.0396	WT
Cldn1	1	0.485966	12	8	9.74454	WT
Cldn12	1	1	12	2	0.938596	WT
Cldn14	1	0.502328	12	6	6.59434	WT
Cldn2	1	1	12	10	5.51776	WT
Cldn3	1	0.235969	12	4	39.1809	WT
Cldn5	1	0.343575	12	8	1.89034	WT
Cldnd1	1	0.553864	12	8	3.24516	WT
Clec11a	1	1	12	0	1.10004	WT
Clec16a	0.756934	0.0312965	12	6	3.20231	WT
Clec1b	0.756934	0.0312965	12	6	4.92763	WT
Clec2d	1	0.356155	12	8	8.99174	WT
Clec4f	1	1	12	8	4.15887	WT
Clec4g	1	1	12	4	6.01007	WT
Clic1	1	0.86983	12	10	0.48003	WT
Clic4	1	0.971182	12	0	3.35423	WT
Clint1	1	1	12	4	7.46652	WT
Clip1	1	0.668335	12	8	1.11677	WT
Clk1	1	0.218111	12	8	6.40264	WT
Clk2	1	1	12	10	0.668249	WT
Clk3	1	1	12	2	2.97244	WT
Clk4	0.939038	0.106362	12	6	1.86319	WT
Clmn	1	0.945158	12	10	6.90038	WT
Cln3	0.821154	0.0473412	12	0	3.47532	WT
Cln5	1	0.3079	12	10	0.34904	WT
Cln6	1	0.396044	12	10	2.78608	WT
Cln8	1	1	12	4	0.889641	WT
Clp1	1	1	12	10	0.634559	WT
Clpp	1	0.264941	12	4	9.30727	WT
Clptm1l	1	1	12	4	3.033	WT
Clpx	1	1	12	0	19.3454	WT
Clstn1	1	1	12	6	0.855217	WT
Clstn3	1	0.553864	12	0	0	WT
Clta	0.756934	0.0191406	12	0	23.5087	WT
Cltb	1	1	12	0	3.20149	WT
Cltc	1	1	12	8	3.58335	WT
Clu	1	1	12	0	47.3155	WT
Cluap1	1	0.218111	12	2	0.795564	WT
Cluh	1	0.209601	12	0	46.0927	WT
Clybl	1	0.553864	12	2	3.29888	WT
Cmah	1	0.709973	12	4	22.9244	WT
Cmas	0.939038	0.111228	12	6	5.05349	WT
Cmbl	1	1	12	0	32.4404	WT
Cmc1	1	0.688933	12	6	1.12301	WT
Cmc2	1	0.275204	12	10	3.34391	WT
Cmc4	1	0.356155	12	10	0.997862	WT
Cmip	1	1	12	2	2.17563	WT
Cmklr1	0.922281	0.0846445	12	10	1.53836	WT
Cmpk1	1	0.3079	12	8	7.57216	WT
Cmpk2	1	0.86983	12	8	0.80952	WT
Cmss1	1	0.178215	12	2	0.861806	WT
Cmtm3	1	0.753391	12	6	4.32922	WT
Cmtm4	1	0.753391	12	6	1.97621	WT
Cmtm6	1	0.590307	12	4	17.012	WT
Cmtm7	1	1	12	8	0.222586	WT
Cmtm8	1	1	12	0	6.85612	WT
Cnbp	1	0.775773	12	8	15.2644	WT
Cndp2	1	1	12	0	0.223138	WT
Cnep1r1	1	1	12	4	0.475686	WT
Cnih1	1	1	12	2	1.12041	WT
Cnih4	1	0.331342	12	10	1.97079	WT
Cnksr3	1	0.470006	12	2	2.61841	WT
Cnn2	1	1	12	8	2.58993	WT
Cnn3	1	0.331342	12	2	5.59635	WT
Cnnm2	1	1	12	8	1.35721	WT
Cnnm4	1	1	12	6	0.93722	WT
Cnot1	1	1	12	6	1.70447	WT
Cnot10	1	0.519096	12	0	2.48528	WT
Cnot11	1	0.536273	12	6	1.41425	WT
Cnot2	1	1	12	6	2.75849	WT
Cnot3	1	1	12	2	1.25181	WT
Cnot4	1	0.410074	12	10	1.19005	WT
Cnot6	1	1	12	4	1.2823	WT
Cnot7	1	0.894482	12	0	0.621559	WT
Cnot8	1	0.945158	12	0	0	WT
Cnp	1	1	12	2	0.797799	WT
Cnppd1	1	0.454441	12	2	5.12831	WT
Cnpy2	1	1	12	8	8.47842	WT
Cnpy3	1	0.319453	12	2	5.91354	WT
Cnpy4	1	1	12	4	1.06329	WT
Cnst	0.886469	0.070104	12	2	2.35815	WT
Cntnap1	1	0.845633	12	2	0.270101	WT
Cntrl	1	0.553864	12	6	0.935055	WT
Cntrob	0.89287	0.0735219	12	10	1.78009	WT
Coa3	1	0.590307	12	10	1.42814	WT
Coa4	1	1	12	10	0.574645	WT
Coa5	1	0.536273	12	6	1.95139	WT
Coa6	1	1	12	2	19.1775	WT
Coa7	1	0.668335	12	10	1.0461	WT
Coasy	0.756934	0.0238981	12	4	16.8664	WT
Cobl	1	0.536273	12	0	1.68319	WT
Cobll1	1	0.590307	12	2	0.300519	WT
Cog1	1	1	12	0	1.57678	WT
Cog2	1	0.536273	12	0	2.42703	WT
Cog3	1	1	12	6	0.643443	WT
Cog4	1	1	12	0	8.78986	WT
Cog5	1	1	12	4	0.590251	WT
Cog6	1	0.553864	12	8	0.316054	WT
Cog7	1	1	12	6	2.17084	WT
Cog8	1	0.536273	12	2	5.03313	WT
Coil	1	0.42448	12	6	1.59841	WT
Col14a1	1	0.254984	12	6	4.96966	WT
Col15a1	0.922281	0.0846445	12	8	1.85746	WT
Col16a1	1	0.201362	12	6	1.75411	WT
Col18a1	1	0.845633	12	8	63.7853	WT
Col1a2	1	0.753391	12	8	1.65473	WT
Col27a1	1	0.171003	12	4	29.8653	WT
Col3a1	1	0.42448	12	8	3.45214	WT
Col4a1	1	0.86983	12	0	0	WT
Col4a2	1	0.470006	12	10	3.41592	WT
Col4a3bp	1	1	12	2	2.04415	WT
Col5a1	0.995248	0.157297	12	10	1.47768	WT
Col5a3	1	1	12	0	1.89956	WT
Col6a1	1	1	12	0	0.382449	WT
Col6a2	1	0.86983	12	0	0	WT
Col6a3	1	0.571875	12	6	0.771008	WT
Colec11	1	0.245329	12	8	8.92585	WT
Colec12	0.679641	0.00368064	12	6	11.7011	WT
Colgalt1	1	0.798606	12	2	5.35216	WT
Commd1	1	0.396044	12	4	10.5014	WT
Commd10	1	1	12	8	1.81152	WT
Commd3	1	1	12	8	4.3649	WT
Commd4	1	0.470006	12	2	6.50506	WT
Commd5	1	0.454441	12	0	5.03237	WT
Commd6	1	1	12	2	4.66514	WT
Commd9	1	0.226898	12	4	3.71847	WT
Comt	1	0.356155	12	4	173.926	WT
Copa	0.821154	0.0473412	12	0	9.46031	WT
Copb1	0.939038	0.0971688	12	8	3.45235	WT
Copb2	1	0.731458	12	4	4.26552	WT
Cope	1	0.193389	12	8	25.2294	WT
Copg1	1	0.609166	12	2	2.857	WT
Copg2	1	0.753391	12	10	2.28778	WT
Coprs	1	1	12	10	0.0591906	WT
Cops2	1	0.590307	12	0	0.146834	WT
Cops3	1	1	12	4	0.669099	WT
Cops4	1	0.86983	12	4	0.38491	WT
Cops5	1	1	12	6	2.54544	WT
Cops6	0.800266	0.0406378	12	2	11.2937	WT
Cops7a	1	1	12	2	5.82932	WT
Cops7b	1	1	12	4	0.183474	WT
Cops8	0.995248	0.157297	12	4	2.6742	WT
Copz1	1	0.821893	12	0	0	WT
Copz2	0.756934	0.0191406	12	2	6.6298	WT
Coq10a	1	0.396044	12	4	2.25779	WT
Coq10b	1	1	12	10	2.80122	WT
Coq2	1	0.470006	12	2	5.09889	WT
Coq3	1	0.218111	12	8	1.43978	WT
Coq4	0.939038	0.101678	12	0	2.78285	WT
Coq5	0.939038	0.111228	12	2	5.10477	WT
Coq6	0.944532	0.116279	12	0	2.91261	WT
Coq7	1	1	12	8	2.72116	WT
Coq9	1	0.86983	12	2	3.36263	WT
Coro1a	1	1	12	8	3.608	WT
Coro1b	1	1	12	0	4.77101	WT
Coro1c	1	0.536273	12	8	3.53146	WT
Coro2b	0.959962	0.132601	12	4	1.58077	WT
Coro7	1	1	12	8	1.3828	WT
Cotl1	1	1	12	6	3.18357	WT
Cox10	1	1	12	0	0.736114	WT
Cox11	1	0.201362	12	6	1.47701	WT
Cox14	1	0.997663	12	8	7.40598	WT
Cox16	1	0.3079	12	6	1.58005	WT
Cox17	0.756934	0.0180915	12	8	13.9314	WT
Cox18	1	1	12	2	2.78167	WT
Cox19	1	0.997663	12	6	2.24847	WT
Cox20	1	0.201362	12	8	3.74579	WT
Cox4i1	1	0.945158	12	0	97.477	WT
Cox5a	0.955374	0.12696	12	6	82.8204	WT
Cox5b	1	0.945158	12	8	31.2874	WT
Cox6a1	0.939038	0.101678	12	4	122.621	WT
Cox6b1	1	0.343575	12	6	54.6785	WT
Cox6c	0.886469	0.070104	12	6	46.9369	WT
Cox7a1	1	1	12	8	1.0011	WT
Cox7a2	0.756934	0.0312965	12	6	38.4858	WT
Cox7a2l	1	1	12	8	3.05146	WT
Cox7b	1	0.235969	12	6	23.2284	WT
Cox7c	1	0.485966	12	8	16.3881	WT
Cox8a	1	1	12	0	26.1801	WT
Cp	1	0.609166	12	10	20.5381	WT
Cpb2	1	1	12	6	17.6828	WT
Cpeb2	1	0.609166	12	2	0.320966	WT
Cpeb3	1	0.571875	12	6	0.428324	WT
Cpeb4	1	1	12	8	1.8128	WT
Cplx2	1	1	12	10	0.10491	WT
Cpn1	1	0.609166	12	4	8.55081	WT
Cpn2	1	0.798606	12	0	9.58771	WT
Cpne1	0.89287	0.0735219	12	10	1.9693	WT
Cpne2	0.820448	0.0450071	12	4	3.0869	WT
Cpne3	1	0.319453	12	0	1.9954	WT
Cpox	1	0.775773	12	6	0.415191	WT
Cpped1	1	1	12	10	3.23827	WT
Cpq	1	1	12	8	5.86599	WT
Cps1	1	0.648176	12	8	125.691	WT
Cpsf1	0.995248	0.157297	12	0	8.39811	WT
Cpsf2	1	0.775773	12	8	0.245332	WT
Cpsf3	1	0.319453	12	0	5.39924	WT
Cpsf4	1	0.42448	12	10	7.77812	WT
Cpsf4l	1	1	12	2	1.48956	WT
Cpsf7	1	1	12	6	1.23563	WT
Cpt1a	1	1	12	0	0	WT
Cpt2	1	1	12	10	16.7801	WT
Cptp	0.955374	0.12696	12	4	4.06959	WT
Cr1l	1	1	12	4	2.30888	WT
Cracr2b	1	0.319453	12	2	0.360994	WT
Cradd	1	1	12	10	3.42602	WT
Cramp1l	0.939038	0.106362	12	8	1.85326	WT
Crb3	1	1	12	2	4.55298	WT
Crcp	1	1	12	10	4.7138	WT
Creb3	1	1	12	4	0.940131	WT
Creb3l1	1	1	12	4	1.4675	WT
Creb3l3	1	1	12	10	99.7089	WT
Crebzf	1	0.285782	12	8	1.66757	WT
Creg1	1	1	12	8	27.8748	WT
Creld1	1	0.709973	12	4	4.22704	WT
Creld2	0.944532	0.116279	12	6	40.035	WT
Crem	1	0.36909	12	8	1.61916	WT
Crip1	1	1	12	10	0.454607	WT
Crip2	1	0.688933	12	0	0	WT
Cript	1	0.42448	12	6	2.53551	WT
Crkl	0.756934	0.0281248	12	8	2.48712	WT
Crlf2	0.995248	0.157297	12	10	5.80899	WT
Crlf3	1	0.410074	12	6	2.8708	WT
Crls1	1	1	12	6	1.82525	WT
Crnkl1	1	0.775773	12	4	1.84332	WT
Crot	1	0.753391	12	0	4.27477	WT
Crp	1	0.648176	12	10	32.8398	WT
Crtc1	1	0.454441	12	0	1.01884	WT
Crtc2	1	0.590307	12	0	4.84866	WT
Crtc3	1	1	12	4	1.64635	WT
Cry1	1	0.945158	12	0	7.43916	WT
Cry2	1	0.688933	12	10	8.6159	WT
Cryab	1	1	12	4	0.894317	WT
Cryl1	1	0.609166	12	10	5.5041	WT
Cryz	1	1	12	2	3.10108	WT
Cryzl1	1	0.396044	12	4	1.00301	WT
Cs	0.99059	0.150792	12	6	18.139	WT
Csad	1	1	12	4	189.728	WT
Csde1	1	1	12	8	3.84533	WT
Cse1l	1	0.536273	12	6	3.20628	WT
Csf1	1	1	12	6	0.87693	WT
Csf1r	1	1	12	8	0.434524	WT
Csf2ra	1	1	12	8	0.876976	WT
Csf2rb	1	1	12	10	0.583395	WT
Csgalnact2	1	0.343575	12	6	1.05606	WT
Csk	1	0.798606	12	0	0	WT
Csnk1a1	1	0.997663	12	0	0	WT
Csnk1d	1	1	12	4	4.64706	WT
Csnk1e	1	1	12	2	1.0531	WT
Csnk1g1	1	1	12	8	0.516385	WT
Csnk1g2	1	0.209601	12	2	17.5817	WT
Csnk1g3	1	0.609166	12	2	0.933439	WT
Csnk2a1	1	0.470006	12	0	2.90869	WT
Csnk2b	0.756934	0.0170939	12	4	25.2714	WT
Cspg5	1	1	12	4	0.576006	WT
Cspp1	1	1	12	4	1.7867	WT
Csrnp1	1	0.178215	12	6	3.47223	WT
Csrp1	1	0.919591	12	8	0.0574094	WT
Csrp2	0.865101	0.0606558	12	2	6.63018	WT
Csrp3	1	1	12	10	14.9634	WT
Cst3	1	0.997663	12	4	27.0552	WT
Cstb	0.981627	0.144512	12	6	13.2462	WT
Cstf1	1	1	12	2	1.2244	WT
Cstf2	1	1	12	4	0.720785	WT
Cstf2t	1	0.396044	12	0	0.641085	WT
Cstf3	1	0.709973	12	8	2.06125	WT
Ctbp1	1	1	12	6	1.45927	WT
Ctbs	1	0.86983	12	2	0.448587	WT
Ctc1	1	1	12	8	0.479283	WT
Ctcf	1	1	12	10	0.0468173	WT
Ctcflos	1	1	12	0	1.61979	WT
Ctdnep1	1	0.86983	12	4	0.751601	WT
Ctdp1	0.825114	0.0497797	12	8	2.62912	WT
Ctdsp1	0.756934	0.0266479	12	2	15.729	WT
Ctdsp2	1	1	12	0	0.109762	WT
Ctdspl	1	0.42448	12	8	0.912552	WT
Ctf1	1	0.201362	12	2	3.1644	WT
Cth	1	1	12	0	28.5997	WT
Ctif	1	1	12	10	7.65605	WT
Ctla2a	1	0.753391	12	2	0.27671	WT
Ctnna1	1	1	12	8	4.56888	WT
Ctnnal1	1	1	12	4	0.212382	WT
Ctnnb1	1	0.688933	12	10	6.85006	WT
Ctnnbip1	0.955374	0.12696	12	2	2.86864	WT
Ctnnbl1	1	1	12	0	2.29553	WT
Ctnnd1	1	0.971182	12	10	0.438193	WT
Ctns	1	0.519096	12	0	3.27225	WT
Ctps	1	1	12	4	1.63279	WT
Ctr9	1	1	12	8	2.64752	WT
Ctsa	1	1	12	4	0.218047	WT
Ctsb	1	1	12	8	1.36447	WT
Ctsd	1	1	12	4	24.6742	WT
Ctsf	0.723992	0.0100969	12	0	9.7759	WT
Ctsh	0.756934	0.0214023	12	2	22.1045	WT
Ctsl	1	0.536273	12	8	84.4185	WT
Ctss	1	0.264941	12	10	6.87025	WT
Ctsz	1	0.218111	12	2	6.97824	WT
Cttn	1	0.36909	12	6	1.77533	WT
Ctu1	0.955374	0.12696	12	0	1.24371	WT
Cuedc2	1	0.331342	12	0	3.24721	WT
Cul1	1	1	12	0	0.077648	WT
Cul4a	1	0.285782	12	4	4.53896	WT
Cul5	1	1	12	8	1.36172	WT
Cul7	1	0.245329	12	2	1.45743	WT
Cuta	1	0.439267	12	4	8.578	WT
Cutal	1	1	12	8	0.799712	WT
Cutc	1	1	12	2	1.18043	WT
Cux1	1	0.178215	12	4	3.73573	WT
Cwc15	1	0.275204	12	6	3.19748	WT
Cwc22	1	0.609166	12	8	0.506572	WT
Cwc25	1	0.343575	12	8	1.09836	WT
Cwc27	1	0.356155	12	4	0.684972	WT
Cwf19l1	1	0.42448	12	0	0.407746	WT
Cxadr	0.928304	0.0886571	12	8	5.39113	WT
Cxcl1	0.788523	0.0366435	12	10	6.04186	WT
Cxcl10	0.907908	0.0807876	12	10	11.1676	WT
Cxcl12	1	1	12	10	12.1911	WT
Cxcl14	1	0.356155	12	6	1.42595	WT
Cxcl16	1	0.997663	12	10	0.377173	WT
Cxxc1	0.679641	0.00419747	12	0	10.9171	WT
Cxxc5	1	1	12	2	5.24128	WT
Cyb561	1	0.42448	12	10	1.18391	WT
Cyb561a3	1	0.178215	12	0	3.17963	WT
Cyb561d1	0.995248	0.157297	12	2	1.70066	WT
Cyb561d2	1	1	12	10	0.394346	WT
Cyb5a	1	0.3079	12	6	118.201	WT
Cyb5b	1	0.171003	12	2	121.611	WT
Cyb5d2	1	1	12	0	0.398448	WT
Cyb5r1	1	0.502328	12	10	0.564804	WT
Cyb5r3	0.89287	0.0735219	12	4	207.808	WT
Cyb5r4	1	0.485966	12	2	1.82006	WT
Cyba	1	1	12	10	2.01004	WT
Cybb	1	0.553864	12	8	3.35958	WT
Cyc1	1	0.821893	12	8	35.7965	WT
Cygb	1	0.571875	12	2	0.696464	WT
Cyhr1	1	0.245329	12	0	8.98379	WT
Cyld	0.756934	0.0312965	12	2	0.587405	WT
Cyp1a2	1	1	12	0	133.996	WT
Cyp26a1	0.756934	0.0252399	12	4	28.8436	WT
Cyp27a1	1	0.193389	12	4	86.0673	WT
Cyp2a12	1	1	12	6	61.1888	WT
Cyp2a22	1	0.753391	12	2	0.876983	WT
Cyp2a5	1	0.454441	12	10	211.36	WT
Cyp2b10	1	0.648176	12	8	2.12361	WT
Cyp2c29	1	0.553864	12	4	232.442	WT
Cyp2c37	1	0.894482	12	2	13.2255	WT
Cyp2c40	1	1	12	0	1.33334	WT
Cyp2c50	1	1	12	2	31.3135	WT
Cyp2c54	1	0.668335	12	2	13.3326	WT
Cyp2c55	1	1	12	4	2.60464	WT
Cyp2c67	1	1	12	0	0.0989848	WT
Cyp2c68	1	1	12	0	1.24717	WT
Cyp2c70	1	1	12	0	0	WT
Cyp2d10	1	1	12	0	71.7307	WT
Cyp2d13	1	0.753391	12	2	4.90382	WT
Cyp2d22	1	0.319453	12	6	25.4444	WT
Cyp2d26	1	0.485966	12	0	0	WT
Cyp2d37-ps	0.939038	0.101678	12	2	29.1143	WT
Cyp2d40	1	0.178215	12	4	23.9184	WT
Cyp2d9	1	1	12	2	185.813	WT
Cyp2e1	1	0.628454	12	2	685.731	WT
Cyp2f2	1	1	12	8	26.7525	WT
Cyp2j5	1	0.894482	12	6	0.894877	WT
Cyp2j6	1	1	12	4	1.63532	WT
Cyp2j9	1	1	12	6	1.64793	WT
Cyp2r1	1	0.571875	12	6	2.26356	WT
Cyp39a1	1	1	12	8	0.0251394	WT
Cyp3a11	1	0.439267	12	0	2.91551	WT
Cyp3a13	0.756934	0.0312965	12	0	1.10018	WT
Cyp3a25	0.838201	0.0523266	12	0	32.4342	WT
Cyp4a10	0.955374	0.121521	12	2	62.7335	WT
Cyp4a12a	1	0.731458	12	4	97.6571	WT
Cyp4a12b	1	1	12	4	7.80158	WT
Cyp4a14	0.825114	0.0497797	12	2	20.8138	WT
Cyp4a31	0.820448	0.0450071	12	0	4.1361	WT
Cyp4a32	1	0.731458	12	0	9.01485	WT
Cyp4b1	1	0.485966	12	8	4.30753	WT
Cyp4f13	1	0.571875	12	4	3.15637	WT
Cyp4f14	1	1	12	2	43.5706	WT
Cyp4f15	0.967235	0.13845	12	0	32.982	WT
Cyp4v3	1	1	12	6	15.0079	WT
Cyp51	1	1	12	0	2.90574	WT
Cyp7a1	1	0.845633	12	0	23.8043	WT
Cyp7b1	1	1	12	6	29.9027	WT
Cyp8b1	1	1	12	0	42.8053	WT
Cys1	1	0.396044	12	6	2.42537	WT
Cyth1	1	1	12	8	1.60055	WT
Cyth2	1	1	12	2	0.426595	WT
Cyth3	1	0.919591	12	8	0.534734	WT
Cyth4	1	0.945158	12	10	1.43375	WT
D030056L22Rik	1	0.285782	12	4	1.54945	WT
D10Wsu102e	1	0.485966	12	2	1.07448	WT
D11Wsu47e	1	1	12	4	1.06455	WT
D130020L05Rik	1	0.410074	12	2	2.21757	WT
D16Ertd472e	0.959962	0.132601	12	2	1.8299	WT
D17H6S53E	0.944532	0.116279	12	0	2.81572	WT
D17H6S56E-5	1	0.628454	12	2	1.924	WT
D1Ertd622e	1	1	12	6	0.739814	WT
D230025D16Rik	1	1	12	8	0.173352	WT
D2hgdh	1	0.201362	12	8	2.4601	WT
D330023K18Rik	1	0.997663	12	0	1.48344	WT
D430042O09Rik	0.723992	0.0107205	12	0	4.81533	WT
D5Ertd579e	1	1	12	2	1.80245	WT
D630024D03Rik	1	0.454441	12	4	0.236883	WT
D630039A03Rik	1	0.553864	12	4	0.792527	WT
D6Wsu163e	1	0.997663	12	10	0.426802	WT
D8Ertd738e	0.781695	0.0347784	12	0	32.2648	WT
D930048N14Rik	1	0.454441	12	4	3.90223	WT
Daam1	1	1	12	0	2.26144	WT
Daam2	1	0.609166	12	0	0.599601	WT
Dab2ip	1	0.919591	12	0	1.80732	WT
Dact2	1	1	12	6	2.85422	WT
Dad1	1	1	12	4	8.13246	WT
Dag1	0.756934	0.0161456	12	4	17.6662	WT
Daglb	1	0.36909	12	2	4.98032	WT
Dalrd3	1	1	12	10	5.02227	WT
Dancr	1	1	12	0	0.811776	WT
Dand5	1	0.454441	12	0	0.943281	WT
Dap	1	0.590307	12	0	50.8886	WT
Dapk1	1	1	12	0	2.10999	WT
Dapk2	1	0.709973	12	8	0.579928	WT
Dapk3	1	0.42448	12	2	2.16959	WT
Dars	0.701625	0.00841689	12	6	15.5997	WT
Dars2	0.49732	0.00121637	12	8	2.08964	WT
Daxx	1	0.648176	12	0	0.0102976	WT
Dazap1	1	0.971182	12	8	7.87565	WT
Dazap2	1	1	12	10	8.5075	WT
Dbf4	1	0.343575	12	8	1.01245	WT
Dbi	0.765712	0.0329972	12	6	317.807	WT
Dbnl	1	0.894482	12	8	3.14378	WT
Dbp	1	1	12	10	167.97	WT
Dbr1	1	1	12	8	1.80149	WT
Dbt	1	0.356155	12	10	2.78692	WT
Dcaf10	1	0.553864	12	4	1.67714	WT
Dcaf11	0.679641	0.0047796	12	2	27.512	WT
Dcaf12	1	0.3079	12	2	2.14371	WT
Dcaf12l1	1	0.331342	12	10	0.579893	WT
Dcaf13	1	0.254984	12	10	2.75353	WT
Dcaf15	1	1	12	6	1.33471	WT
Dcaf17	0.967235	0.13845	12	6	1.15317	WT
Dcaf4	1	0.193389	12	10	1.71204	WT
Dcaf5	1	1	12	8	1.10881	WT
Dcaf6	1	1	12	6	0.398906	WT
Dcaf7	1	1	12	8	1.52284	WT
Dcaf8	1	0.382384	12	4	2.47694	WT
Dcakd	1	0.254984	12	10	10.2147	WT
Dchs1	1	1	12	4	0.150716	WT
Dck	1	1	12	6	1.10091	WT
Dclk3	1	1	12	2	2.94836	WT
Dclre1a	0.967235	0.13845	12	2	6.2337	WT
Dclre1c	1	1	12	8	0.325578	WT
Dcn	1	0.86983	12	8	5.30457	WT
Dcp1a	1	0.209601	12	2	1.74841	WT
Dcp2	1	1	12	4	0.297035	WT
Dcps	1	0.688933	12	8	3.16942	WT
Dctn1	1	1	12	8	0.547256	WT
Dctn2	1	0.485966	12	2	11.1807	WT
Dctn3	1	0.285782	12	6	6.32423	WT
Dctn5	1	0.275204	12	8	2.15108	WT
Dctn6	0.955374	0.12696	12	8	2.09579	WT
Dctpp1	1	0.609166	12	2	8.57105	WT
Dcun1d1	1	0.235969	12	6	2.34033	WT
Dcun1d2	1	0.731458	12	10	1.21273	WT
Dcun1d3	1	0.609166	12	2	0.291446	WT
Dcun1d4	1	0.688933	12	4	0.521695	WT
Dcxr	1	0.753391	12	2	26.6841	WT
Dda1	0.967235	0.13845	12	6	3.32349	WT
Ddah1	1	0.709973	12	2	1.84144	WT
Ddah2	1	1	12	6	1.32739	WT
Ddb1	1	0.185676	12	4	11.2526	WT
Ddb2	1	0.628454	12	6	0.907513	WT
Ddc	1	1	12	8	12.2121	WT
Ddhd1	1	1	12	10	0.229338	WT
Ddhd2	1	0.254984	12	8	3.63033	WT
Ddit3	1	0.894482	12	6	2.84959	WT
Ddit4	1	1	12	2	2.0735	WT
Ddo	1	0.553864	12	2	2.25399	WT
Ddost	1	1	12	4	3.41897	WT
Ddrgk1	0.825114	0.0497797	12	2	10.9077	WT
[truncated: 101,033 more rows]
