# Supplementary material for: Ultradian rhythms of AKT phosphorylation and gene expression emerge in the absence of the circadian clock components Per1 and Per2
Source: PLoS Biol. 2021 Dec 30;19(12):e3001492. doi: 10.1371/journal.pbio.3001492 (PMC8718012; doi:10.1371/journal.pbio.3001492)
Supplement: S1 Raw Data — Each spreadsheet contains numerical data of figure panels as indicated. (XLSX) [file pbio.3001492.s010.xlsx]

## Sheet: Fig. 1B
Fig. 1B
CT	AKT RepA	AKT RepB	AKT RepC	AKT RepD		CT	PER2 RepA	PER2 RepB	PER2 RepC	PER2 RepD		CT	pNR1D1 RepA	pNR1D1 RepB	pNR1D1 RepC
12	0.651846	0.733472	0.519391	0.387659		12	1	1	0.986968	1		12	0.248975	0.332766	0.0709768
15	0.852092	0.955417	0.615057	0.427027		15	0.622788	0.822642	0.644338	0.713374		15	0.330696	0.551469	0.0594519
18	1	0.897935	0.627994	0.481816		18	0.232535	0.351654	0.376142	0.358138		18	0.554202	0.658601	0.125466
21	0.835131	0.980053	0.582373	0.516056		21	0.158627	0.187465	0.282451	0.254408		21	0.681061	1	0.270459
24	0.552155	0.603248	0.441768	0.344278		24	0.114342	0.213432	0.287392	0.234573		24	1	0.988632	0.298735
27	0.540491	0.55036	0.421627	0.412799		27	0.267589	0.267145	0.396398	0.405284		27	0.901482	0.381772	1
30	0.399683	0.541941	0.387022	0.390488		30	0.470304	0.387861	0.577541	0.540553		30	0.524193	0.0242667	0.276283
33	0.442839	0.540627	0.416316	0.428511		33	0.457403	0.596668	0.938697	0.725357		33	0.0893053	-0.0423425	0.399598
36	0.473508	0.844147	0.587521	0.498267		36	0.409864	0.375611	0.512895	0.459147		36	0.152082	0.0749509	0.0333899
39	0.543144	0.802246	0.6467	0.488809		39	0.367749	0.270308	0.450973	0.274004		39	0.35014	0.171534	0.00509792
42	0.50655	0.964619	0.485953	0.392485		42	0.377806	0.200158	0.426623	0.322543		42	0.562982	0.400282	0.00258873
45	0.715139	0.652586	0.604992	0.50351		45	0.341089	0.17649	0.416923	0.325302		45	0.289352	0.613468	0.310612
48	0.424424	0.674615	0.458509	0.519212		48	0.116208	0.108554	0.319102	0.200055		48	0.277979	0.275965	0.0651304
51	0.501124	0.702965	0.465619	0.468643		51	0.143327	0.137659	0.304408	0.259132		51	0.187594	0.30769	0.0606233
54	0.394035	0.575863	0.417364	0.399869		54	0.220732	0.142559	0.490741	0.382525		54	0.198167	0.291144	0.0586026
57	0.485571	0.640484	0.458402	0.469171		57	0.41149	0.277408	1	0.409016		57	0.128935	0.210023	0.0580866
60	0.501506	0.682575	0.510688	0.421754		60	0.477202	0.258079	0.691449	0.36658		60	0.218835	0.162942	0.0519828
63	0.527088	0.701084	0.554249	0.524768		63	0.465366	0.192323	0.563042	0.46398		63	0.22521	0.0670556	0.0576558
66	0.626459	0.768975	0.552206	0.609202		66	0.446685	0.089649	0.557853	0.432706		66	0.539655	0.307494	0.109467
69	0.851827	1	0.619236	0.73116		69	0.412339	0.067571	0.456086	0.315176		69	0.729181	0.451765	0.0823678
72	0.945607	0.651146	1	1		72	0.137204	0.0346153	0.438389	0.315876		72	0.166612	0.121567	0.074386

## Sheet: Fig. 1C
Fig. 1C
		AKT	Period (h)	ADJ.P	-LOG10
			12	1	0
			15	0.35122	0.454421
			18	1	0
			21	0.0806388	1.09346
			24	0.000144037	3.84153
			27	0.000352352	3.45302
			30	0.0123575	1.90807
			33	0.285985	0.543657
		PER2	Period (h)	ADJ.P	-LOG10
			12	1	0
			15	0.00677714	2.16895
			18	0.0483274	1.31581
			21	5.96285e-05	4.22455
			24	7.35974e-11	10.1331
			27	2.27807e-08	7.64243
			30	4.93382e-05	4.30682
			33	0.0169529	1.77076
		pNR1D1	Period (h)	ADJ.P	-LOG10
			12	1	0
			15	1	0
			18	0.87765	0.0566784
			21	0.0341722	1.46633
			24	0.00275221	2.56032
			27	0.003274	2.48492
			30	0.0928479	1.03223
			33	0.655149	0.18366

## Sheet: Fig. 2A
Fig. 2A
Wild Type	CT	RepA	RepB	RepC	RepD
	0	0.288935	0.200626	0.162702	0.295792
	4	0.642663	0.340425	0.317205	0.395475
	8	0.519124	0.363305	0.243652	0.614182
	12	0.567418	0.361758	0.237614	1
	16	0.44951	0.345252	0.206119	0.870713
	20	0.273595	0.185931	0.108848	0.300915
	24	0.55994	0.457261	0.377261	0.394623
	28	0.648072	0.613422	0.64758	0.480762
	32	0.900591	0.673927	0.769326	0.448595
	36	1	1	1	0.684921
	40	0.768024	0.684958	0.931028	0.498319
	44	0.287263	0.281195	0.521641	0.232495
Per1,2 -/-	CT	RepA	RepB	RepC
	0	0.565887	0.703043	0.517587
	4	1	1	1
	8	0.515057	0.490227	0.560075
	12	0.465569	0.369028	0.47339
	16	0.87427	0.762338	0.518893
	20	0.920452	0.866054	0.556003
	24	0.536842	0.337864	0.323256
	28	0.146559	0.124383	0.147679
	32	0.485653	0.362728	0.252372
	36	0.587185	0.782733	0.285752
	40	0.468979	0.624615	0.16449
	44	0.191223	0.211679	0.0855941

## Sheet: Fig. 2B
Fig. 2B
	Period	Wild Type	Per1,2 -/-
	12	1.03094	0.318759
	16	0.0862054	4.78544
	20	1.23764	1.45588
	24	3.72066	0
	28	2.61574	0
	32	0.795414	0

## Sheet: Fig. 4A
			TTFs										3T3-L1
Fig. 4A		Time (h)	DMSO 1	DMSO 2	DMSO 3	MK 1	MK 2	MK 3	GDC 1	GDC 2	GDC 3	Time (h)	DMSO 1	DMSO 2	DMSO 3	MK 1	MK 2	MK 3	GDC 1	GDC 2	GDC 3
		0	1.27967	1.26858	1.27505	1.3418	1.35013	1.33987	1.41643	1.34373	1.40001	0	1.43646	1.42513	1.46439	1.36474	1.347	1.4104	1.29821	1.30021	1.2933
		0.00694	1.28605	1.2723	1.27596	1.32811	1.35091	1.33802	1.40496	1.34005	1.37836	0.00695	1.43358	1.45812	1.43794	1.39229	1.37421	1.39719	1.31149	1.31211	1.28777
		0.01389	1.28642	1.2879	1.27665	1.32084	1.33763	1.34026	1.37681	1.31319	1.3791	0.01389	1.4384	1.45298	1.46206	1.38218	1.35925	1.3951	1.3261	1.30214	1.31626
		0.02083	1.28677	1.29633	1.2814	1.30856	1.33091	1.3342	1.33775	1.30243	1.36109	0.02084	1.44635	1.43788	1.47953	1.37458	1.35559	1.38507	1.3223	1.31657	1.3119
		0.02777	1.29553	1.29542	1.28597	1.31072	1.32776	1.33482	1.31852	1.28302	1.31212	0.02778	1.42582	1.42596	1.45917	1.35814	1.34367	1.38505	1.32407	1.31257	1.30334
		0.03472	1.29859	1.30982	1.2966	1.30358	1.32025	1.31194	1.30827	1.26929	1.30508	0.03473	1.41244	1.42806	1.4385	1.36701	1.33474	1.37758	1.31358	1.31907	1.30089
		0.04166	1.29888	1.30599	1.29723	1.30456	1.32188	1.31291	1.28974	1.27023	1.28962	0.04167	1.41314	1.4346	1.4781	1.35533	1.35186	1.37086	1.30117	1.30675	1.29671
		0.04861	1.30512	1.31339	1.30371	1.30571	1.32423	1.30555	1.29232	1.26082	1.26771	0.04862	1.42404	1.41029	1.4578	1.35057	1.33433	1.35525	1.30122	1.31746	1.31006
		0.05555	1.30756	1.31409	1.30873	1.30779	1.32582	1.30762	1.29137	1.25868	1.27039	0.05556	1.41239	1.3864	1.43277	1.34229	1.33293	1.3372	1.32191	1.31514	1.298
		0.0625	1.31527	1.33077	1.31305	1.30985	1.31584	1.30652	1.29139	1.25602	1.26151	0.0625	1.39263	1.37178	1.40706	1.3247	1.31146	1.33969	1.31425	1.30681	1.30772
		0.06944	1.32821	1.33324	1.32755	1.30548	1.30868	1.29931	1.26764	1.23945	1.24753	0.06945	1.39409	1.35531	1.38088	1.31324	1.30151	1.3397	1.30829	1.30294	1.30717
		0.07639	1.32912	1.35049	1.3423	1.2995	1.30892	1.29743	1.25917	1.23218	1.23964	0.07639	1.3724	1.34652	1.35694	1.30973	1.30673	1.34116	1.29477	1.30392	1.2998
		0.08333	1.34489	1.36534	1.34664	1.29228	1.31169	1.29357	1.25545	1.23595	1.24246	0.08334	1.35946	1.32513	1.344	1.30644	1.30485	1.32679	1.29184	1.30446	1.28672
		0.09027	1.34627	1.36528	1.35879	1.28424	1.31139	1.29259	1.23373	1.22361	1.23638	0.09028	1.35262	1.31906	1.35284	1.28997	1.29201	1.30969	1.29251	1.30167	1.27325
		0.09722	1.3464	1.3389	1.37421	1.27821	1.30804	1.29279	1.22627	1.20853	1.23247	0.09723	1.33458	1.3047	1.33297	1.28447	1.28483	1.29597	1.30069	1.28823	1.27038
		0.10416	1.35454	1.3388	1.38723	1.27496	1.28883	1.2783	1.22958	1.19231	1.2096	0.10417	1.31499	1.2897	1.31626	1.27724	1.29756	1.29109	1.29115	1.2768	1.26992
		0.11111	1.35462	1.35142	1.38768	1.269	1.28363	1.28256	1.20239	1.18909	1.18103	0.11112	1.30621	1.27555	1.29038	1.26184	1.2824	1.27949	1.27737	1.26657	1.25905
		0.11805	1.35469	1.35128	1.38103	1.2584	1.285	1.27815	1.18677	1.18275	1.17485	0.11806	1.29046	1.26416	1.27485	1.26173	1.26031	1.27229	1.26451	1.25964	1.26299
		0.125	1.35816	1.34778	1.37425	1.24204	1.2574	1.24339	1.1904	1.17085	1.17765	0.125	1.27278	1.24988	1.2739	1.25172	1.23568	1.25646	1.26135	1.25674	1.24652
		0.13194	1.34781	1.34321	1.36533	1.24047	1.24418	1.24256	1.17232	1.147	1.14904	0.13195	1.25464	1.23198	1.25446	1.23714	1.23182	1.24782	1.24829	1.24437	1.23937
		0.13889	1.34781	1.315	1.36015	1.24137	1.23997	1.2326	1.17588	1.14997	1.14553	0.13889	1.23792	1.20958	1.23121	1.21026	1.22037	1.23265	1.23675	1.23224	1.22401
		0.14583	1.33827	1.31405	1.33639	1.22602	1.23141	1.217	1.12872	1.13023	1.13794	0.14584	1.21918	1.18699	1.21297	1.19646	1.20686	1.21784	1.2242	1.21724	1.21215
		0.15277	1.33487	1.30639	1.33023	1.2019	1.19837	1.19694	1.11624	1.12313	1.11327	0.15278	1.20292	1.17068	1.1937	1.19495	1.19364	1.20151	1.21425	1.19464	1.20051
		0.15972	1.30638	1.30029	1.31917	1.17685	1.18185	1.18462	1.07616	1.08498	1.09452	0.15973	1.18708	1.15549	1.16669	1.18522	1.17649	1.18677	1.20216	1.18332	1.20218
		0.16666	1.30376	1.27687	1.31217	1.1476	1.17817	1.17827	1.07752	1.07707	1.06947	0.16667	1.16381	1.14003	1.14996	1.17214	1.17117	1.16149	1.17476	1.18382	1.19085
		0.17361	1.28454	1.23452	1.28944	1.13212	1.13939	1.13275	1.06331	1.05523	1.05363	0.17362	1.14887	1.12497	1.1313	1.13488	1.15151	1.14695	1.16329	1.17279	1.17284
		0.18055	1.27346	1.23422	1.25106	1.10885	1.12991	1.10877	1.02193	1.03802	1.02947	0.18056	1.12944	1.1132	1.11569	1.11893	1.1429	1.13392	1.14588	1.14275	1.16198
		0.1875	1.2427	1.2339	1.24278	1.08795	1.12268	1.08668	1.00617	1.024	1.0264	0.1875	1.1153	1.09887	1.1005	1.10486	1.12639	1.11207	1.1349	1.12568	1.12784
		0.19444	1.23491	1.1871	1.20113	1.07374	1.08002	1.08737	0.977929	1.00654	0.987834	0.19445	1.10352	1.0779	1.08074	1.09307	1.09743	1.09346	1.12256	1.10583	1.11758
		0.20139	1.20981	1.17257	1.19543	1.05387	1.05583	1.05658	0.977182	0.976893	0.95872	0.20139	1.09003	1.0562	1.06474	1.07062	1.08624	1.07637	1.10714	1.08874	1.09986
		0.20833	1.17594	1.15102	1.17585	1.03292	1.05037	1.03679	0.948506	0.955223	0.94578	0.20834	1.05723	1.03907	1.04488	1.05952	1.0764	1.06967	1.07765	1.07274	1.08026
		0.21527	1.16818	1.13647	1.15993	1.00381	1.0179	1.00692	0.920828	0.945224	0.935263	0.21528	1.03508	1.00942	1.02404	1.04393	1.06563	1.04427	1.06373	1.05547	1.05701
		0.22222	1.13227	1.09904	1.14551	0.990527	1.0012	0.991097	0.899326	0.918514	0.906797	0.22223	1.0323	0.99115	1.00538	1.03332	1.04628	1.03271	1.04918	1.03737	1.04402
		0.22916	1.12562	1.08162	1.13118	0.987045	0.967416	0.970302	0.871972	0.902803	0.899757	0.22917	1.01096	0.975017	0.991312	1.01359	1.02145	1.01316	1.02409	1.02425	1.02947
		0.23611	1.06825	1.0665	1.08966	0.959708	0.948696	0.934491	0.858774	0.888428	0.874171	0.23612	0.991381	0.962172	0.978028	0.991646	1.00007	0.985446	1.01119	1.01265	1.01448
		0.24305	1.06396	1.02494	1.07055	0.924553	0.927775	0.930691	0.843927	0.871466	0.839548	0.24306	0.977628	0.949434	0.959322	0.979891	0.983555	0.97495	0.9832	0.996214	0.993949
		0.25	1.05161	1.01003	1.04841	0.899823	0.902955	0.913308	0.80117	0.852901	0.833705	0.25	0.96419	0.930781	0.942538	0.953726	0.964132	0.962468	0.962536	0.980639	0.983641
		0.25694	1.03335	0.990048	1.01241	0.900138	0.902256	0.901437	0.790442	0.835989	0.79807	0.25695	0.945059	0.913865	0.927431	0.943147	0.950246	0.941993	0.954116	0.96122	0.972252
		0.26389	0.994748	0.969256	0.999698	0.861574	0.88019	0.863274	0.781626	0.81318	0.798941	0.26389	0.924903	0.898277	0.915613	0.931958	0.938132	0.92325	0.945112	0.941067	0.944341
		0.27083	0.970981	0.953345	0.987858	0.859957	0.850547	0.861602	0.766297	0.78569	0.775634	0.27084	0.914778	0.881382	0.883545	0.909904	0.928097	0.911702	0.922615	0.928401	0.925899
		0.27777	0.950431	0.921034	0.964528	0.834713	0.830118	0.838938	0.755091	0.77785	0.753796	0.27778	0.894535	0.868785	0.872644	0.896684	0.908839	0.889161	0.902968	0.916219	0.902395
		0.28472	0.934678	0.911238	0.933169	0.807244	0.80663	0.822828	0.744963	0.768477	0.744422	0.28473	0.874178	0.85242	0.856798	0.878052	0.886876	0.875446	0.880249	0.898993	0.882145
		0.29166	0.909423	0.883174	0.91127	0.80644	0.783163	0.801772	0.72404	0.757124	0.736877	0.29167	0.864966	0.83738	0.850588	0.868406	0.878873	0.866849	0.870389	0.880861	0.869481
		0.29861	0.882707	0.848497	0.892549	0.779344	0.776865	0.781226	0.714405	0.733795	0.720685	0.29862	0.854612	0.825124	0.837688	0.854794	0.866743	0.858213	0.863165	0.865077	0.862526
		0.30555	0.871139	0.842587	0.885125	0.779041	0.775657	0.761539	0.689399	0.729737	0.708576	0.30556	0.845125	0.816435	0.825227	0.843441	0.859063	0.842902	0.850201	0.856289	0.853471
		0.3125	0.851359	0.834192	0.865254	0.740021	0.754413	0.758065	0.681553	0.706454	0.692273	0.3125	0.8365	0.805732	0.815226	0.827477	0.831785	0.83645	0.84246	0.848648	0.850462
		0.31944	0.828908	0.792059	0.839455	0.739962	0.732075	0.734819	0.660049	0.70022	0.688922	0.31945	0.828052	0.79743	0.805536	0.813175	0.822354	0.817596	0.835646	0.840779	0.837937
		0.32639	0.808208	0.791681	0.822042	0.72708	0.719894	0.718472	0.650268	0.691502	0.654541	0.32639	0.805974	0.78568	0.796954	0.802336	0.811337	0.810085	0.828944	0.820306	0.825613
		0.33333	0.797991	0.785385	0.805419	0.711446	0.69831	0.694212	0.651171	0.681993	0.64919	0.33334	0.788199	0.777757	0.787061	0.795326	0.80829	0.795023	0.814063	0.81403	0.807638
		0.34027	0.776761	0.77157	0.785858	0.692383	0.686561	0.683712	0.623932	0.669597	0.642003	0.34028	0.780483	0.764131	0.784455	0.789883	0.797582	0.78783	0.805925	0.807852	0.800355
		0.34722	0.755025	0.7541	0.758336	0.692712	0.675388	0.674399	0.618828	0.661419	0.638862	0.34723	0.781835	0.770699	0.779524	0.783106	0.79526	0.777787	0.799624	0.805929	0.794311
		0.35416	0.747716	0.719448	0.741336	0.674453	0.675861	0.657874	0.598346	0.642279	0.639981	0.35417	0.779052	0.756126	0.771578	0.776446	0.773522	0.773179	0.788092	0.799911	0.788362
		0.36111	0.739253	0.703621	0.739552	0.663683	0.662901	0.637727	0.59467	0.642897	0.637832	0.36112	0.771655	0.752195	0.758408	0.768672	0.773978	0.766323	0.778444	0.780962	0.783081
		0.36805	0.730208	0.689409	0.718416	0.652731	0.64426	0.633748	0.589058	0.628011	0.604985	0.36806	0.753995	0.744997	0.748331	0.762251	0.767644	0.759666	0.765751	0.77076	0.769794
		0.375	0.69621	0.680592	0.716993	0.647818	0.630397	0.625492	0.588046	0.617272	0.597071	0.375	0.745141	0.738664	0.743432	0.752816	0.761416	0.753126	0.760609	0.762218	0.765092
		0.38194	0.694204	0.67209	0.698284	0.641602	0.630829	0.615433	0.576654	0.606549	0.581292	0.38195	0.738275	0.739557	0.737278	0.743163	0.748487	0.747978	0.754264	0.75548	0.759544
		0.38889	0.688324	0.665435	0.674782	0.623119	0.619017	0.598108	0.571764	0.603577	0.576999	0.38889	0.736229	0.732693	0.732324	0.737117	0.742518	0.742273	0.749293	0.748475	0.75408
		0.39583	0.671399	0.653695	0.674682	0.620645	0.607208	0.594791	0.559935	0.596692	0.575062	0.39584	0.731461	0.722898	0.725322	0.747419	0.745306	0.735441	0.752448	0.744726	0.75118
		0.40277	0.660528	0.649623	0.658483	0.618462	0.595749	0.593066	0.560811	0.592006	0.572926	0.40278	0.739751	0.716323	0.719204	0.742557	0.739464	0.729943	0.747122	0.745628	0.745863
		0.40972	0.648237	0.636538	0.651648	0.61484	0.594695	0.585336	0.552504	0.580885	0.568196	0.40973	0.733313	0.728631	0.721098	0.736673	0.733717	0.725882	0.741703	0.744601	0.740625
		0.41666	0.639356	0.621672	0.647782	0.602617	0.586736	0.581931	0.551942	0.573199	0.569765	0.41667	0.736671	0.722135	0.719942	0.730886	0.729858	0.721921	0.736367	0.742702	0.735595
		0.42361	0.635976	0.621124	0.641015	0.601184	0.58713	0.570608	0.529981	0.562136	0.560553	0.42362	0.730269	0.715804	0.713337	0.725319	0.728393	0.724646	0.733047	0.746385	0.743582
		0.43055	0.631174	0.608068	0.629843	0.59608	0.57752	0.562583	0.526183	0.561335	0.549913	0.43056	0.723983	0.714963	0.709285	0.726359	0.728988	0.721857	0.732499	0.74247	0.74247
		0.4375	0.613493	0.603331	0.620923	0.592208	0.569927	0.562412	0.529689	0.565477	0.540202	0.4375	0.725434	0.716774	0.70911	0.720799	0.728904	0.722637	0.733696	0.737434	0.73742
		0.44444	0.61171	0.602604	0.612897	0.587101	0.565132	0.554543	0.529391	0.560409	0.541209	0.44445	0.728005	0.721013	0.713546	0.728258	0.724087	0.719557	0.728589	0.734925	0.732444
		0.45139	0.61105	0.590404	0.603188	0.587393	0.563537	0.561121	0.526763	0.559878	0.540794	0.45139	0.734546	0.724141	0.710313	0.723495	0.718738	0.717888	0.723559	0.739147	0.74135
		0.45833	0.599685	0.579471	0.599253	0.584744	0.562928	0.548092	0.522076	0.55666	0.54231	0.45834	0.734915	0.72395	0.716867	0.729011	0.727332	0.717135	0.733193	0.741823	0.742797
		0.46527	0.594678	0.57916	0.595988	0.574435	0.560401	0.54869	0.523681	0.55274	0.537664	0.46528	0.7369	0.731125	0.722776	0.728207	0.723202	0.713493	0.730216	0.737112	0.743008
		0.47222	0.585612	0.582902	0.593338	0.568986	0.556206	0.543068	0.517069	0.554403	0.538783	0.47223	0.735025	0.727388	0.721159	0.726822	0.717992	0.720019	0.725297	0.743195	0.739646
		0.47916	0.579433	0.584292	0.589767	0.569654	0.556582	0.543663	0.516265	0.5509	0.529883	0.47917	0.735302	0.74375	0.725667	0.734684	0.720276	0.716155	0.733809	0.742517	0.747149
		0.48611	0.585136	0.582282	0.580882	0.572486	0.561415	0.549724	0.510161	0.548343	0.534126	0.48612	0.740847	0.740117	0.720305	0.732245	0.737472	0.72859	0.742132	0.756576	0.749524
		0.49305	0.575587	0.571426	0.563703	0.576975	0.561797	0.55033	0.519484	0.550008	0.535647	0.49306	0.738725	0.75784	0.72292	0.727009	0.736673	0.729256	0.740677	0.75279	0.762093
		0.5	0.587071	0.561717	0.563612	0.577659	0.55001	0.536718	0.519415	0.553006	0.537177	0.5	0.733519	0.75668	0.737153	0.736145	0.731733	0.724946	0.736487	0.750533	0.757266
		0.50694	0.575449	0.560009	0.566974	0.578683	0.546864	0.537314	0.521048	0.554696	0.54681	0.50695	0.750205	0.768829	0.738219	0.738936	0.744056	0.735601	0.746432	0.757049	0.753697
		0.51389	0.583582	0.559719	0.566885	0.579261	0.547241	0.538725	0.522692	0.553148	0.548384	0.51389	0.745963	0.762834	0.737673	0.742542	0.749019	0.741051	0.750746	0.760513	0.755164
		0.52083	0.574996	0.563511	0.566415	0.579956	0.566171	0.544625	0.528175	0.55485	0.549968	0.52084	0.76038	0.761188	0.733591	0.754792	0.747109	0.749586	0.759366	0.7717	0.768309
		0.52777	0.582876	0.569221	0.565546	0.580654	0.570262	0.545237	0.535922	0.560773	0.553866	0.52778	0.760248	0.758844	0.746458	0.755578	0.75902	0.753642	0.755375	0.779753	0.763882
		0.53472	0.581591	0.568935	0.565464	0.585939	0.578714	0.552063	0.537634	0.562511	0.555479	0.53473	0.769581	0.769874	0.768051	0.760209	0.757205	0.760685	0.771209	0.783549	0.776958
		0.54166	0.582433	0.569812	0.568976	0.586652	0.579596	0.552689	0.532199	0.563839	0.557103	0.54167	0.774613	0.782488	0.764342	0.769279	0.76042	0.766754	0.771945	0.783765	0.783177
		0.54861	0.581155	0.569532	0.572064	0.589509	0.580009	0.548658	0.533914	0.5656	0.563377	0.54862	0.772723	0.779572	0.761793	0.766397	0.756974	0.768963	0.773516	0.789177	0.791487
		0.55555	0.577814	0.569255	0.578899	0.590233	0.58385	0.549288	0.535642	0.571174	0.553385	0.55556	0.781431	0.797325	0.779067	0.778837	0.781813	0.777417	0.77596	0.806284	0.798633
		0.5625	0.577606	0.577389	0.578828	0.603156	0.585508	0.558544	0.546468	0.576978	0.571458	0.5625	0.781561	0.801259	0.781773	0.785703	0.778726	0.783742	0.805615	0.810085	0.806261
		0.56944	0.577402	0.580872	0.576877	0.611789	0.584701	0.571678	0.548253	0.578803	0.573157	0.56945	0.792423	0.805704	0.797501	0.781612	0.786037	0.778825	0.80184	0.806313	0.811598
		0.57639	0.586286	0.581942	0.576815	0.612554	0.586368	0.572887	0.55314	0.580641	0.580785	0.57639	0.806196	0.811691	0.799873	0.79403	0.785432	0.793925	0.806076	0.821072	0.806883
		0.58333	0.594215	0.586196	0.58473	0.613325	0.599231	0.577346	0.563496	0.590059	0.585997	0.58334	0.811166	0.815826	0.811487	0.793873	0.790558	0.797385	0.812039	0.819753	0.831963
		0.59027	0.59741	0.585933	0.589901	0.624185	0.59968	0.578029	0.569752	0.594714	0.600157	0.59028	0.812806	0.830409	0.817192	0.809067	0.799444	0.804382	0.812765	0.817663	0.832255
		0.59722	0.597614	0.585675	0.596236	0.627048	0.600359	0.592161	0.579087	0.59992	0.601974	0.59723	0.815316	0.835707	0.831535	0.809182	0.804918	0.815173	0.830835	0.833539	0.840691
		0.60416	0.605814	0.601995	0.610115	0.635523	0.618805	0.60394	0.582057	0.610202	0.600656	0.60417	0.829296	0.839156	0.832558	0.819529	0.816482	0.82361	0.850327	0.83942	0.836868
		0.61111	0.605631	0.608462	0.610074	0.650657	0.629577	0.605774	0.597819	0.621944	0.602492	0.61112	0.837712	0.852313	0.837873	0.837657	0.824297	0.81904	0.856218	0.842121	0.850596
		0.61805	0.605806	0.619811	0.610039	0.652553	0.639888	0.621242	0.603634	0.62397	0.618117	0.61806	0.833249	0.85031	0.843186	0.834759	0.826422	0.843363	0.866819	0.856454	0.852266
		0.625	0.619867	0.623587	0.618259	0.656961	0.64137	0.622002	0.619041	0.626011	0.633112	0.625	0.844525	0.862629	0.862299	0.842626	0.844262	0.8447	0.864653	0.874523	0.858355
		0.63194	0.624407	0.629382	0.628441	0.670646	0.651556	0.636448	0.618026	0.637404	0.635074	0.63195	0.853481	0.872984	0.866274	0.847753	0.840515	0.851705	0.861446	0.880752	0.87226
		0.63889	0.630334	0.642431	0.628424	0.677858	0.657673	0.64622	0.63364	0.642249	0.640934	0.63889	0.873568	0.879067	0.870817	0.856314	0.857439	0.857829	0.87905	0.885307	0.884525
		0.64583	0.635934	0.646926	0.637107	0.691876	0.658876	0.651614	0.637076	0.646964	0.662806	0.64584	0.883553	0.89848	0.884509	0.866893	0.855865	0.868537	0.886711	0.892099	0.887376
		0.65277	0.654199	0.652642	0.648581	0.698321	0.661822	0.653855	0.641727	0.654291	0.664887	0.65278	0.878724	0.902595	0.898536	0.882526	0.85917	0.87474	0.900705	0.907608	0.912184
		0.65972	0.668643	0.672285	0.655896	0.699265	0.67515	0.672366	0.656672	0.658464	0.675207	0.65973	0.899703	0.912749	0.901431	0.892827	0.87938	0.874117	0.908631	0.910798	0.913073
		0.66666	0.670649	0.678061	0.663756	0.70771	0.690032	0.680117	0.666078	0.664924	0.684434	0.66667	0.905571	0.918718	0.919076	0.893187	0.88317	0.885037	0.91838	0.92054	0.909724
		0.67361	0.676863	0.688489	0.669865	0.717383	0.70307	0.697823	0.679711	0.676188	0.696434	0.67362	0.913244	0.925062	0.927626	0.895574	0.905046	0.900094	0.936327	0.93021	0.932073
		0.68055	0.691547	0.69021	0.681762	0.728421	0.71161	0.703845	0.682418	0.696245	0.703511	0.68056	0.922703	0.94365	0.934494	0.913416	0.910372	0.905144	0.941446	0.932879	0.938389
		0.6875	0.691942	0.705992	0.687964	0.744597	0.727694	0.706887	0.699618	0.701073	0.715462	0.6875	0.935861	0.961413	0.951977	0.93155	0.917398	0.913546	0.942054	0.944233	0.947495
		0.69444	0.705485	0.719493	0.693318	0.762852	0.728776	0.713928	0.706011	0.703461	0.735676	0.69445	0.939929	0.966954	0.9562	0.929368	0.936672	0.922128	0.953804	0.960833	0.958326
		0.70139	0.712534	0.730824	0.706524	0.768998	0.745437	0.7428	0.717436	0.712906	0.748536	0.70139	0.957537	0.971156	0.965995	0.943836	0.93397	0.929616	0.979095	0.967447	0.961048
		0.70833	0.736029	0.733989	0.722861	0.786833	0.758894	0.758339	0.729347	0.726234	0.750957	0.70834	0.955411	0.975831	0.987825	0.948147	0.944304	0.940739	0.974635	0.97012	0.967433
		0.71527	0.741486	0.751284	0.733954	0.791307	0.76309	0.760917	0.743134	0.742349	0.777437	0.71528	0.977232	0.998482	0.98944	0.956008	0.96524	0.96361	0.983647	0.978318	0.983016
		0.72222	0.741919	0.763467	0.7448	0.793879	0.798126	0.769072	0.74993	0.752713	0.781582	0.72223	0.993377	0.995498	0.994347	0.970399	0.971787	0.972309	0.987361	0.995014	0.995525
		0.72916	0.767587	0.765975	0.745638	0.80854	0.799451	0.799017	0.776455	0.770232	0.796252	0.72917	0.990535	1.01027	1.01014	0.986794	0.979897	0.976629	1.00973	0.990798	1.00515
		0.73611	0.777833	0.785817	0.767278	0.825631	0.805267	0.808659	0.779252	0.775531	0.801135	0.73612	0.998751	1.02576	1.01775	0.990575	0.992961	0.980927	1.01847	1.00403	1.00956
		0.74305	0.777773	0.790279	0.780195	0.827359	0.81336	0.817568	0.783453	0.782932	0.8062	0.74306	1.01986	1.03357	1.03831	1.01041	1.00333	0.999149	1.01929	1.02454	1.02235
		0.75	0.783609	0.803806	0.802137	0.849968	0.832955	0.818848	0.812472	0.819427	0.840567	0.75	1.02617	1.04253	1.04181	1.00935	1.00492	0.994715	1.01965	1.02268	1.04169
		0.75694	0.804152	0.812192	0.804152	0.860827	0.862846	0.849819	0.844561	0.823293	0.843299	0.75695	1.04014	1.05234	1.05499	1.01962	1.01309	1.01056	1.05298	1.03574	1.04528
		0.76389	0.814563	0.839149	0.82099	0.881121	0.866947	0.85312	0.847596	0.82508	0.846033	0.76389	1.04436	1.06437	1.06661	1.02939	1.0237	1.01937	1.05754	1.0455	1.04993
		0.77083	0.83011	0.839326	0.827494	0.885522	0.875528	0.854242	0.855692	0.830023	0.8763	0.77084	1.05542	1.06971	1.06225	1.03117	1.02021	1.0311	1.06638	1.06493	1.04502
		0.77777	0.853614	0.856737	0.827702	0.89614	0.88942	0.869982	0.869549	0.854466	0.88081	0.77778	1.07172	1.08369	1.08071	1.04704	1.04846	1.03816	1.07519	1.06125	1.06358
		0.78472	0.855486	0.88427	0.841693	0.916562	0.903867	0.892011	0.893816	0.861344	0.90655	0.78473	1.06712	1.07917	1.09739	1.05122	1.04811	1.05782	1.08459	1.07325	1.06756
		0.79166	0.86176	0.886993	0.858661	0.919941	0.920808	0.924452	0.912852	0.884436	0.909543	0.79167	1.07027	1.09464	1.09728	1.06635	1.05473	1.05327	1.08832	1.08427	1.0923
		0.79861	0.874295	0.902097	0.864158	0.94287	0.929097	0.925596	0.91602	0.895039	0.922063	0.79862	1.08363	1.11087	1.11644	1.07673	1.06446	1.07421	1.10163	1.09618	1.09222
		0.80555	0.891454	0.906996	0.895667	0.944112	0.930985	0.938035	0.919154	0.917712	0.948131	0.80556	1.09664	1.12031	1.11987	1.08534	1.07857	1.07162	1.11019	1.1037	1.10147
		0.8125	0.906196	0.921648	0.897561	0.951267	0.961238	0.939125	0.963416	0.922047	0.953233	0.8125	1.10777	1.13033	1.12832	1.09476	1.07429	1.09988	1.11931	1.1086	1.09824
		0.81944	0.925045	0.936023	0.914653	0.952443	0.97577	0.97896	0.966588	0.945831	0.97721	0.81945	1.11116	1.13745	1.13222	1.10007	1.10701	1.10098	1.11471	1.12149	1.10388
		0.82639	0.926373	0.949161	0.933996	0.991547	0.989727	0.984139	0.975396	0.949153	0.988652	0.82639	1.13281	1.13333	1.15431	1.11743	1.10505	1.1091	1.12475	1.11822	1.11737
		0.83333	0.933233	0.956865	0.945747	1.00308	0.994483	0.985107	0.978428	0.9625	1.00662	0.83334	1.12763	1.14259	1.15477	1.11321	1.10406	1.11355	1.14702	1.13193	1.12099
		0.84027	0.949205	0.982462	0.955209	1.02836	1.00608	0.985996	0.996868	0.978472	1.01397	0.84028	1.14792	1.1624	1.16214	1.12803	1.11646	1.11699	1.15456	1.13241	1.13739
		0.84722	0.967327	0.985739	0.973543	1.02945	1.0165	1.01013	1.02876	0.991588	1.03483	0.84723	1.15207	1.16692	1.16034	1.13514	1.11598	1.12045	1.15492	1.14285	1.14209
		0.85416	0.971809	1.00924	0.982786	1.03033	1.01809	1.04227	1.03536	1.00892	1.05827	0.85417	1.14878	1.17647	1.17691	1.14219	1.12507	1.12958	1.16815	1.15546	1.16679
		0.86111	0.990997	1.01324	0.998904	1.0481	1.05914	1.04532	1.08107	1.01377	1.06062	0.86112	1.16062	1.1738	1.18231	1.14846	1.13538	1.13963	1.17187	1.15179	1.17144
		0.86805	0.996163	1.02623	1.00279	1.06036	1.06566	1.05616	1.08359	1.03943	1.08555	0.86806	1.15956	1.18403	1.19036	1.14595	1.14394	1.15379	1.17283	1.16306	1.16716
		0.875	1.01564	1.02798	1.02122	1.08896	1.06557	1.05933	1.0859	1.04571	1.07951	0.875	1.16521	1.19413	1.20269	1.15613	1.16918	1.15882	1.18034	1.17035	1.17071
		0.88194	1.02158	1.05396	1.04251	1.09159	1.0653	1.07485	1.09779	1.0492	1.0935	0.88195	1.175	1.19654	1.20078	1.17383	1.16856	1.16675	1.19903	1.18908	1.18283
		0.88889	1.04116	1.07095	1.04373	1.09511	1.07204	1.09229	1.12302	1.0678	1.10685	0.88889	1.18452	1.20021	1.20766	1.172	1.16818	1.17186	1.19766	1.18848	1.1922
		0.89583	1.05391	1.07111	1.05413	1.10549	1.1159	1.11172	1.13907	1.08429	1.11514	0.89584	1.19487	1.20724	1.21235	1.17818	1.18563	1.17545	1.19858	1.1953	1.18877
		0.90277	1.06623	1.08961	1.07282	1.12747	1.1176	1.12533	1.14001	1.09968	1.1281	0.90278	1.19266	1.21086	1.21723	1.17697	1.18345	1.17069	1.20585	1.19294	1.19925
		0.90972	1.08957	1.10247	1.07292	1.13071	1.12007	1.14079	1.13939	1.1122	1.14135	0.90973	1.1982	1.21601	1.22114	1.18202	1.1889	1.19239	1.2108	1.20296	1.2022
		0.91666	1.09029	1.11013	1.0994	1.13798	1.13077	1.15656	1.14017	1.1155	1.14701	0.91667	1.20569	1.21744	1.22605	1.19406	1.18833	1.19383	1.21109	1.20834	1.20734
		0.92361	1.10536	1.12298	1.1126	1.14256	1.14895	1.15655	1.18272	1.1368	1.14924	0.92362	1.20385	1.21226	1.22496	1.19957	1.19799	1.19901	1.21006	1.20937	1.20529
		0.93055	1.12016	1.14607	1.12369	1.14701	1.1524	1.15562	1.19521	1.13772	1.18438	0.93056	1.21166	1.22384	1.23224	1.20067	1.19759	1.19463	1.22398	1.20842	1.21745
		0.9375	1.13318	1.14781	1.12247	1.17207	1.17289	1.17145	1.20127	1.14852	1.19535	0.9375	1.20643	1.22036	1.22807	1.20952	1.20139	1.20354	1.21942	1.21724	1.22136
		0.94444	1.13615	1.163	1.13159	1.17728	1.18431	1.18314	1.20716	1.16397	1.19566	0.94445	1.20125	1.22375	1.22947	1.20739	1.20898	1.20099	1.22197	1.21746	1.21812
		0.95139	1.15953	1.17574	1.16345	1.18197	1.18329	1.18543	1.22263	1.17098	1.1959	0.95139	1.22269	1.22198	1.24549	1.20913	1.20905	1.20571	1.21989	1.21724	1.22758
		0.95833	1.17319	1.17585	1.18315	1.19062	1.18958	1.19371	1.22301	1.1757	1.21212	0.95834	1.21849	1.23116	1.24765	1.21162	1.20693	1.20455	1.22355	1.21465	1.22626
		0.96527	1.17593	1.18667	1.18174	1.20803	1.19664	1.22075	1.22715	1.18243	1.22363	0.96528	1.22588	1.23285	1.25019	1.20781	1.20955	1.2048	1.23335	1.21564	1.22439
		0.97222	1.1778	1.18721	1.18031	1.20762	1.22152	1.22116	1.2274	1.20138	1.23206	0.97223	1.22316	1.22774	1.24506	1.20286	1.21759	1.19968	1.22888	1.21684	1.22174
		0.97916	1.18622	1.19668	1.1923	1.20892	1.2305	1.2205	1.26661	1.20423	1.2279	0.97917	1.22521	1.23634	1.23998	1.21155	1.2175	1.20181	1.22109	1.22887	1.2174
		0.98611	1.20304	1.21635	1.19078	1.21921	1.22876	1.2303	1.2794	1.21641	1.22785	0.98612	1.22719	1.23129	1.24001	1.2091	1.21686	1.21125	1.21672	1.22943	1.21888
		0.99305	1.20934	1.21802	1.18925	1.22082	1.23301	1.23334	1.29886	1.21856	1.22774	0.99306	1.22314	1.2263	1.24212	1.21339	1.21409	1.21951	1.21423	1.22315	1.21459
		1	1.21808	1.23281	1.21281	1.22706	1.23488	1.24484	1.29886	1.23212	1.25327	1	1.22584	1.23147	1.24245	1.20853	1.22462	1.21444	1.21822	1.22087	1.21337
		1.00694	1.22268	1.24234	1.22832	1.22608	1.23301	1.24825	1.30074	1.24672	1.27237	1.00695	1.22199	1.22853	1.25537	1.21658	1.22001	1.21248	1.22904	1.23175	1.21736
		1.01389	1.23542	1.2469	1.22944	1.2386	1.23988	1.26102	1.30062	1.24658	1.26607	1.01389	1.2244	1.23696	1.25319	1.2099	1.21653	1.21158	1.22769	1.22819	1.21314
		1.02083	1.24926	1.25633	1.23317	1.23738	1.25252	1.25941	1.31608	1.24913	1.27182	1.02084	1.21947	1.23207	1.24556	1.21081	1.21319	1.20663	1.22382	1.22398	1.20937
		1.02777	1.25883	1.27239	1.24234	1.25996	1.26384	1.2794	1.32109	1.25264	1.27398	1.02778	1.2186	1.22724	1.24346	1.21254	1.22043	1.20469	1.21974	1.21981	1.20707
		1.03472	1.2611	1.27999	1.25692	1.27762	1.26379	1.27769	1.31847	1.26026	1.27617	1.03473	1.21864	1.22258	1.24316	1.21114	1.21924	1.21495	1.21554	1.21379	1.21365
		1.04166	1.26313	1.28159	1.25509	1.27627	1.266	1.27539	1.33074	1.25994	1.30562	1.04167	1.22243	1.22075	1.23983	1.21001	1.21457	1.21007	1.22656	1.2097	1.20963
		1.04861	1.26399	1.28604	1.25324	1.27238	1.26388	1.27363	1.31881	1.26212	1.30511	1.04862	1.21797	1.22027	1.2363	1.21702	1.20959	1.20016	1.21967	1.21093	1.20601
		1.05555	1.28117	1.2854	1.26743	1.27097	1.26807	1.29075	1.31838	1.28151	1.30364	1.05556	1.21474	1.21561	1.23196	1.21236	1.20501	1.19536	1.21877	1.20742	1.21118
		1.0625	1.28987	1.30511	1.27099	1.27505	1.28459	1.28891	1.3179	1.28149	1.30194	1.0625	1.21004	1.211	1.22763	1.20776	1.2008	1.19068	1.2185	1.20342	1.21115
		1.06944	1.29492	1.30272	1.28336	1.27465	1.27531	1.28612	1.32523	1.28399	1.29547	1.06945	1.20684	1.21528	1.23352	1.20267	1.20053	1.19333	1.21443	1.20144	1.20714
		1.07639	1.30321	1.30392	1.28313	1.2781	1.27784	1.28423	1.32597	1.2805	1.29483	1.07639	1.20913	1.21073	1.22494	1.19626	1.19694	1.18868	1.20686	1.19752	1.19296
		1.08333	1.30096	1.29709	1.28366	1.27706	1.27082	1.29667	1.32537	1.28293	1.3009	1.08334	1.20452	1.21177	1.22451	1.19369	1.19252	1.18945	1.20288	1.19363	1.18906
		1.09027	1.29869	1.29906	1.28163	1.27553	1.27329	1.29516	1.32169	1.28251	1.30019	1.09028	1.19997	1.20437	1.21606	1.19339	1.18814	1.18608	1.19512	1.19792	1.1852
		1.09722	1.31835	1.30062	1.27959	1.27953	1.28473	1.29276	1.32104	1.28389	1.30694	1.09723	1.20262	1.19997	1.21964	1.189	1.18392	1.18632	1.20417	1.18981	1.18459
		1.10416	1.31601	1.30377	1.28823	1.27598	1.2824	1.28632	1.32251	1.28326	1.29073	1.10417	1.19813	1.19137	1.21579	1.18727	1.18092	1.18183	1.1873	1.18603	1.18121
		1.11111	1.30716	1.31123	1.29884	1.2744	1.26676	1.28434	1.3218	1.28261	1.27673	1.11112	1.19439	1.18708	1.2115	1.17566	1.17667	1.17948	1.18016	1.17566	1.17746
		1.11805	1.30482	1.31277	1.30353	1.27263	1.26443	1.29291	1.31977	1.28461	1.27595	1.11806	1.18613	1.19455	1.2068	1.17751	1.17408	1.17966	1.17575	1.16835	1.16779
		1.125	1.31452	1.30619	1.30405	1.27103	1.26545	1.29089	1.31901	1.29464	1.29539	1.125	1.18035	1.1922	1.20262	1.1733	1.16991	1.17556	1.16546	1.16833	1.16413
		1.13194	1.31213	1.31031	1.30959	1.26868	1.26311	1.28887	1.31853	1.29393	1.29456	1.13195	1.17607	1.18614	1.19878	1.16913	1.1713	1.17096	1.16181	1.16041	1.16094
		1.13889	1.30903	1.29682	1.30742	1.26707	1.24984	1.26747	1.31774	1.28337	1.28956	1.13889	1.17089	1.1774	1.1947	1.16353	1.16394	1.16696	1.16265	1.16544	1.15736
		1.14583	1.30664	1.29964	1.29309	1.26429	1.24751	1.27326	1.31638	1.28056	1.28574	1.14584	1.1667	1.17328	1.19067	1.15367	1.15991	1.16116	1.15907	1.15335	1.15289
		1.15277	1.3115	1.29711	1.28933	1.25886	1.24446	1.27125	1.30119	1.27798	1.28156	1.15278	1.16255	1.162	1.18461	1.14502	1.15591	1.15698	1.15368	1.1451	1.14653
		1.15972	1.30909	1.30118	1.2888	1.256	1.2383	1.26924	1.30278	1.27884	1.2735	1.15973	1.15923	1.16071	1.1917	1.13883	1.14682	1.15286	1.14704	1.13688	1.13831
		1.16666	1.30628	1.29864	1.2889	1.25212	1.23599	1.26266	1.30029	1.27647	1.27984	1.16667	1.15517	1.15374	1.18031	1.13495	1.14885	1.14329	1.13391	1.13352	1.13427
		1.17361	1.29265	1.2902	1.28733	1.25052	1.23368	1.25727	1.29945	1.26051	1.27155	1.17362	1.15117	1.14442	1.17648	1.13631	1.1391	1.13929	1.12875	1.13021	1.13094
		1.18055	1.2953	1.28768	1.28519	1.24893	1.2269	1.25868	1.27171	1.25397	1.2604	1.18056	1.14423	1.14065	1.16952	1.13476	1.13598	1.13533	1.12544	1.13197	1.12653
		1.1875	1.28788	1.28516	1.28565	1.22727	1.22462	1.24785	1.26868	1.259	1.25531	1.1875	1.14473	1.13692	1.16025	1.131	1.12727	1.12818	1.12218	1.12275	1.12236
		1.19444	1.29052	1.28432	1.28144	1.2251	1.22235	1.24589	1.25815	1.25021	1.24423	1.19445	1.13846	1.13582	1.14941	1.11765	1.12853	1.12434	1.11391	1.11644	1.12008
		1.20139	1.28321	1.27796	1.27932	1.21101	1.2183	1.24158	1.24437	1.2424	1.24124	1.20139	1.13465	1.12704	1.13546	1.11402	1.11995	1.11991	1.10899	1.10162	1.11601
		1.20833	1.28085	1.27547	1.27478	1.20396	1.19465	1.22875	1.24281	1.24041	1.22529	1.20834	1.13003	1.1256	1.12807	1.11043	1.11592	1.11517	1.10588	1.09857	1.10243
		1.21527	1.27408	1.27228	1.27054	1.20108	1.19472	1.2243	1.24201	1.23967	1.21846	1.21528	1.11359	1.11283	1.12339	1.10102	1.10308	1.11148	1.10281	1.10044	1.0974
		1.22222	1.25805	1.26209	1.26403	1.19093	1.19028	1.22242	1.23514	1.22604	1.20328	1.22223	1.10996	1.11014	1.11923	1.09616	1.1009	1.09616	1.09257	1.09746	1.09205
		1.22916	1.24498	1.25544	1.25518	1.18527	1.18566	1.22056	1.21377	1.22532	1.18623	1.22917	1.10985	1.10559	1.11398	1.09274	1.09747	1.09851	1.08752	1.08881	1.08911
		1.23611	1.2416	1.24776	1.25315	1.18383	1.18315	1.20534	1.21092	1.22273	1.18102	1.23612	1.1063	1.10224	1.10776	1.08937	1.0941	1.09359	1.08198	1.08059	1.07942
		1.24305	1.22152	1.23781	1.24401	1.17432	1.18102	1.19911	1.2072	1.20562	1.17506	1.24306	1.10328	1.09676	1.09566	1.08556	1.08724	1.09012	1.07912	1.07777	1.07516
		1.25	1.21526	1.22428	1.23297	1.16429	1.16706	1.18598	1.20125	1.20257	1.17062	1.25	1.09365	1.08768	1.09254	1.08159	1.08396	1.0798	1.07632	1.0698	1.05654
		1.25694	1.21309	1.2213	1.23058	1.15024	1.165	1.17338	1.20053	1.18065	1.16226	1.25695	1.09027	1.08376	1.08681	1.07119	1.07905	1.0762	1.07443	1.05972	1.05358
		1.26389	1.20821	1.19773	1.22619	1.14356	1.14953	1.17014	1.17467	1.1754	1.16157	1.26389	1.07505	1.07613	1.08268	1.06803	1.07142	1.07179	1.06483	1.05637	1.04998
		1.27083	1.202	1.19379	1.22393	1.13418	1.14968	1.16846	1.16207	1.16984	1.14607	1.27084	1.06461	1.06681	1.07515	1.06492	1.06477	1.06128	1.059	1.05002	1.04738
		1.27777	1.1999	1.19158	1.22204	1.12541	1.14489	1.14726	1.13741	1.16298	1.13651	1.27778	1.05974	1.05983	1.07225	1.0581	1.06118	1.0581	1.04816	1.04747	1.0482
		1.28472	1.19723	1.18641	1.21234	1.1225	1.14575	1.14513	1.12137	1.15575	1.12526	1.28473	1.05237	1.0552	1.06097	1.0551	1.05706	1.05498	1.04468	1.04495	1.04567
		1.29166	1.18909	1.17911	1.19576	1.10645	1.13803	1.14355	1.12077	1.14222	1.11776	1.29167	1.04929	1.04768	1.04655	1.05214	1.05393	1.05407	1.03569	1.03953	1.0393
		1.29861	1.18706	1.1725	1.19267	1.10527	1.11022	1.11824	1.12019	1.14024	1.11718	1.29862	1.04627	1.04485	1.04385	1.04463	1.05102	1.03993	1.02561	1.03573	1.03573
		1.30555	1.18505	1.15037	1.17897	1.09676	1.10726	1.11674	1.08212	1.13093	1.10887	1.30556	1.04214	1.04206	1.03609	1.03685	1.03794	1.03242	1.02083	1.02397	1.03286
		1.3125	1.15651	1.14818	1.17725	1.10522	1.10223	1.10843	1.0816	1.11277	1.08426	1.3125	1.03158	1.02625	1.03351	1.02745	1.02648	1.02952	1.01297	1.01722	1.02506
		1.31944	1.14452	1.13805	1.16279	1.09057	1.09298	1.09536	1.0727	1.10655	1.09435	1.31945	1.01831	1.01604	1.01607	1.02472	1.02981	1.02064	1.00333	1.01217	1.00627
		1.32639	1.13397	1.12003	1.16114	1.07142	1.08005	1.08787	1.07222	1.10378	1.08055	1.32639	1.00921	1.01176	1.01316	1.02873	1.0207	1.01428	1.00114	1.01004	1.00207
		1.33333	1.12368	1.10922	1.13999	1.07038	1.06704	1.08492	1.05161	1.09532	1.05371	1.33334	1.00475	1.0086	1.00973	1.02607	1.01807	1.01155	0.999	0.998576	0.99122
		1.34027	1.10782	1.10658	1.12959	1.06936	1.05	1.07125	1.03743	1.07267	1.05329	1.34028	1.00353	0.997238	1.0062	1.01705	1.01548	1.00887	0.992343	0.988956	0.996868
		1.34722	1.10279	1.09665	1.11553	1.04791	1.0484	1.06844	1.03407	1.06376	1.0529	1.34723	0.99576	0.989277	1.00134	1.00224	1.0095	1.00621	0.986979	0.986916	0.994804
		1.35416	1.10108	1.08399	1.10994	1.04115	1.0507	1.05719	1.0337	1.05884	1.04292	1.35417	0.988391	0.985461	0.992488	0.9996	0.99805	0.997994	0.978547	0.984889	0.992783
		1.36111	1.09675	1.07921	1.09556	1.04024	1.04915	1.03613	1.01261	1.05247	1.02525	1.36112	0.984115	0.98083	0.981764	0.996774	0.993506	0.989911	0.973253	0.981371	0.986567
		1.36805	1.09509	1.06065	1.0941	1.02899	1.03022	1.03343	1.00299	1.04814	1.01165	1.36806	0.977455	0.978184	0.97773	0.97907	0.987531	0.991848	0.970335	0.972654	0.976404
		1.375	1.06586	1.05384	1.08612	1.01813	1.01857	1.03172	0.978482	1.0267	1.00008	1.375	0.973379	0.969767	0.973008	0.976769	0.986581	0.985017	0.968499	0.969284	0.974534
		1.38194	1.06261	1.04694	1.07174	1.00667	1.01116	1.01737	0.966644	1.02009	0.999825	1.38195	0.966314	0.963318	0.968993	0.976519	0.984296	0.981333	0.964353	0.966091	0.97283
		1.38889	1.06109	1.03689	1.05649	0.996572	1.00592	1.01374	0.965792	1.00665	0.999408	1.38889	0.962175	0.960339	0.966774	0.9743	0.982054	0.972236	0.950328	0.964027	0.971043
		1.39583	1.02686	1.02013	1.0387	0.9947	0.998327	0.998517	0.964754	1.00401	0.979554	1.39584	0.955163	0.954415	0.963148	0.968905	0.969951	0.966516	0.948647	0.958809	0.954631
		1.40277	1.01597	1.01861	1.03637	0.993977	0.997008	0.995981	0.944779	0.995583	0.957798	1.40278	0.948611	0.947093	0.955355	0.960221	0.961762	0.964295	0.948701	0.946779	0.952952
		1.40972	1.01425	1.01571	1.03236	0.993282	0.989181	0.981342	0.932694	0.988744	0.957649	1.40973	0.941761	0.942553	0.946763	0.958148	0.95968	0.962117	0.947102	0.946796	0.948175
		1.41666	1.00463	1.00793	1.02285	0.972318	0.978333	0.973715	0.926457	0.975194	0.955912	1.41667	0.939637	0.938092	0.942408	0.957169	0.950947	0.956695	0.938297	0.943576	0.944571
		1.42361	0.997886	0.985996	1.01078	0.963964	0.949886	0.957156	0.919496	0.958477	0.943107	1.42362	0.939479	0.932561	0.94011	0.955175	0.94896	0.954609	0.936783	0.938683	0.942144
		1.43055	0.98868	0.975004	1.00972	0.962764	0.948045	0.950565	0.915322	0.958397	0.930768	1.43056	0.93743	0.928472	0.936779	0.949167	0.948824	0.952564	0.930042	0.927949	0.940632
		1.4375	0.97857	0.970469	0.98918	0.941623	0.938111	0.939763	0.908742	0.953626	0.919414	1.4375	0.921337	0.923675	0.928517	0.946587	0.946912	0.946148	0.928626	0.926504	0.939159
		1.44444	0.97532	0.957293	0.980294	0.928931	0.937027	0.932011	0.895982	0.953594	0.912398	1.44445	0.919396	0.917434	0.923926	0.942543	0.934932	0.943989	0.927571	0.925096	0.928661
		1.45139	0.959562	0.950506	0.971023	0.925427	0.93416	0.926359	0.871019	0.925361	0.912403	1.45139	0.917493	0.911055	0.915819	0.940647	0.933117	0.939475	0.927912	0.924796	0.921527
		1.45833	0.957059	0.945898	0.970127	0.926608	0.933133	0.922771	0.867066	0.925377	0.912432	1.45834	0.916102	0.909403	0.910812	0.93327	0.930914	0.937606	0.926611	0.924252	0.920188
		1.46527	0.94689	0.931449	0.969263	0.920538	0.928569	0.912842	0.8628	0.925418	0.898181	1.46528	0.911454	0.908907	0.90646	0.929225	0.93259	0.940171	0.918036	0.922162	0.920288
		1.47222	0.937447	0.917428	0.953114	0.911967	0.926649	0.909105	0.860086	0.903484	0.861357	1.47223	0.909667	0.907328	0.901923	0.928713	0.927473	0.938371	0.916821	0.915932	0.919019
		1.47916	0.920197	0.913667	0.95108	0.911352	0.90847	0.908518	0.852143	0.901635	0.861456	1.47917	0.906099	0.899831	0.900589	0.925871	0.927761	0.929927	0.914193	0.914712	0.916851
		1.48611	0.917059	0.907718	0.950324	0.905877	0.897089	0.907673	0.852266	0.885106	0.861206	1.48612	0.904387	0.898334	0.899293	0.922026	0.920158	0.928216	0.913054	0.912669	0.915285
		1.49305	0.915245	0.906522	0.924425	0.895855	0.90178	0.894364	0.834153	0.881659	0.861352	1.49306	0.897353	0.896872	0.895316	0.919615	0.920574	0.924479	0.90604	0.913295	0.914121
		1.5	0.905548	0.903216	0.923751	0.883126	0.895403	0.895116	0.830797	0.881813	0.85949	1.5	0.896984	0.895756	0.888063	0.918067	0.916831	0.922845	0.904849	0.912177	0.907967
		1.50694	0.902895	0.88192	0.914672	0.88174	0.900137	0.894651	0.834514	0.88199	0.859682	1.50695	0.891614	0.894362	0.886785	0.919615	0.917497	0.920786	0.903953	0.911093	0.89861
		1.51389	0.897521	0.877045	0.914066	0.881493	0.897058	0.894213	0.831204	0.880726	0.859898	1.51389	0.88791	0.893002	0.884532	0.920475	0.918081	0.919223	0.906982	0.90933	0.897562
		1.52083	0.88802	0.869463	0.89229	0.875454	0.896305	0.879978	0.82313	0.88095	0.854538	1.52084	0.886386	0.890464	0.884544	0.919019	0.916624	0.921318	0.906557	0.908311	0.906602
		1.52777	0.880881	0.868647	0.879951	0.864605	0.874816	0.877384	0.797975	0.863426	0.842763	1.52778	0.890933	0.888235	0.882091	0.914488	0.915199	0.919818	0.905627	0.907324	0.908518
		1.53472	0.876407	0.858608	0.876697	0.85351	0.86502	0.867556	0.79825	0.857824	0.825958	1.53473	0.892681	0.886605	0.885998	0.913101	0.911285	0.918351	0.904729	0.904334	0.909476
		1.54166	0.866703	0.866577	0.876192	0.853366	0.864368	0.862009	0.808921	0.850956	0.826254	1.54167	0.888023	0.885376	0.887636	0.910758	0.907661	0.918576	0.902224	0.903268	0.908534
		1.54861	0.851723	0.843424	0.863867	0.846517	0.860544	0.856396	0.809246	0.848425	0.825774	1.54862	0.889644	0.887462	0.88666	0.910971	0.90609	0.917172	0.902081	0.902374	0.906982
		1.55555	0.848965	0.838203	0.860479	0.858705	0.857479	0.851198	0.80006	0.844038	0.824322	1.55556	0.886162	0.886289	0.885715	0.909675	0.905045	0.916701	0.901278	0.905501	0.906099
		1.5625	0.844552	0.834172	0.860116	0.85358	0.856906	0.847098	0.79823	0.835322	0.816659	1.5625	0.884811	0.886368	0.885144	0.91253	0.910824	0.911685	0.903534	0.904661	0.912984
		1.56944	0.841608	0.827882	0.853758	0.853529	0.848725	0.835707	0.781331	0.834192	0.809002	1.56945	0.883488	0.884488	0.884261	0.911388	0.910993	0.913458	0.908186	0.903849	0.912149
		1.57639	0.833565	0.827301	0.847702	0.852374	0.848204	0.834362	0.78173	0.824682	0.810194	1.57639	0.889212	0.884162	0.883408	0.915237	0.909775	0.912176	0.907462	0.900797	0.913145
		1.58333	0.832409	0.821262	0.839271	0.844056	0.847706	0.830996	0.786013	0.824176	0.810607	1.58334	0.887935	0.890044	0.892718	0.915574	0.906569	0.919857	0.911049	0.905127	0.910016
		1.59027	0.818217	0.8196	0.834385	0.844071	0.842829	0.827969	0.786456	0.819594	0.811039	1.59028	0.886442	0.889001	0.891913	0.914402	0.905409	0.91862	0.911325	0.90716	0.911603
		1.59722	0.817819	0.809029	0.82887	0.844205	0.838049	0.82786	0.775562	0.813864	0.795174	1.59723	0.885218	0.887984	0.890023	0.918956	0.913413	0.917411	0.913285	0.915715	0.912962
		1.60416	0.81745	0.818644	0.824811	0.844263	0.829532	0.837257	0.776038	0.814314	0.795634	1.60417	0.897759	0.889323	0.887751	0.921427	0.912293	0.923014	0.913212	0.918795	0.912891
		1.61111	0.826144	0.810378	0.824662	0.827561	0.829132	0.837193	0.780132	0.788659	0.782623	1.61112	0.896958	0.897918	0.888551	0.92032	0.912479	0.926526	0.912613	0.918599	0.915407
		1.61805	0.805716	0.809973	0.826604	0.825585	0.828753	0.830592	0.785162	0.789131	0.783111	1.61806	0.901909	0.899095	0.89143	0.917119	0.907067	0.920711	0.918215	0.917945	0.919624
		1.625	0.796442	0.802975	0.826512	0.824145	0.825662	0.830573	0.781182	0.810848	0.783615	1.625	0.896546	0.901935	0.904272	0.916062	0.910357	0.925292	0.92589	0.920763	0.919324
		1.63194	0.796191	0.801873	0.816223	0.825836	0.821545	0.830751	0.778595	0.811369	0.795902	1.63195	0.89963	0.902085	0.903609	0.924685	0.914611	0.929191	0.929959	0.923692	0.922385
		1.63889	0.797434	0.79834	0.816187	0.823906	0.821229	0.830774	0.767973	0.800402	0.798677	1.63889	0.896769	0.910951	0.899886	0.923913	0.92134	0.928593	0.924832	0.924396	0.923285
		1.64583	0.797236	0.796732	0.816178	0.835353	0.820933	0.836494	0.775996	0.800949	0.799238	1.64584	0.901727	0.910084	0.899271	0.923364	0.921219	0.93293	0.932254	0.925145	0.929224
		1.65277	0.797063	0.797778	0.816114	0.829596	0.828683	0.830828	0.776592	0.797466	0.800461	1.65278	0.901035	0.921155	0.911301	0.93221	0.927691	0.932646	0.934024	0.925841	0.935803
		1.65972	0.798366	0.796222	0.816159	0.832606	0.830739	0.83091	0.778051	0.813371	0.80267	1.65973	0.911787	0.920981	0.910719	0.939263	0.931379	0.93755	0.93997	0.936298	0.935233
		1.66666	0.809112	0.790903	0.807964	0.832832	0.839248	0.831012	0.788413	0.798632	0.807419	1.66667	0.912449	0.924071	0.910891	0.930282	0.934118	0.937241	0.939918	0.940571	0.942095
		1.67361	0.809792	0.790711	0.807548	0.833074	0.838099	0.832123	0.786501	0.80498	0.811689	1.67362	0.921676	0.930331	0.915914	0.933299	0.935159	0.9384	0.939851	0.944251	0.941553
		1.68055	0.808943	0.790544	0.806715	0.840665	0.84032	0.832261	0.787163	0.805603	0.812327	1.68056	0.927549	0.932107	0.926275	0.932377	0.939401	0.946497	0.939434	0.951069	0.949688
		1.6875	0.805778	0.798691	0.807818	0.822916	0.840123	0.831342	0.784318	0.80624	0.812977	1.6875	0.927808	0.934069	0.932132	0.94419	0.941918	0.95115	0.954656	0.95347	0.958078
		1.69444	0.805756	0.79857	0.803901	0.840302	0.839943	0.821837	0.782923	0.802886	0.806831	1.69445	0.932544	0.934672	0.933565	0.95766	0.945303	0.954844	0.958513	0.958375	0.963156
		1.70139	0.799797	0.799316	0.808735	0.831354	0.827807	0.822022	0.783617	0.803545	0.802212	1.70139	0.936859	0.943583	0.942879	0.956759	0.953713	0.959102	0.959497	0.960041	0.962655
		1.70833	0.814435	0.800287	0.808957	0.840769	0.827659	0.829274	0.784322	0.809604	0.802885	1.70834	0.943335	0.952033	0.944462	0.954229	0.959234	0.959933	0.966541	0.959577	0.962164
		1.71527	0.803253	0.804339	0.809203	0.841101	0.831089	0.831754	0.792599	0.810785	0.8059	1.71528	0.945806	0.952779	0.948609	0.953358	0.959263	0.961413	0.978208	0.964445	0.962952
		1.72222	0.812577	0.809355	0.818782	0.843267	0.845555	0.834799	0.812971	0.816415	0.808336	1.72223	0.947643	0.965683	0.953681	0.961171	0.959446	0.965712	0.981846	0.963999	0.967182
		1.72916	0.812671	0.818408	0.817164	0.849552	0.856969	0.840903	0.820978	0.819558	0.809038	1.72917	0.961329	0.966141	0.95662	0.964872	0.965372	0.96487	0.9815	0.970875	0.978475
		1.73611	0.823811	0.821851	0.817482	0.844131	0.859516	0.843554	0.821751	0.820281	0.81744	1.73612	0.962771	0.970234	0.97074	0.964712	0.965279	0.976455	0.98397	0.983374	0.984988
		1.74305	0.82851	0.818455	0.810955	0.854969	0.859429	0.843828	0.812761	0.821012	0.836687	1.74306	0.966387	0.969805	0.975027	0.977523	0.976537	0.978061	0.989241	0.989008	0.984527
		1.75	0.824111	0.824489	0.811315	0.848648	0.861671	0.849446	0.813539	0.823467	0.837432	1.75	0.970307	0.968768	0.981919	0.976709	0.985707	0.98216	0.989731	0.98858	0.986552
		1.75694	0.832166	0.824564	0.82739	0.855768	0.865559	0.850352	0.820257	0.827987	0.850815	1.75695	0.982591	0.968355	0.985321	0.979104	0.98567	0.989285	0.993764	0.989746	1.00283
		1.76389	0.833362	0.827243	0.8278	0.861229	0.865504	0.856333	0.821077	0.836313	0.852983	1.76389	0.990785	0.985551	0.985593	0.980309	0.984836	0.988433	1.00098	0.999623	0.994944
		1.77083	0.836698	0.8298	0.83525	0.8652	0.869505	0.858071	0.834972	0.837083	0.853755	1.77084	0.993791	0.991249	0.994914	0.985545	0.984419	0.987591	1.0076	1.00157	1.00822
		1.77777	0.837083	0.838855	0.826553	0.866169	0.884858	0.858402	0.840122	0.846259	0.847688	1.77778	0.998252	0.993548	0.994775	0.98902	0.990178	0.997377	1.00787	1.00756	1.00777
		1.78472	0.840715	0.841841	0.837042	0.878845	0.889575	0.867859	0.844265	0.849909	0.848458	1.78473	0.998123	0.999969	1.00298	0.992535	0.990791	1.00167	1.01202	1.00999	1.00786
		1.79166	0.855497	0.848408	0.85	0.885326	0.896186	0.874532	0.848746	0.853124	0.853055	1.79167	0.999177	1.01212	1.01218	1.00258	0.989675	1.0106	1.02372	1.01642	1.01068
		1.79861	0.866026	0.862744	0.853951	0.88698	0.896172	0.88124	0.875255	0.867237	0.855324	1.79862	0.998266	1.01139	1.01179	1.0077	0.991577	1.00977	1.0234	1.02156	1.01142
		1.80555	0.866349	0.86559	0.854928	0.887803	0.896247	0.882573	0.87611	0.870878	0.856101	1.80556	1.01196	1.01067	1.01752	1.01536	1.0159	1.0105	1.02309	1.02401	1.01429
		1.8125	0.868418	0.871624	0.867783	0.900113	0.901563	0.901531	0.874563	0.873741	0.877732	1.8125	1.01334	1.01756	1.01713	1.01516	1.02165	1.02557	1.02779	1.03775	1.02393
		1.81944	0.890558	0.879444	0.873001	0.913208	0.909209	0.903085	0.875413	0.874567	0.889512	1.81945	1.02234	1.02777	1.02475	1.02099	1.02001	1.02492	1.03211	1.03731	1.03433
		1.82639	0.890938	0.894235	0.873657	0.916874	0.918172	0.905836	0.895793	0.884827	0.904781	1.82639	1.02347	1.02998	1.03116	1.02304	1.01918	1.02454	1.03649	1.03649	1.03526
		1.83333	0.895994	0.904115	0.878031	0.92521	0.94442	0.916155	0.906277	0.886801	0.922012	1.83334	1.03047	1.04072	1.0318	1.03226	1.01834	1.02882	1.03993	1.03604	1.0373
		1.84027	0.894682	0.904552	0.878674	0.925715	0.947851	0.919309	0.918362	0.89352	0.926458	1.84028	1.04053	1.04295	1.04274	1.03143	1.02773	1.0289	1.0475	1.04285	1.04547
		1.84722	0.914781	0.914859	0.906494	0.935648	0.947871	0.923154	0.930928	0.906417	0.923649	1.84723	1.04127	1.04724	1.04696	1.0306	1.03323	1.03756	1.05508	1.04277	1.0479
		1.85416	0.927272	0.929479	0.91665	0.945893	0.950928	0.939	0.931804	0.907255	0.926201	1.85417	1.04782	1.04783	1.05426	1.03614	1.03635	1.04712	1.05934	1.05047	1.04856
		1.86111	0.931186	0.935564	0.919374	0.94641	0.955394	0.941602	0.926626	0.908089	0.927006	1.86112	1.05206	1.04706	1.0541	1.04626	1.04516	1.04627	1.06553	1.05277	1.05288
		1.86805	0.931661	0.93592	0.920981	0.953058	0.957309	0.942698	0.927481	0.919001	0.940704	1.86806	1.06182	1.05017	1.06158	1.03785	1.04571	1.0482	1.06723	1.05919	1.05236
		1.875	0.944949	0.936286	0.932564	0.953576	0.968181	0.954071	0.971622	0.919834	0.954918	1.875	1.06231	1.06532	1.06861	1.04833	1.0454	1.04734	1.06735	1.06719	1.05308
		1.88194	0.945747	0.944987	0.947471	0.964854	0.975357	0.968109	0.978235	0.92066	0.975969	1.88195	1.06468	1.06514	1.07391	1.04747	1.0481	1.04908	1.07247	1.07005	1.0592
		1.88889	0.958433	0.959617	0.949562	0.966865	0.980179	0.968531	0.98056	0.94477	0.979497	1.88889	1.0637	1.07094	1.0744	1.05102	1.05018	1.05532	1.07518	1.07471	1.07348
		1.89583	0.964787	0.977255	0.95155	0.982797	0.978262	0.97172	0.981418	0.949843	0.977577	1.89584	1.07191	1.07663	1.08528	1.05944	1.05701	1.05445	1.08242	1.069	1.07291
		1.90277	0.970708	0.990001	0.965904	0.989214	0.993983	0.982375	0.980471	0.973608	0.997662	1.90278	1.07855	1.07966	1.08552	1.05857	1.05325	1.05444	1.08972	1.07363	1.07497
		1.90972	0.977856	0.990432	0.966744	0.989734	0.995838	0.982791	0.981303	0.983674	1.00424	1.90973	1.08193	1.08146	1.09292	1.06768	1.0552	1.0689	1.09267	1.07656	1.07461
		1.91666	0.984833	0.994962	0.967773	0.990249	1.00667	0.983202	0.997335	0.984507	1.00502	1.91667	1.08009	1.08227	1.09249	1.06828	1.05622	1.06818	1.0948	1.0777	1.08243
		1.92361	0.99315	1.0046	0.971999	1.02254	1.00945	0.995627	1.02217	0.986018	1.00578	1.92362	1.08341	1.08627	1.09205	1.07073	1.06452	1.06727	1.09434	1.08077	1.08181
		1.93055	0.994105	1.01604	0.985195	1.02306	1.0137	1.00482	1.02299	0.991966	1.01417	1.93056	1.08643	1.09101	1.09982	1.07307	1.07176	1.06636	1.09539	1.08018	1.08118
		1.9375	1.01258	1.02058	0.991608	1.02358	1.01553	1.01746	1.03104	1.00107	1.02325	1.9375	1.08538	1.09228	1.10242	1.07441	1.0724	1.07423	1.0949	1.08122	1.08029
		1.94444	1.01388	1.02966	1.00371	1.0234	1.03357	1.03867	1.03488	1.00118	1.0234	1.94445	1.08993	1.09289	1.10196	1.07463	1.08091	1.07329	1.09439	1.08753	1.08368
		1.95139	1.02549	1.0449	1.01548	1.04137	1.04582	1.03906	1.04111	1.00916	1.0332	1.95139	1.0903	1.09505	1.10174	1.0737	1.07993	1.0733	1.09411	1.08024	1.08301
		1.95833	1.02853	1.05337	1.03683	1.0436	1.04655	1.03945	1.05718	1.01814	1.04637	1.95834	1.09025	1.09239	1.10674	1.07829	1.07894	1.07554	1.09589	1.08858	1.08774
		1.96527	1.04565	1.05766	1.0365	1.04773	1.05086	1.05507	1.06054	1.02048	1.04905	1.96528	1.08917	1.09728	1.10626	1.08227	1.07845	1.0764	1.09681	1.08727	1.08703
		1.97222	1.05141	1.06256	1.04207	1.06599	1.05872	1.05974	1.06862	1.02413	1.07209	1.97223	1.10439	1.09668	1.10804	1.08229	1.08287	1.08952	1.09625	1.09161	1.09434
		1.97916	1.07653	1.07126	1.04277	1.06855	1.06261	1.0665	1.0755	1.0361	1.0729	1.97917	1.10347	1.10055	1.11002	1.0879	1.091	1.08853	1.10154	1.08801	1.08976
		1.98611	1.08069	1.07436	1.04421	1.06694	1.06617	1.07403	1.0849	1.03683	1.07466	1.98612	1.10215	1.10818	1.11458	1.08853	1.08995	1.08521	1.10095	1.09397	1.09547
		1.99305	1.08133	1.09276	1.05815	1.06948	1.08175	1.07437	1.08559	1.05188	1.07419	1.99306	1.09862	1.10719	1.11695	1.08754	1.08573	1.0842	1.09602	1.09325	1.08825
		2	1.08901	1.09328	1.08247	1.06651	1.08168	1.07931	1.08626	1.06136	1.07925	2	1.09748	1.09953	1.12716	1.08726	1.08467	1.09055	1.0954	1.0925	1.09511
		2.00694	1.10055	1.10402	1.08524	1.09825	1.08656	1.09064	1.10435	1.06572	1.0716	2.00695	1.10237	1.09852	1.12748	1.08407	1.0792	1.09013	1.09476	1.09028	1.08923
		2.01389	1.10293	1.10454	1.09069	1.08452	1.0913	1.09116	1.11798	1.07164	1.08043	2.01389	1.10121	1.09898	1.12694	1.08032	1.08819	1.08908	1.09914	1.08951	1.08975
		2.02083	1.10435	1.11299	1.09173	1.09367	1.09971	1.09163	1.1186	1.08251	1.10313	2.02084	1.09897	1.10341	1.11835	1.07931	1.08849	1.08802	1.10458	1.09268	1.08893
		2.02777	1.11913	1.13618	1.09772	1.09409	1.10709	1.10293	1.12235	1.08315	1.10852	2.02778	1.09779	1.10237	1.11689	1.08195	1.08863	1.08432	1.10534	1.09188	1.0881
		2.03472	1.12307	1.13978	1.1011	1.09556	1.11201	1.10908	1.12764	1.08502	1.11284	2.03473	1.09846	1.10133	1.11633	1.08409	1.0875	1.08932	1.1032	1.08978	1.08718
		2.04166	1.13281	1.13724	1.11655	1.11636	1.11767	1.1117	1.1235	1.09098	1.11223	2.04167	1.10441	1.10068	1.11298	1.08638	1.08637	1.0821	1.09191	1.08895	1.08633
		2.04861	1.13345	1.14083	1.10974	1.1223	1.12074	1.11279	1.14053	1.0937	1.11272	2.04862	1.10111	1.10272	1.10576	1.08648	1.07822	1.08357	1.09119	1.08844	1.08411
		2.05555	1.14162	1.14242	1.11913	1.11737	1.12059	1.1294	1.14977	1.10257	1.1132	2.05556	1.102	1.10165	1.11184	1.08426	1.07707	1.08231	1.09436	1.08759	1.09623
		2.0625	1.14591	1.15803	1.12641	1.11774	1.12275	1.12963	1.15028	1.11604	1.12474	2.0625	1.10093	1.09536	1.10641	1.0804	1.07649	1.08135	1.09362	1.08735	1.08667
		2.06944	1.14708	1.17053	1.15471	1.1181	1.11791	1.12859	1.15077	1.11753	1.13349	2.06945	1.09971	1.09417	1.10582	1.07932	1.07532	1.08522	1.09103	1.08295	1.08576
		2.07639	1.15224	1.17208	1.14969	1.13065	1.13777	1.12879	1.15463	1.11709	1.13635	2.07639	1.09581	1.0932	1.10256	1.07847	1.08329	1.08408	1.08857	1.08604	1.07725
		2.08333	1.16496	1.1726	1.1569	1.13244	1.12866	1.1371	1.15508	1.12636	1.13431	2.08334	1.09338	1.08844	1.10184	1.08273	1.07784	1.08036	1.0858	1.08152	1.07633
		2.09027	1.16949	1.17963	1.15187	1.1332	1.13739	1.14356	1.15551	1.12292	1.1424	2.09028	1.09215	1.08599	1.10124	1.07628	1.08066	1.07511	1.08234	1.08061	1.0736
		2.09722	1.17021	1.18311	1.1598	1.14011	1.14153	1.15025	1.16404	1.12729	1.14864	2.09723	1.08772	1.0849	1.09915	1.07853	1.07542	1.07339	1.08154	1.07642	1.07819
		2.10416	1.17657	1.18362	1.16895	1.15182	1.14146	1.14387	1.16862	1.12381	1.14899	2.10417	1.08649	1.08381	1.0948	1.06975	1.06784	1.07223	1.08074	1.07549	1.0717
		2.11111	1.17662	1.18433	1.17876	1.15212	1.14124	1.15054	1.16899	1.12068	1.15421	2.11112	1.089	1.08422	1.09398	1.06864	1.06661	1.07066	1.07502	1.07515	1.06634
		2.11805	1.19038	1.19116	1.1898	1.15241	1.14101	1.16085	1.17269	1.12108	1.15453	2.11806	1.08776	1.08312	1.09336	1.06739	1.07029	1.06697	1.06642	1.0742	1.06256
		2.125	1.17911	1.20129	1.18207	1.15206	1.14552	1.16096	1.1874	1.13634	1.15627	2.125	1.08096	1.07985	1.08081	1.065	1.06905	1.06559	1.06523	1.06455	1.0527
		2.13194	1.1815	1.20179	1.19203	1.1534	1.14469	1.16082	1.19358	1.14561	1.15701	2.13195	1.07974	1.07379	1.08019	1.06358	1.05464	1.06442	1.0644	1.06136	1.05173
		2.13889	1.18207	1.20512	1.19741	1.15388	1.14443	1.15226	1.19389	1.14975	1.1601	2.13889	1.07851	1.07301	1.07957	1.05631	1.0534	1.06292	1.06356	1.05658	1.05074
		2.14583	1.19582	1.21738	1.20968	1.15414	1.14416	1.15233	1.19564	1.1553	1.16797	2.14584	1.07414	1.07161	1.06784	1.05594	1.05453	1.05753	1.05775	1.05092	1.0466
		2.15277	1.2163	1.21932	1.2108	1.16057	1.1446	1.15239	1.19609	1.1504	1.16058	2.15278	1.07198	1.06689	1.06236	1.05481	1.05327	1.0561	1.05365	1.04705	1.04464
		2.15972	1.21687	1.21915	1.21193	1.16442	1.15048	1.15817	1.19635	1.16818	1.15189	2.15973	1.06522	1.06017	1.05926	1.05367	1.04778	1.05373	1.04636	1.04607	1.03317
		2.16666	1.20004	1.21963	1.21392	1.16465	1.15135	1.15946	1.19214	1.16604	1.15208	2.16667	1.05287	1.0591	1.06111	1.04526	1.04541	1.04436	1.04112	1.04188	1.03217
		2.17361	1.2006	1.2161	1.21505	1.15464	1.15203	1.15824	1.18743	1.16631	1.15047	2.17362	1.05485	1.05623	1.0509	1.04412	1.04415	1.04297	1.02736	1.03961	1.03291
		2.18055	1.20625	1.21657	1.21508	1.15486	1.16978	1.15952	1.18766	1.16405	1.15911	2.18056	1.05367	1.05517	1.05028	1.04298	1.04272	1.04178	1.02652	1.0366	1.0319
		2.1875	1.2068	1.22455	1.2162	1.15508	1.16947	1.16235	1.19899	1.16428	1.15489	2.1875	1.0525	1.05398	1.04929	1.03924	1.04069	1.04172	1.02333	1.02796	1.0172
		2.19444	1.20735	1.22506	1.22592	1.15785	1.16243	1.16236	1.20305	1.17433	1.15763	2.19445	1.04807	1.05293	1.04453	1.03809	1.03942	1.04054	1.02005	1.02697	1.0162
		2.20139	1.21819	1.22644	1.23526	1.15135	1.15508	1.14763	1.20324	1.17454	1.15576	2.20139	1.04692	1.0519	1.04396	1.03695	1.0398	1.03435	1.0192	1.02766	1.01405
		2.20833	1.21874	1.22691	1.22819	1.14783	1.14914	1.14761	1.20018	1.16175	1.1579	2.20834	1.04578	1.04262	1.04335	1.03068	1.04032	1.03317	1.01834	1.02666	1.0157
		2.21527	1.22246	1.22751	1.21944	1.14803	1.14651	1.15578	1.19762	1.1555	1.16306	2.21528	1.04046	1.04157	1.04273	1.02954	1.03904	1.02872	1.00772	1.01758	1.01268
		2.22222	1.21875	1.21967	1.22057	1.15486	1.14618	1.15576	1.1978	1.15068	1.16318	2.22223	1.03888	1.03907	1.035	1.02814	1.01963	1.02755	1.00686	1.01391	1.01167
		2.22916	1.20836	1.22115	1.22343	1.15506	1.14586	1.15367	1.19005	1.15583	1.15134	2.22917	1.03436	1.03087	1.02553	1.02727	1.01838	1.02639	1.0025	1.00878	1.00839
		2.23611	1.2079	1.21816	1.22457	1.14444	1.14781	1.15363	1.16781	1.15801	1.15091	2.23612	1.03328	1.02752	1.03091	1.02613	1.01848	1.02255	0.995014	1.00531	1.00156
		2.24305	1.20943	1.21339	1.22467	1.14335	1.14155	1.15681	1.16796	1.15815	1.151	2.24306	1.03167	1.0248	1.02435	1.02499	1.02113	1.01825	0.994172	1.00039	0.989776
		2.25	1.20896	1.20893	1.21708	1.1302	1.14715	1.15676	1.16596	1.14619	1.15108	2.25	1.03298	1.01772	1.0168	1.01052	1.01989	1.0171	0.989007	0.99484	0.993739
		2.25694	1.19418	1.20794	1.21486	1.13039	1.1409	1.15659	1.16611	1.14631	1.154	2.25695	1.02952	1.01603	1.01622	1.0094	1.01771	1.00977	0.988172	0.994356	0.992751
		2.26389	1.18293	1.20058	1.20693	1.14789	1.13456	1.14663	1.16611	1.1513	1.15408	2.26389	1.03091	1.0107	1.01776	1.00828	1.01642	1.0116	0.987339	0.99074	0.991765
		2.27083	1.18346	1.20096	1.20808	1.14809	1.12987	1.13974	1.15718	1.15141	1.15135	2.27084	1.02403	1.00475	1.0172	1.00318	1.01105	1.00732	0.983311	0.989773	0.991464
		2.27777	1.18736	1.19667	1.20923	1.11751	1.12955	1.11837	1.1533	1.15152	1.14692	2.27778	1.02571	1.00552	1.01607	1.00208	1.0094	1.00621	0.985437	0.984465	0.989707
		2.28472	1.18789	1.19331	1.20603	1.11772	1.11916	1.12077	1.14447	1.14525	1.147	2.28473	1.01981	1.00305	1.0108	1.00205	0.996047	0.999039	0.981668	0.977767	0.988732
		2.29166	1.16807	1.17988	1.18896	1.12248	1.11106	1.12072	1.14375	1.13119	1.11993	2.29167	1.01041	0.99268	1.01027	1.00095	0.994855	0.992924	0.974588	0.970047	0.983935
		2.29861	1.1686	1.16854	1.19012	1.1227	1.10965	1.12067	1.12218	1.13128	1.11223	2.29862	1.00949	0.991886	1.00473	0.995038	0.99089	0.991851	0.970511	0.969111	0.977895
		2.30555	1.16011	1.16579	1.18808	1.11679	1.10935	1.10094	1.11319	1.12946	1.12008	2.30556	1.00228	0.988084	1.00423	0.993958	0.994014	0.990788	0.96657	0.968181	0.968057
		2.3125	1.16589	1.16628	1.18926	1.09977	1.1118	1.10089	1.11336	1.11646	1.1129	2.3125	1.00581	0.984478	1.00373	0.992803	0.991346	0.98779	0.950357	0.965313	0.967043
		2.31944	1.1612	1.15748	1.17785	1.1	1.11152	1.10085	1.11314	1.10161	1.11298	2.31945	1.00055	0.979412	0.993827	0.984191	0.991686	0.979691	0.949588	0.956929	0.964445
		2.32639	1.14814	1.15665	1.16855	1.09866	1.08719	1.09692	1.09872	1.09573	1.1106	2.32639	0.997664	0.978705	0.989617	0.982718	0.989042	0.9769	0.949051	0.953581	0.961604
		2.33333	1.13965	1.15213	1.16678	1.0989	1.07737	1.09459	1.09765	1.09582	1.09911	2.33334	0.989068	0.976978	0.990558	0.982095	0.981803	0.97577	0.950805	0.949079	0.955649
		2.34027	1.13215	1.14529	1.15287	1.09678	1.07406	1.09456	1.09579	1.09095	1.0992	2.34028	0.988289	0.974745	0.98594	0.980603	0.978112	0.974684	0.950054	0.945023	0.942692
		2.34722	1.13049	1.13596	1.1466	1.07459	1.07381	1.08954	1.08362	1.09257	1.07966	2.34723	0.987083	0.97006	0.975805	0.983475	0.976054	0.97305	0.943393	0.941935	0.941816
		2.35416	1.11565	1.12005	1.13807	1.06499	1.06074	1.07797	1.08383	1.08772	1.05235	2.35417	0.980506	0.969446	0.9754	0.982247	0.964019	0.970776	0.932026	0.937479	0.943896
		2.36111	1.11622	1.11627	1.12789	1.05744	1.06525	1.07749	1.08189	1.07445	1.05231	2.36112	0.97921	0.969767	0.968614	0.981234	0.961265	0.971133	0.931313	0.936626	0.943035
		2.36805	1.10623	1.10843	1.1291	1.06556	1.0603	1.06646	1.07089	1.07455	1.05243	2.36806	0.973353	0.969199	0.961054	0.980214	0.959378	0.959816	0.936099	0.93578	0.942184
		2.375	1.08601	1.09881	1.1256	1.06607	1.05421	1.06334	1.06902	1.07467	1.05601	2.375	0.972702	0.968596	0.959534	0.976846	0.959176	0.970799	0.935399	0.931248	0.940899
		2.38194	1.0866	1.09528	1.11087	1.06638	1.04292	1.04656	1.06148	1.06807	1.05615	2.38195	0.972076	0.965619	0.957088	0.96648	0.955574	0.95621	0.932427	0.930175	0.946247
		2.38889	1.09037	1.08746	1.1005	1.06517	1.04005	1.04548	1.05822	1.06819	1.05705	2.38889	0.972828	0.961564	0.95677	0.964577	0.953332	0.95533	0.924649	0.9274	0.936293
		2.39583	1.09099	1.07723	1.10175	1.05428	1.02696	1.04097	1.05375	1.06833	1.0485	2.39584	0.965517	0.956124	0.953493	0.96363	0.950425	0.954466	0.92175	0.926594	0.935657
		2.40277	1.09126	1.07007	1.10301	1.03964	1.02507	1.0395	1.04741	1.06039	1.03945	2.40278	0.965325	0.949077	0.951567	0.961594	0.945094	0.953533	0.920662	0.922703	0.930973
		2.40972	1.0617	1.06963	1.09629	1.04	1.02278	1.02218	1.02929	1.03428	1.02421	2.40973	0.964452	0.948666	0.950448	0.960672	0.941488	0.946109	0.920353	0.920156	0.930189
		2.41666	1.06107	1.05579	1.0951	1.04772	1.02135	1.02225	1.02962	1.03444	1.02698	2.41667	0.962813	0.948797	0.950206	0.959741	0.941706	0.945299	0.919384	0.919384	0.921208
		2.42361	1.0565	1.05572	1.08206	1.04811	1.02253	1.02198	1.02188	1.0346	1.01395	2.42362	0.962348	0.952113	0.948369	0.955782	0.93625	0.945899	0.919094	0.92239	0.920451
		2.43055	1.05217	1.05506	1.07184	1.01929	1.02585	1.01192	1.02133	1.02474	1.017	2.43056	0.962702	0.951777	0.948447	0.9549	0.930819	0.946927	0.917073	0.921634	0.923373
		2.4375	1.04967	1.03833	1.07316	1.01971	1.02576	1.01202	1.01355	1.01961	1.01722	2.4375	0.962292	0.947808	0.941708	0.949841	0.929936	0.944363	0.916954	0.919551	0.922635
		2.44444	1.04416	1.03065	1.06499	1.01567	1.00788	1.00458	1.0082	1.02513	1.01963	2.44445	0.954965	0.947167	0.948102	0.946894	0.935891	0.943355	0.916361	0.918816	0.921907
		2.45139	1.02568	1.02488	1.06634	1.01612	1.00782	1.0047	0.986833	1.02002	1.01988	2.45139	0.953636	0.945663	0.93607	0.946057	0.935035	0.942631	0.919757	0.919473	0.920461
		2.45833	1.02423	1.01888	1.04428	1.0048	1.00929	0.99211	0.98725	1.01517	0.987747	2.45834	0.953202	0.944148	0.947886	0.945235	0.933546	0.938205	0.919181	0.925113	0.923009
		2.46527	1.02713	1.01725	1.03026	1.0007	1.00925	0.991186	0.995435	1.00707	0.986388	2.46528	0.953015	0.942002	0.944994	0.942975	0.928849	0.943281	0.918616	0.923885	0.919061
		2.47222	1.02322	1.01452	1.02874	1.00118	1.01199	0.985003	0.995895	1.00555	0.98667	2.47223	0.952636	0.939167	0.944916	0.941229	0.929034	0.94261	0.91307	0.923186	0.918884
		2.47916	1.00941	1.0087	1.02479	0.989615	0.995744	0.985177	0.989729	0.989549	0.983026	2.47917	0.94988	0.93394	0.944861	0.938401	0.927262	0.941956	0.911999	0.922497	0.91271
		2.48611	0.998675	0.99513	1.0098	0.979421	0.995757	0.976244	0.985525	0.99345	0.982407	2.48612	0.948938	0.93382	0.946858	0.937638	0.916332	0.933976	0.911467	0.918302	0.917546
		2.49305	0.995619	0.995428	1.01528	0.978267	0.9806	0.987593	0.979769	0.993735	0.974822	2.49306	0.948124	0.936697	0.953785	0.940517	0.915589	0.932206	0.9176	0.921505	0.920653
		2.5	0.987695	0.994134	1.0071	0.978812	0.978189	0.975583	0.967718	0.994035	0.964861	2.5	0.947968	0.938026	0.953796	0.93978	0.934028	0.932771	0.91919	0.920846	0.920008
		2.50694	0.984162	0.979409	1.00853	0.969981	0.968735	0.964177	0.953046	0.98585	0.958075	2.50695	0.949381	0.940011	0.944855	0.939057	0.933303	0.942183	0.91893	0.920313	0.917784
		2.51389	0.973604	0.968131	0.991285	0.970557	0.968809	0.961661	0.953601	0.985868	0.965576	2.51389	0.949281	0.947473	0.938599	0.934895	0.937812	0.944403	0.91843	0.921799	0.917159
		2.52083	0.974326	0.958189	0.989783	0.970825	0.959401	0.959325	0.954177	0.981144	0.958465	2.52084	0.947232	0.950524	0.938677	0.931044	0.940462	0.943856	0.918647	0.92117	0.921241
		2.52777	0.952496	0.960779	0.991254	0.971438	0.953857	0.961368	0.944876	0.980946	0.969228	2.52778	0.944804	0.951541	0.938778	0.926105	0.946053	0.942644	0.918422	0.924065	0.926749
		2.53472	0.94709	0.959824	0.97014	0.959019	0.953319	0.961653	0.95037	0.958817	0.949927	2.53473	0.941552	0.95293	0.943214	0.92971	0.945386	0.930509	0.917949	0.929412	0.92962
		2.54166	0.947955	0.94435	0.971623	0.955694	0.943878	0.961954	0.946118	0.959197	0.963094	2.54167	0.944799	0.951702	0.948555	0.931692	0.946128	0.930024	0.917485	0.928805	0.925552
		2.54861	0.954738	0.945199	0.967817	0.947961	0.943195	0.946499	0.940488	0.959083	0.950782	2.54862	0.945047	0.955865	0.95777	0.931059	0.952991	0.929557	0.917646	0.929443	0.928436
		2.55555	0.955646	0.946428	0.972112	0.946063	0.943359	0.940943	0.936363	0.957566	0.949669	2.55556	0.948104	0.951516	0.957106	0.933242	0.952368	0.92297	0.927902	0.932947	0.938614
		2.5625	0.945922	0.947313	0.961815	0.945961	0.947511	0.941282	0.928969	0.953913	0.950134	2.5625	0.948198	0.951926	0.961879	0.932521	0.948336	0.922541	0.928295	0.932365	0.939736
		2.56944	0.936304	0.939261	0.949675	0.946667	0.947706	0.940843	0.929201	0.954354	0.945079	2.56945	0.942669	0.952125	0.968501	0.936903	0.943794	0.922129	0.928263	0.931792	0.941588
		2.57639	0.929669	0.921959	0.941615	0.947391	0.947916	0.938921	0.92992	0.953268	0.945572	2.57639	0.942816	0.952349	0.972671	0.937766	0.947177	0.924449	0.927831	0.938916	0.942014
		2.58333	0.930624	0.910744	0.943175	0.936317	0.939183	0.930657	0.932139	0.941602	0.941354	2.58334	0.953554	0.949173	0.980784	0.939476	0.948883	0.92747	0.927407	0.942624	0.942587
		2.59027	0.931597	0.911661	0.944757	0.931702	0.948762	0.918966	0.9329	0.942085	0.928946	2.59028	0.953756	0.949447	0.985393	0.942021	0.951606	0.927565	0.941922	0.942091	0.958493
		2.59722	0.925137	0.912594	0.935708	0.93784	0.939673	0.919369	0.908333	0.92635	0.929473	2.59723	0.944174	0.955782	0.985735	0.944799	0.952263	0.933577	0.942292	0.947272	0.956509
		2.60416	0.907167	0.911737	0.931295	0.933019	0.9447	0.925856	0.901814	0.944511	0.930014	2.60417	0.944425	0.961266	0.983358	0.953495	0.951749	0.933244	0.947188	0.947744	0.957397
		2.61111	0.901892	0.908987	0.909574	0.940378	0.939245	0.926291	0.902605	0.922332	0.919614	2.61112	0.948314	0.973725	0.979187	0.952974	0.947653	0.932927	0.944012	0.946193	0.96541
		2.61805	0.90084	0.893634	0.90864	0.941053	0.927143	0.917891	0.922755	0.922867	0.920176	2.61806	0.948617	0.987918	0.979595	0.9557	0.947171	0.933235	0.94361	0.946679	0.965544
		2.625	0.881489	0.88959	0.909627	0.941896	0.922389	0.903826	0.923602	0.911492	0.920751	2.625	0.949587	0.99565	0.978743	0.955199	0.950349	0.933616	0.943213	0.945972	0.964431
		2.63194	0.879987	0.8956	0.911265	0.926424	0.925558	0.918321	0.918862	0.91205	0.928695	2.63195	0.959458	0.996071	0.968152	0.955843	0.952206	0.942191	0.940319	0.951214	0.972497
		2.63889	0.881016	0.891577	0.90857	0.914134	0.900362	0.903692	0.906392	0.91304	0.905021	2.63889	0.965664	0.996555	0.965807	0.961475	0.959198	0.943005	0.945168	0.960779	0.963387
		2.64583	0.882521	0.880913	0.91024	0.915001	0.914941	0.904183	0.901688	0.915572	0.903453	2.64584	0.966073	1.01673	0.96481	0.961008	0.962956	0.950411	0.955102	0.962846	0.975408
		2.65277	0.891696	0.879545	0.903166	0.929242	0.915294	0.904686	0.896963	0.916177	0.900301	2.65278	0.963066	1.01725	0.964061	0.967881	0.964392	0.953786	0.957169	0.964799	0.971508
		2.65972	0.884659	0.879471	0.886014	0.930153	0.923972	0.912361	0.894045	0.916881	0.900923	2.65973	0.961575	1.01084	0.964591	0.967434	0.965957	0.95929	0.961987	0.976325	0.970998
		2.66666	0.888091	0.866294	0.887691	0.922993	0.924353	0.912893	0.887984	0.911135	0.901557	2.66667	0.962053	0.994252	0.959776	0.966999	0.966076	0.966518	0.966037	0.975821	0.970492
		2.67361	0.881306	0.866408	0.889388	0.914911	0.915551	0.90354	0.886578	0.910306	0.887487	2.67362	0.976988	0.979021	0.959042	0.967987	0.970796	0.973896	0.97644	0.976914	0.981856
		2.68055	0.882419	0.867455	0.874174	0.909398	0.9108	0.893674	0.88752	0.910963	0.888131	2.68056	1.00644	0.967184	0.939353	0.962735	0.9757	0.974165	0.979533	0.976417	0.984273
		2.6875	0.866556	0.863187	0.867939	0.910347	0.916362	0.89423	0.892169	0.918765	0.893912	2.6875	1.0278	0.967791	0.939947	0.96717	0.977534	0.985346	0.984999	0.975924	0.98377
		2.69444	0.862062	0.864252	0.867179	0.913164	0.906323	0.902574	0.893146	0.919454	0.903234	2.69445	1.04175	0.993827	0.951289	0.967048	0.982109	1.00083	0.989509	0.979685	0.988742
		2.70139	0.862192	0.865328	0.856044	0.917879	0.904897	0.910939	0.885586	0.913915	0.895256	2.70139	1.04239	1.01265	0.954237	0.975407	0.982913	1.01254	0.989382	0.983839	0.985749
		2.70833	0.863326	0.852702	0.856476	0.915136	0.905333	0.911536	0.886581	0.903435	0.9032	2.70834	1.043	1.02142	0.96128	0.97503	0.982576	1.01271	0.994949	0.98642	0.985252
		2.71527	0.860338	0.853781	0.84949	0.919231	0.906889	0.903419	0.892057	0.902649	0.900223	2.71528	1.04369	1.03481	0.964251	0.974664	0.982249	1.01258	1.00337	0.990329	0.984757
		2.72222	0.861489	0.860173	0.851203	0.91274	0.918076	0.903718	0.897912	0.902868	0.900926	2.72223	1.05124	1.04125	0.964953	0.979939	0.986398	1.00404	1.00298	0.987029	0.9922
		2.72916	0.852797	0.861277	0.864576	0.91891	0.918545	0.904649	0.898956	0.903603	0.901638	2.72917	1.06123	1.05638	0.969474	0.981423	0.988255	0.998501	1.00259	0.988011	0.991704
		2.73611	0.853955	0.853493	0.868671	0.918266	0.922084	0.904964	0.893255	0.898968	0.896348	2.73612	1.06199	1.06272	0.971454	0.98108	0.991363	0.998413	1.00535	0.98753	0.992259
		2.74305	0.855123	0.854413	0.868118	0.919319	0.922571	0.905957	0.893073	0.894421	0.892827	2.74306	1.05999	1.06179	0.970972	0.980746	0.999415	1.001	1.00601	0.998928	0.993632
		2.75	0.857916	0.849441	0.858849	0.912319	0.92166	0.9066	0.884947	0.895178	0.893549	2.75	1.05546	1.06742	0.977652	0.98466	0.999128	1.01162	1.01113	0.999879	1.00619
		2.75694	0.859103	0.849987	0.848607	0.913384	0.912783	0.910167	0.879629	0.895946	0.901485	2.75695	1.05628	1.08875	0.974643	0.98873	0.99885	1.03287	1.0055	1.00549	1.00569
		2.76389	0.864293	0.851107	0.848724	0.906481	0.913284	0.910825	0.887092	0.893035	0.902223	2.76389	1.05514	1.08967	0.975452	0.99209	1.00238	1.03848	1.02156	1.00508	1.0045
		2.77083	0.862394	0.860047	0.845683	0.914938	0.913791	0.910579	0.897246	0.893817	0.911287	2.77084	1.05145	1.07858	0.975841	0.998005	1.0068	1.03844	1.01435	1.00464	1.004
		2.77777	0.866714	0.861187	0.84316	0.907262	0.917721	0.906533	0.898352	0.896019	0.904362	2.77778	1.03146	1.07953	0.97668	0.999336	1.0115	1.0384	1.0188	1.00537	1.01273
		2.78472	0.872474	0.862903	0.844933	0.917129	0.928194	0.911923	0.898555	0.89726	0.918043	2.78473	1.03233	1.0816	0.97826	1.00415	1.01813	1.03535	1.01839	1.01118	1.01243
		2.79166	0.873705	0.850233	0.845921	0.919901	0.918765	0.907879	0.899675	0.897625	0.905862	2.79167	1.07245	1.08686	0.97913	1.00581	1.01789	1.03403	1.02211	1.02033	1.01736
		2.79861	0.874	0.861702	0.847708	0.921017	0.915571	0.89963	0.900801	0.898882	0.919569	2.79862	1.07443	1.08971	0.980014	1.0066	1.02678	1.03402	1.02476	1.01984	1.01912
		2.80555	0.863826	0.858381	0.848654	0.915557	0.916101	0.900306	0.897918	0.906904	0.907067	2.80556	1.08199	1.0889	0.993442	1.00632	1.02864	1.05088	1.02433	1.02071	1.02038
		2.8125	0.865051	0.859526	0.850453	0.9127	0.925655	0.914305	0.89905	0.907737	0.907823	2.8125	1.10381	1.09377	1.00257	1.01088	1.02975	1.05089	1.02246	1.02037	1.02026
		2.81944	0.867746	0.858464	0.854118	0.913821	0.926196	0.927316	0.914714	0.914	0.908578	2.81945	1.10483	1.1003	1.01298	1.01209	1.03235	1.05168	1.02202	1.02038	1.02876
		2.82639	0.868978	0.859607	0.856533	0.927861	0.921982	0.915688	0.915873	0.917683	0.920632	2.82639	1.10372	1.1014	1.02045	1.01634	1.03617	1.0517	1.0327	1.01988	1.02956
		2.83333	0.870211	0.860749	0.858352	0.929007	0.920024	0.928721	0.908782	0.924923	0.921397	2.83334	1.10314	1.10313	1.02425	1.01985	1.03766	1.06273	1.03988	1.03079	1.03239
		2.84027	0.877202	0.86331	0.860174	0.933062	0.920565	0.936419	0.909937	0.931215	0.92216	2.84028	1.09972	1.09945	1.02976	1.02016	1.03879	1.0634	1.04561	1.03028	1.03439
		2.84722	0.878444	0.864223	0.860534	0.936253	0.934116	0.937128	0.915283	0.93209	0.92603	2.84723	1.09841	1.10059	1.03876	1.02848	1.04348	1.068	1.04514	1.03689	1.03493
		2.85416	0.877704	0.866154	0.858755	0.940364	0.939205	0.921464	0.917531	0.927392	0.939429	2.85417	1.09839	1.0997	1.04213	1.0297	1.04328	1.07957	1.04467	1.04071	1.03958
		2.86111	0.878942	0.866497	0.860572	0.938578	0.939758	0.92216	0.918697	0.928267	0.940198	2.86112	1.10063	1.09403	1.04498	1.02945	1.04308	1.08063	1.0459	1.04538	1.03904
		2.86805	0.889501	0.859376	0.866268	0.932673	0.940311	0.933826	0.919863	0.92853	0.93374	2.86806	1.10064	1.09284	1.04425	1.02953	1.05009	1.08888	1.04665	1.04746	1.0385
		2.875	0.894451	0.860492	0.868093	0.93383	0.938636	0.934527	0.920286	0.929407	0.919064	2.875	1.10002	1.09404	1.0501	1.02928	1.06321	1.08722	1.04651	1.0566	1.03932
		2.88194	0.895698	0.874426	0.869695	0.939499	0.939185	0.930783	0.927547	0.923812	0.917706	2.88195	1.10118	1.0962	1.04357	1.03755	1.06566	1.08729	1.0468	1.05639	1.03991
		2.88889	0.896381	0.87719	0.871516	0.949242	0.940605	0.931475	0.928716	0.923507	0.916596	2.88889	1.10714	1.09743	1.03784	1.04438	1.07017	1.08664	1.05067	1.05793	1.04472
		2.89583	0.896357	0.885274	0.875375	0.952835	0.941151	0.945256	0.935463	0.924379	0.917322	2.89584	1.11067	1.09895	1.03894	1.04555	1.07448	1.08673	1.04634	1.05739	1.05114
		2.90277	0.897586	0.886393	0.877195	0.95401	0.941694	0.94595	0.952167	0.930172	0.941224	2.90278	1.1172	1.08704	1.0458	1.05205	1.08525	1.08682	1.04582	1.05851	1.05058
		2.90972	0.908076	0.885378	0.873122	0.944826	0.958269	0.942614	0.953353	0.931046	0.947972	2.90973	1.11844	1.10137	1.04693	1.05182	1.08666	1.09033	1.0453	1.05588	1.05146
		2.91666	0.909305	0.885796	0.874919	0.944493	0.95901	0.936587	0.941943	0.931918	0.948703	2.91667	1.10672	1.08858	1.05237	1.04383	1.09739	1.09929	1.05643	1.05532	1.06106
		2.92361	0.907176	0.887569	0.88058	0.945646	0.964571	0.937258	0.943105	0.946736	0.9499	2.92362	1.10798	1.104	1.06192	1.04361	1.09952	1.10035	1.05741	1.0524	1.06314
		2.93055	0.908384	0.899766	0.884789	0.957037	0.970176	0.946721	0.958722	0.954005	0.956173	2.93056	1.11495	1.09158	1.07997	1.04164	1.10047	1.09952	1.05886	1.05003	1.07027
		2.9375	0.911268	0.90085	0.88658	0.958196	0.965647	0.962263	0.95989	0.962811	0.958573	2.9375	1.11625	1.10466	1.08117	1.04143	1.10031	1.09616	1.05831	1.05031	1.07264
		2.94444	0.934626	0.906913	0.888266	0.97785	0.971247	0.971174	0.97264	0.963698	0.95759	2.94445	1.10477	1.09428	1.08132	1.04121	1.10064	1.08856	1.05597	1.04975	1.0726
		2.95139	0.936072	0.90798	0.886915	0.98109	0.96829	0.969893	0.959537	0.964776	0.953192	2.95139	1.09673	1.09323	1.07011	1.04219	1.10265	1.09642	1.05542	1.05899	1.07148
		2.95833	0.937034	0.911755	0.891802	0.982258	0.977342	0.9725	0.974967	0.956615	0.953874	2.95834	1.08891	1.0912	1.07132	1.06125	1.10282	1.09983	1.05627	1.07189	1.07143
		2.96527	0.923436	0.91298	0.893996	0.990689	0.971626	0.982085	0.969489	0.96934	0.959156	2.96528	1.08651	1.09601	1.08638	1.07319	1.10236	1.09997	1.06342	1.07132	1.07449
		2.97222	0.924592	0.933442	0.906133	0.992714	0.972134	0.987058	0.970623	0.97021	0.964184	2.97223	1.09159	1.0864	1.09849	1.07759	1.10254	1.09301	1.06285	1.07081	1.07851
		2.97916	0.933205	0.932469	0.913205	0.996691	0.972636	0.983372	0.971748	0.971073	0.970092	2.97917	1.0938	1.08945	1.10993	1.08354	1.10775	1.09004	1.06227	1.07022	1.07792
		2.98611	0.935326	0.938425	0.920028	0.997846	0.984058	0.988587	0.978276	0.982758	0.970744	2.98612	1.10069	1.08978	1.12927	1.08836	1.10857	1.0902	1.0584	1.07203	1.07237
		2.99305	0.936902	0.944764	0.924363	0.989302	0.995288	0.987489	0.987383	0.985634	0.99104	2.99306	1.10265	1.09167	1.1535	1.09555	1.11174	1.10313	1.05727	1.07733	1.07178
		3	0.947611	0.945763	0.926097	0.988522	0.995779	0.991765	0.983539	0.992872	0.991681	3	1.10409	1.09316	1.1603	1.09535	1.1105	1.10331	1.05723	1.08132	1.07192
		3.00694	0.957941	0.946389	0.929217	0.986209	0.997875	0.992369	0.998609	0.987334	0.989842	3.00695	1.09379	1.09779	1.1709	1.09396	1.11039	1.10152	1.05131	1.08377	1.07339
		3.01389	0.959046	0.947353	0.930922	0.990749	0.998352	0.992963	0.995007	0.985254	0.979607	3.01389	1.09524	1.09932	1.16308	1.08896	1.10129	1.09353	1.05795	1.08014	1.07247
		3.02083	0.95559	0.958775	0.933864	0.997143	1.00638	0.995496	0.996086	0.986081	0.991062	3.02084	1.09671	1.09432	1.15484	1.08877	1.09882	1.09246	1.06087	1.08264	1.07189
		3.02777	0.95476	0.964802	0.935539	0.998239	1.00837	0.996068	0.997152	0.999208	0.989473	3.02778	1.07646	1.08752	1.15345	1.09551	1.09754	1.09267	1.06416	1.06783	1.0709
		3.03472	0.955808	0.965727	0.931542	0.997103	1.00882	0.998209	1.00775	1.01243	0.994428	3.03473	1.07703	1.08586	1.15409	1.10415	1.09648	1.09165	1.06356	1.07653	1.06573
		3.04166	0.965808	0.96671	0.930687	0.998178	1.00927	1.00878	1.00993	1.01325	0.998527	3.04167	1.07944	1.08025	1.15552	1.11005	1.08797	1.09038	1.06512	1.0726	1.06975
		3.04861	0.975527	0.977253	0.932292	1.00398	1.00448	1.0164	1.01097	1.00337	0.999082	3.04862	1.08539	1.07919	1.15801	1.10988	1.07462	1.08963	1.05753	1.07201	1.06445
		3.05555	0.976542	0.972487	0.943438	1.00583	1.01678	1.01693	1.01603	0.994729	1.00086	3.05556	1.08694	1.07876	1.15946	1.1036	1.07427	1.08569	1.0572	1.07143	1.06278
		3.0625	0.985957	0.988177	0.956384	1.00672	1.01995	1.01877	1.0206	1.00494	1.00118	3.0625	1.08064	1.07639	1.15325	1.09349	1.07316	1.07362	1.0566	1.06824	1.06051
		3.06944	0.9942	0.988623	0.963888	1.00761	1.0296	1.02467	1.02144	1.01718	1.01069	3.06945	1.08222	1.08206	1.15403	1.09308	1.07312	1.07388	1.06609	1.06766	1.05873
		3.07639	1.00052	0.992067	0.969956	1.01641	1.03186	1.03415	1.02229	1.01919	1.01882	3.07639	1.08382	1.07972	1.14301	1.07879	1.07585	1.08023	1.06588	1.06597	1.05818
		3.08333	1.00245	0.989527	0.970973	1.02022	1.03222	1.02545	1.02931	1.02225	1.01936	3.08334	1.07169	1.0742	1.14329	1.07866	1.07854	1.08053	1.06528	1.05801	1.06509
		3.09027	1.00178	0.992995	0.971998	1.02113	1.02311	1.03431	1.0397	1.02291	1.01952	3.09028	1.06502	1.07591	1.1323	1.08452	1.07853	1.07807	1.06041	1.05745	1.06455
		3.09722	1.00684	1.00749	0.98184	1.01942	1.02348	1.01626	1.04146	1.02483	1.02006	3.09723	1.06219	1.07664	1.13379	1.08931	1.072	1.07537	1.05982	1.06144	1.0586
		3.10416	1.00749	1.00937	0.9842	1.02033	1.02971	1.02627	1.04826	1.02321	1.03281	3.10417	1.06383	1.07412	1.14956	1.08429	1.07046	1.0757	1.07482	1.06508	1.05648
		3.11111	1.00989	1.00987	0.985451	1.02318	1.03074	1.02668	1.04322	1.03016	1.03469	3.11112	1.06749	1.07021	1.1511	1.08296	1.06722	1.07149	1.07477	1.06032	1.0502
		3.11805	1.01797	1.01037	0.986516	1.02488	1.03424	1.03927	1.0389	1.03084	1.03415	3.11806	1.06947	1.06822	1.15191	1.07346	1.04933	1.06934	1.07363	1.05662	1.04969
		3.125	1.02018	1.01947	0.984951	1.02578	1.03463	1.04947	1.03977	1.03152	1.03451	3.125	1.0709	1.07003	1.1503	1.07338	1.04728	1.06704	1.06818	1.05556	1.05004
		3.13194	1.02086	1.02806	0.986022	1.03724	1.03503	1.04988	1.03732	1.03525	1.03365	3.13195	1.06846	1.07014	1.13794	1.07721	1.04734	1.06653	1.05892	1.0447	1.05451
		3.13889	1.02713	1.02459	0.987862	1.04489	1.03536	1.04201	1.04985	1.03687	1.02558	3.13889	1.06385	1.072	1.13756	1.07714	1.04479	1.04438	1.05316	1.04025	1.04907
		3.14583	1.02782	1.0251	0.990688	1.04581	1.0446	1.03447	1.05073	1.05036	1.03437	3.14584	1.06497	1.07271	1.12412	1.07709	1.04487	1.04478	1.0526	1.03973	1.04775
		3.15277	1.02851	1.02562	0.99177	1.04502	1.03615	1.04283	1.05292	1.06009	1.04248	3.15278	1.04967	1.06819	1.11804	1.0858	1.05486	1.05628	1.05204	1.04297	1.047
		3.15972	1.04834	1.0335	1.00205	1.04594	1.04015	1.04505	1.0552	1.06079	1.04284	3.15973	1.05074	1.06678	1.11844	1.08577	1.0571	1.05673	1.0373	1.04246	1.04654
		3.16666	1.04904	1.03598	1.01737	1.05003	1.04054	1.05287	1.0654	1.06357	1.0432	3.16667	1.05256	1.05402	1.11413	1.07252	1.05862	1.05012	1.02979	1.03719	1.02692
		3.17361	1.04446	1.03922	1.01009	1.05094	1.04567	1.05738	1.06629	1.0636	1.05444	3.17362	1.05187	1.05598	1.08716	1.07252	1.05877	1.04884	1.02294	1.03441	1.02078
		3.18055	1.04515	1.04307	1.02556	1.05261	1.04606	1.05865	1.07427	1.06821	1.0548	3.18056	1.04959	1.04246	1.08211	1.07404	1.05552	1.04495	1.02242	1.03622	1.01854
		3.1875	1.05078	1.04654	1.01771	1.04563	1.04645	1.05819	1.07516	1.06498	1.05377	3.1875	1.05564	1.04823	1.08112	1.07407	1.04503	1.04101	1.02387	1.02673	1.01814
		3.19444	1.05147	1.06034	1.0258	1.05442	1.04769	1.05945	1.06301	1.06987	1.05132	3.19445	1.0534	1.05026	1.07166	1.06667	1.04333	1.03836	1.02336	1.03255	1.01774
		3.20139	1.05123	1.06086	1.02691	1.05885	1.05025	1.06601	1.06388	1.07056	1.05166	3.20139	1.05126	1.05231	1.06714	1.06145	1.04543	1.03728	1.01722	1.02581	1.00777
		3.20833	1.05191	1.05728	1.02803	1.05976	1.05064	1.06645	1.07124	1.07124	1.05201	3.20834	1.04742	1.05393	1.06641	1.05404	1.03712	1.03785	1.01619	1.02833	1.00648
		3.21527	1.07255	1.05779	1.02976	1.04476	1.05102	1.0668	1.0796	1.067	1.0345	3.21528	1.04941	1.04064	1.06046	1.05199	1.03461	1.03844	1.01572	1.0279	1.00226
		3.22222	1.07411	1.06452	1.03171	1.04564	1.06751	1.06178	1.07297	1.0464	1.03483	3.22223	1.05116	1.04109	1.06043	1.05098	1.03487	1.01902	1.01597	1.03569	0.991059
		3.22916	1.0748	1.0731	1.04234	1.06493	1.0679	1.05891	1.07268	1.04705	1.03505	3.22917	1.04007	1.04491	1.03613	1.04959	1.0375	1.01964	1.01836	1.03527	0.990732
		3.23611	1.07412	1.08081	1.04576	1.06582	1.07183	1.05929	1.07354	1.05544	1.04978	3.23612	1.03724	1.04284	1.03779	1.048	1.0378	1.02343	1.01791	1.0317	0.992975
		3.24305	1.0715	1.08131	1.04688	1.06249	1.07221	1.06143	1.08715	1.06632	1.05011	3.24306	1.03931	1.0402	1.03947	1.04325	1.03189	1.0241	1.01087	1.03118	0.993498
		3.25	1.07217	1.06688	1.048	1.04975	1.06776	1.06672	1.09039	1.05675	1.05043	3.25	1.04141	1.03909	1.04294	1.0379	1.00554	1.01855	1.0078	1.02995	1.00086
		3.25694	1.07106	1.06737	1.0503	1.05063	1.06032	1.06709	1.08887	1.06764	1.05496	3.25695	1.02586	1.03148	1.04825	1.03533	1.00355	1.0192	1.00738	1.02555	1.00058
		3.26389	1.07172	1.07892	1.05887	1.06005	1.06256	1.06746	1.07975	1.05624	1.0648	3.26389	1.02551	1.03192	1.05002	1.02901	1.00392	1.01808	1.00097	1.01761	1.0063
		3.27083	1.07554	1.07945	1.05999	1.06342	1.06106	1.05986	1.07078	1.07967	1.07252	3.27084	1.02598	1.01801	1.04322	1.01458	1.00431	1.01884	0.993197	1.01487	1.00549
		3.27777	1.0762	1.07993	1.06335	1.06181	1.04786	1.06023	1.07162	1.07632	1.07284	3.27778	1.02208	1.0203	1.02724	1.01449	1.00715	1.01392	1.00021	1.01585	1.00525
		3.28472	1.07686	1.08054	1.06447	1.05	1.04822	1.05489	1.08482	1.08098	1.06924	3.28473	1.01841	1.02263	1.02838	1.01506	0.999783	1.00699	0.992465	1.01555	1.00503
		3.29166	1.08014	1.08401	1.06558	1.05077	1.07146	1.06381	1.08566	1.07763	1.05419	3.29167	1.01848	1.01771	1.02655	1.0085	1.00024	1.0077	0.993774	1.01525	1.0062
		3.29861	1.08805	1.08448	1.06834	1.048	1.07182	1.06417	1.06987	1.06973	1.06987	3.29862	1.01393	1.00287	1.0098	1.00708	1.00072	1.00171	0.991527	1.01528	1.00601
		3.30555	1.08232	1.08442	1.06729	1.04991	1.05252	1.06452	1.05633	1.07037	1.04826	3.30556	1.01254	1.00491	1.00907	1.00739	0.995245	1.00148	0.990769	1.01401	1.00446
		3.3125	1.08297	1.08488	1.06839	1.05077	1.05076	1.06776	1.05715	1.07101	1.07504	3.3125	0.994968	1.00732	1.00868	1.00771	1.00168	1.00129	0.99046	1.00537	1.0043
		3.31944	1.0814	1.08191	1.06646	1.05483	1.05081	1.06288	1.05796	1.07346	1.06475	3.31945	0.997248	1.00376	1.00501	1.00544	1.00223	0.997488	0.990166	1.00514	1.00086
		3.32639	1.07857	1.08919	1.05956	1.06205	1.05117	1.06846	1.0605	1.07513	1.06505	3.32639	0.999562	1.00276	1.00591	0.990606	1.00328	0.998429	0.990217	1.00766	1.00411
		3.33333	1.07921	1.09297	1.06064	1.05655	1.0629	1.05446	1.06132	1.07577	1.06535	3.33334	0.996535	1.00469	1.00173	0.990989	1.00388	0.997246	0.994181	1.00746	1.004
		3.34027	1.08021	1.09869	1.08481	1.06225	1.06326	1.068	1.06213	1.08025	1.06218	3.34028	0.984514	0.99965	0.998368	0.996398	0.997919	0.999062	0.994796	1.00443	1.0052
		3.34722	1.08084	1.09914	1.08592	1.04893	1.06361	1.05515	1.05808	1.07354	1.03551	3.34723	0.986239	0.995332	0.988941	0.996827	0.99259	1.00008	0.993686	0.996696	1.00512
		3.35416	1.06342	1.09266	1.078	1.05447	1.05558	1.06608	1.05621	1.07418	1.03578	3.35417	0.980762	0.996462	0.989676	0.995261	0.989417	1.00113	0.999976	0.99403	1.00506
		3.36111	1.06403	1.08309	1.06927	1.05532	1.06303	1.05382	1.05702	1.07481	1.03606	3.36112	0.988998	0.999514	0.989442	0.98725	0.990103	0.993458	0.991619	0.993893	1.00431
		3.36805	1.05877	1.08556	1.08018	1.05618	1.06338	1.05415	1.05666	1.07034	1.05487	3.36806	0.985625	1.00168	0.986456	0.985401	0.987707	0.990617	0.993969	0.991899	1.01269
		3.375	1.06629	1.0824	1.07218	1.05185	1.06372	1.05061	1.06052	1.05893	1.05515	3.375	0.993959	0.994949	0.986853	0.985916	0.985202	0.9891	0.993786	0.989412	1.00426
		3.38194	1.06689	1.08283	1.07325	1.05175	1.05067	1.05095	1.07012	1.04178	1.04931	3.38195	0.983487	0.988715	0.970315	0.988985	0.983541	0.990247	0.993618	0.980316	1.01221
		3.38889	1.0689	1.08325	1.0683	1.04961	1.05101	1.06083	1.07093	1.04239	1.0386	3.38889	0.994554	0.99048	0.968367	0.989549	0.980735	0.992704	0.99173	0.980245	1.00327
		3.39583	1.06951	1.07957	1.06936	1.03432	1.05217	1.06116	1.05571	1.05559	1.04436	3.39584	0.98353	0.991266	0.956548	0.98734	0.985128	0.99391	0.99148	0.98019	1.0047
		3.40277	1.06489	1.0822	1.07044	1.03516	1.05822	1.05586	1.05651	1.05621	1.04463	3.40278	0.977501	0.99103	0.958635	0.981627	0.982977	0.993077	0.978912	0.970199	1.00476
		3.40972	1.06549	1.07948	1.07268	1.03599	1.05396	1.05016	1.06173	1.05371	1.05602	3.40973	0.980104	0.982902	0.960129	0.984724	0.983833	0.989498	0.991249	0.968532	1.00483
		3.41666	1.06641	1.07989	1.07374	1.03684	1.06979	1.04461	1.06254	1.04948	1.0563	3.41667	0.980256	0.98394	0.953396	0.985383	0.984714	0.978116	0.979795	0.968528	0.999889
		3.42361	1.067	1.07781	1.06947	1.03768	1.06001	1.04494	1.05622	1.05009	1.04899	3.42362	0.982922	0.976215	0.945819	0.986067	0.982787	0.976299	0.981476	0.975555	0.998194
		3.43055	1.08006	1.07822	1.07052	1.0361	1.06274	1.04557	1.0399	1.04414	1.04927	3.43056	0.985624	0.978097	0.947992	0.985495	0.981713	0.975145	0.981414	0.975584	0.999671
		3.4375	1.07408	1.07862	1.07221	1.03694	1.0607	1.0459	1.04446	1.04155	1.04954	3.4375	0.983754	0.974439	0.950198	0.979622	0.982668	0.975963	0.981368	0.975631	0.994182
		3.44444	1.07467	1.07529	1.07326	1.02084	1.04132	1.04852	1.03839	1.04215	1.04078	3.44445	0.986513	0.977307	0.953383	0.977748	0.98365	0.977872	0.982774	0.979536	0.991513
		3.45139	1.06591	1.07215	1.07159	1.02493	1.04166	1.04058	1.03918	1.03997	1.04104	3.45139	0.978153	0.978897	0.95137	0.977104	0.986887	0.981175	0.983373	0.979616	0.990577
		3.45833	1.06649	1.07254	1.06895	1.02576	1.04568	1.03703	1.03354	1.04403	1.03841	3.45834	0.977986	0.973548	0.939509	0.977376	0.988591	0.982614	0.983372	0.972337	0.989764
		3.46527	1.06747	1.07544	1.06998	1.02659	1.04602	1.03736	1.03433	1.04308	1.03867	3.46528	0.975222	0.974417	0.938942	0.978734	0.990732	0.979644	0.975504	0.972451	0.989968
		3.47222	1.06805	1.07648	1.07471	1.03083	1.03902	1.03682	1.03993	1.04368	1.03528	3.47223	0.966695	0.974622	0.939541	0.986397	0.991823	0.981134	0.975533	0.972582	0.987172
		3.47916	1.06163	1.07687	1.07575	1.02174	1.03936	1.03715	1.04072	1.04429	1.03554	3.47917	0.963126	0.962315	0.939728	0.987283	0.989869	0.979248	0.969269	0.970821	0.987409
		3.48611	1.06032	1.05866	1.06372	1.00967	1.0397	1.02736	1.03955	1.0451	1.04542	3.48612	0.962124	0.964462	0.942112	0.986724	0.985104	0.980791	0.975815	0.970987	0.987663
		3.49305	1.04928	1.05386	1.06266	1.01049	1.02369	1.02579	1.03621	1.04571	1.04568	3.49306	0.962149	0.968325	0.935375	0.985901	0.981	0.982362	0.975889	0.971652	0.994909
		3.5	1.04985	1.0554	1.06368	1.01771	1.02403	1.02612	1.0068	1.02787	1.02936	3.5	0.958375	0.96678	0.937806	0.986621	0.98218	0.982495	0.975977	0.980183	0.995197
		3.50694	1.0555	1.05461	1.06245	1.01853	1.02875	1.02644	1.01589	1.02655	1.02963	3.50695	0.955366	0.965138	0.946379	0.98681	0.985686	0.980657	0.965723	0.980402	0.995503
		3.51389	1.05607	1.05419	1.06065	1.01339	1.02909	1.01741	1.01255	1.02715	1.03804	3.51389	0.954744	0.966775	0.948896	0.987822	0.992282	0.982305	0.965582	0.989073	0.994704
		3.52083	1.05357	1.05054	1.06166	1.01256	1.03412	1.01142	1.01333	1.02138	1.03831	3.52084	0.957703	0.963414	0.948815	0.988862	0.995448	0.991651	0.965971	0.989328	0.995041
		3.52777	1.03941	1.05091	1.06038	1.01339	1.02377	1.01174	1.01411	1.0121	1.02802	3.52778	0.972311	0.966149	0.940113	0.989116	0.997914	0.9946	0.968321	0.978758	0.981558
		3.53472	1.03998	1.04274	1.05591	1.01422	1.02403	1.0162	1.01959	1.01529	1.01942	3.53473	0.975374	0.968243	0.9427	0.986504	0.999237	0.996347	0.973795	0.976475	0.981922
		3.54166	1.03042	1.04311	1.05534	1.00478	1.02437	1.01653	1.02038	1.01329	1.01752	3.54167	0.97614	0.963389	0.945323	0.991324	1.00059	0.994554	0.979088	0.976777	0.988599
		3.54861	1.03657	1.04454	1.04487	1.00347	1.02471	1.01578	1.00958	1.01501	1.01778	3.54862	0.969334	0.95367	0.947851	0.996503	0.997853	0.99635	0.979278	0.971689	0.989147
		3.55555	1.02645	1.0449	1.04461	1.00206	1.02627	1.00726	1.01036	1.01512	1.01511	3.55556	0.959898	0.956784	0.943693	0.997678	1.00109	0.998172	0.967266	0.972023	0.989562
		3.5625	1.03769	1.03614	1.0456	1.00288	1.00889	1.01307	1.01067	1.01572	1.01121	3.5625	0.959198	0.960009	0.937977	0.990303	1.00251	0.995379	0.967482	0.972374	0.989993
		3.56944	1.03859	1.0365	1.04181	1.00613	1.00706	1.00719	1.00016	1.01374	1.01148	3.56945	0.966155	0.965803	0.934961	0.989355	1.00396	0.995962	0.972117	0.974403	0.989845
		3.57639	1.03915	1.03187	1.04703	1.00696	1.00065	1.00752	0.994822	1.00089	1.01344	3.57639	0.972554	0.976599	0.935835	0.984619	1.00664	0.997852	0.973081	0.979325	0.988234
		3.58333	1.02722	1.0373	1.04094	1.00114	1.00048	1.00598	0.995602	1.00148	1.01371	3.58334	0.97737	0.972427	0.938607	0.985876	1.00424	1.00148	0.974089	0.977855	0.988711
		3.59027	1.02521	1.0326	1.02946	1.00146	0.998653	1.00059	0.996384	1.00432	1.00524	3.59028	0.980623	0.968773	0.94629	0.988909	1.00054	1.00342	0.978619	0.980146	0.989203
		3.59722	1.02833	1.02449	1.03044	0.979019	0.998992	0.997096	0.988401	1.00492	1.00328	3.59723	0.971539	0.968361	0.949149	0.99022	1.00207	1.0043	0.978906	0.979706	0.985782
		3.60416	1.01936	1.02485	1.03141	0.979833	1.00021	0.997313	0.989181	1.00552	1.00122	3.60417	0.973691	0.959131	0.952043	0.990772	1.00363	1.00057	0.977709	0.986625	0.985666
		3.61111	1.01992	1.02521	1.02433	0.984945	1.0106	0.98677	0.996174	0.999055	1.00381	3.61112	0.978115	0.9625	0.940888	0.992133	1.00539	0.998586	0.978023	0.981475	0.986838
		3.61805	1.0171	1.01067	1.02529	0.985768	1.00689	0.98437	0.996964	0.999657	0.999219	3.61806	0.976203	0.96245	0.953644	0.990477	1.00223	0.996319	0.979492	0.981958	0.994088
		3.625	1.01317	1.01102	1.03186	0.985547	1.01129	0.984698	0.987235	0.994999	0.999484	3.625	0.96506	0.965867	0.954898	0.993656	1.00862	1.00056	0.980881	0.982455	0.99967
		3.63194	1.00422	1.01138	1.03284	0.986373	1.00758	0.985027	0.966941	0.987056	0.998701	3.63195	0.968383	0.969296	0.959656	0.995089	1.00549	1.00263	0.98649	0.984912	0.998122
		3.63889	1.00366	1.0084	1.02759	0.987202	0.987644	0.98619	0.967715	0.996206	0.998969	3.63889	0.971733	0.96818	0.960969	0.996548	1.01656	1.00774	0.996543	0.985442	0.998722
		3.64583	1.00532	1.00415	1.0224	0.983381	0.98799	0.986522	0.980503	0.998923	0.999238	3.64584	0.979617	0.971204	0.962513	1.00308	1.00522	1.00986	0.996929	0.990108	0.996169
		3.65277	1.00756	0.997683	1.02161	0.983841	0.992714	0.986445	0.981292	0.999533	0.991048	3.65278	0.971998	0.967106	0.965631	0.997849	1.0146	1.00586	0.991154	0.993576	0.996797
		3.65972	1.00811	1.0037	1.00654	0.967864	0.994849	0.986781	0.99669	0.978841	0.975221	3.65973	0.98871	0.967363	0.968783	0.999378	1.00865	1.008	0.991563	0.994155	0.997742
		3.66666	0.988342	0.994836	0.99757	0.968684	0.995202	0.987119	0.978023	0.965259	0.975219	3.66667	0.972597	0.965775	0.974355	1.00093	1.00749	1.01017	0.992337	0.987363	1.00149
		3.67361	0.985561	0.991986	0.998512	0.983962	0.992799	0.99101	0.980714	0.96623	0.975487	3.67362	0.974018	0.969314	0.977582	1.003	1.00858	1.01584	0.995398	0.987357	1.00217
		3.68055	0.989433	0.992344	1.00885	0.9848	0.991413	0.984716	0.979614	0.966829	0.975755	3.68056	0.97748	0.972881	0.980843	1.02289	1.0101	1.01806	1.00323	0.988583	1.00285
		3.6875	0.986652	0.978161	1.00981	0.975288	0.99177	0.985058	0.982314	0.983418	0.981296	3.6875	0.980969	0.972642	0.972336	1.02454	1.01216	1.02077	1.00763	0.991339	1.00397
		3.69444	0.980454	0.990144	0.998252	0.976123	0.986337	0.983178	0.970567	0.984031	0.997472	3.69445	0.982212	0.976158	0.975256	1.02188	1.01539	1.02663	1.00811	0.993475	1.00713
		3.70139	0.981	0.979388	0.999041	0.976961	0.986697	0.971161	0.966821	0.967228	0.997751	3.70139	0.982274	0.97119	0.978572	1.01594	1.01723	1.02843	1.00821	1.00047	1.00786
		3.70833	0.981841	0.98817	0.995118	0.976558	0.987058	0.971504	0.967618	0.967835	0.99317	3.70834	0.98582	0.974032	0.984997	1.01535	1.01864	1.03073	1.00871	1.00115	1.00861
		3.71527	0.982391	0.980105	0.996062	0.968184	0.983073	0.976561	0.961223	0.970561	0.974943	3.71528	0.988195	0.977682	1.00363	1.01937	1.01108	1.0224	1.01221	1.00184	1.01127
		3.72222	0.972724	0.978984	0.975082	0.969021	0.983437	0.97691	0.952268	0.971958	0.983124	3.72223	0.991787	0.981225	1.0071	1.02319	1.01296	1.02335	1.01273	1.00418	1.01204
		3.72916	0.973272	0.974235	0.976008	0.969861	0.983803	0.969548	0.95306	0.972576	0.975499	3.72917	0.99455	0.990251	0.990924	1.02496	1.02892	1.02705	1.00998	1.01217	1.00941
		3.73611	0.973822	0.97391	0.976936	0.966523	0.980825	0.967389	0.955595	0.970205	0.96551	3.73612	0.99476	0.994077	0.994386	1.02246	1.03087	1.02803	1.00941	1.01291	1.00969
		3.74305	0.963839	0.963747	0.983945	0.961112	0.975134	0.97025	0.962875	0.966844	0.963627	3.74306	1.00185	0.998312	1.00172	1.02426	1.03386	1.02363	1.01108	1.01187	1.0105
		3.75	0.964387	0.961398	0.984882	0.961952	0.97423	0.970599	0.963684	0.966135	0.956115	3.75	1.00048	1.00165	1.01794	1.03146	1.03415	1.02242	1.01581	1.01263	1.01328
		3.75694	0.973718	0.959757	0.983188	0.972965	0.975875	0.970955	0.957222	0.956116	0.964189	3.75695	0.995541	0.992081	1.02154	1.03331	1.02889	1.02133	1.01953	1.01608	1.01679
		3.76389	0.974275	0.96012	0.974488	0.973819	0.974975	0.963932	0.958032	0.956735	0.968176	3.76389	0.999227	0.995797	1.00062	1.0383	1.02612	1.02372	1.02661	1.01687	1.01497
		3.77083	0.971155	0.954212	0.968145	0.965867	0.960248	0.96429	0.960452	0.948384	0.985428	3.77084	1.00294	0.988174	1.00419	1.04317	1.02475	1.03748	1.02568	1.01767	1.00906
		3.77777	0.970722	0.957143	0.959352	0.966259	0.960621	0.962103	0.961271	0.961122	0.968749	3.77778	0.982889	0.987461	1.00321	1.0451	1.02677	1.03993	1.0263	1.01915	1.00993
		3.78472	0.963682	0.957422	0.960273	0.967575	0.961906	0.96188	0.962287	0.95785	0.957147	3.78473	0.986558	0.988457	1.01035	1.04491	1.04472	1.0426	1.02277	1.01998	1.01384
		3.79166	0.957561	0.957881	0.970842	0.967972	0.965362	0.959551	0.967858	0.958479	0.957435	3.79167	0.990249	0.992279	1.00992	1.0459	1.0468	1.04508	1.02341	1.02431	1.02269
		3.79861	0.958119	0.960618	0.971778	0.962105	0.966121	0.962609	0.968691	0.959112	0.952351	3.79862	0.994903	0.991399	1.01765	1.04787	1.04098	1.04758	1.02777	1.02516	1.02361
		3.80555	0.964709	0.960993	0.976989	0.962963	0.96625	0.964523	0.947138	0.969641	0.952641	3.80556	0.999399	0.99525	1.02549	1.05396	1.04307	1.03934	1.02843	1.02602	1.02454
		3.8125	0.965276	0.959254	0.987292	0.974621	0.966636	0.964893	0.94796	0.970286	0.952932	3.8125	1.00547	0.999125	1.02921	1.05598	1.04594	1.04032	1.0285	1.02725	1.02502
		3.81944	0.956006	0.959633	0.988249	0.975495	0.94781	0.965266	0.957027	0.973436	0.958725	3.81945	1.00926	1.00289	1.03127	1.04956	1.05028	1.03577	1.02918	1.02813	1.02598
		3.82639	0.956413	0.962012	0.968726	0.967066	0.948193	0.970567	0.961868	0.968876	0.963743	3.82639	1.00593	1.00668	1.03307	1.03586	1.05242	1.04233	1.03001	1.02902	1.02617
		3.83333	0.957142	0.962397	0.959082	0.959661	0.974595	0.975327	0.96271	0.967088	0.975075	3.83334	1.00765	1.00535	1.03221	1.03788	1.04193	1.04387	1.03071	1.0322	1.02715
		3.84027	0.959573	0.96277	0.958102	0.960095	0.974994	0.971328	0.963556	0.965776	0.968417	3.84028	1.01148	1.00205	1.01624	1.0428	1.04408	1.04642	1.03142	1.03311	1.03612
		3.84722	0.960148	0.947572	0.959038	0.960965	0.965496	0.96778	0.976193	0.966431	0.968722	3.84723	1.00705	1.00165	1.01993	1.05111	1.04242	1.04754	1.02852	1.03404	1.03713
		3.85416	0.957945	0.947957	0.959977	0.962455	0.963265	0.968164	0.975041	0.967089	0.966675	3.85417	1.0071	1.0056	1.01837	1.05913	1.048	1.04749	1.02559	1.03896	1.03539
		3.86111	0.958524	0.948344	0.942255	0.976137	0.963666	0.97104	0.977095	0.969719	0.955511	3.86112	1.00366	0.998585	1.0221	1.0553	1.04426	1.03576	1.02633	1.03226	1.02439
		3.86805	0.964292	0.960253	0.943181	0.964211	0.960268	0.97143	0.976776	0.971855	0.967293	3.86806	0.997541	1.00253	1.0323	1.05213	1.04586	1.03832	1.03304	1.04104	1.02542
		3.875	0.96488	0.961196	0.954084	0.971453	0.980928	0.963733	0.957672	0.971053	0.974789	3.875	1.00287	0.999649	1.03609	1.05425	1.04499	1.0409	1.0338	1.03418	1.03622
		3.88194	0.954598	0.961596	0.955026	0.970693	0.972071	0.964124	0.958531	0.969817	0.975105	3.88195	1.00672	1.00361	1.03365	1.0564	1.04152	1.04416	1.03372	1.03999	1.03729
		3.88889	0.94988	0.961998	0.954458	0.971586	0.981761	0.962761	0.959393	0.96873	0.972334	3.88889	1.0106	1.00333	1.03295	1.05502	1.04164	1.04402	1.0345	1.04098	1.03052
		3.89583	0.955774	0.961239	0.955404	0.964303	0.972901	0.969951	0.961377	0.959202	0.972653	3.89584	1.00767	1.00732	1.03673	1.05693	1.03766	1.04179	1.03946	1.04996	1.03059
		3.90277	0.957973	0.966486	0.961604	0.96237	0.963575	0.963553	0.966775	0.959872	0.972974	3.90278	1.01064	1.01133	1.04053	1.03802	1.03987	1.04441	1.04594	1.05644	1.03269
		3.90972	0.966679	0.967634	0.966867	0.963262	0.963992	0.96785	0.977583	0.960546	0.980797	3.90973	1.0097	1.0079	1.04073	1.04017	1.03337	1.04212	1.04983	1.05747	1.04819
		3.91666	0.967283	0.968048	0.963523	0.968566	0.967789	0.966295	0.983756	0.955734	0.987616	3.91667	1.01195	1.00543	1.04198	1.05812	1.03665	1.04714	1.05066	1.05102	1.04933
		3.92361	0.968355	0.95746	0.961735	0.980424	0.968213	0.968658	0.984656	0.966694	0.987947	3.92362	0.99996	1.01596	1.04269	1.06033	1.03889	1.04772	1.04812	1.05206	1.04915
		3.93055	0.967936	0.948413	0.9627	0.9933	0.967209	0.969227	0.982534	0.967417	0.973885	3.93056	1.00661	1.01911	1.04188	1.04286	1.04118	1.05039	1.04502	1.05101	1.04223
		3.9375	0.961817	0.958292	0.963668	1.00183	0.967375	0.978329	0.983439	0.968107	0.974163	3.9375	1.01052	1.02326	1.04518	1.04385	1.04344	1.03577	1.04587	1.052	1.04339
		3.94444	0.961967	0.95912	0.961831	1.00277	0.968069	0.978744	0.972311	0.95799	0.974547	3.94445	1.01446	1.02729	1.04238	1.04606	1.03684	1.03842	1.04158	1.05307	1.04084
		3.95139	0.960997	0.965085	0.962803	0.992518	0.974651	0.979163	0.974205	0.958677	0.976714	3.95139	1.00768	1.00988	1.04103	1.049	1.03823	1.04109	1.04245	1.05414	1.03979
		3.95833	0.960961	0.963863	0.977918	0.993454	0.97509	0.981127	0.97511	0.98754	0.983346	3.95834	1.00301	1.01375	1.04481	1.05453	1.04141	1.03814	1.04692	1.04775	1.03879
		3.96527	0.962231	0.964293	0.978912	0.995107	0.969834	0.98155	0.98138	0.991551	0.977389	3.96528	1.00693	1.01448	1.05019	1.05675	1.05012	1.03971	1.05032	1.04883	1.03762
		3.97222	0.96601	0.964726	0.963621	0.997584	0.970094	0.981976	0.995817	0.988971	0.97337	3.97223	1.01088	1.0025	1.05399	1.05903	1.05246	1.03919	1.05123	1.05733	1.04121
		3.97916	0.968034	0.96756	0.945871	1.00104	0.970719	0.995934	0.999808	0.984516	0.970844	3.97917	1.0176	1.00146	1.05553	1.05753	1.05455	1.03493	1.05413	1.05868	1.04007
		3.98611	0.967266	0.967999	0.946839	1.00239	0.994611	0.99637	0.997689	0.985235	0.963805	3.98612	1.0154	1.00549	1.03801	1.05558	1.05081	1.0375	1.05329	1.06334	1.04094
		3.99305	0.966643	0.958777	0.966235	1.01002	0.995071	0.989123	0.996224	0.999808	0.971528	3.99306	1.0153	1.0092	1.04175	1.05452	1.04094	1.03847	1.06026	1.06447	1.0422
		4	0.964517	0.959217	0.97575	1.01099	0.987263	0.989334	0.983863	1.00054	0.97883	4	1.00927	1.01139	1.04846	1.05496	1.04329	1.03252	1.05518	1.06498	1.0404
		4.00694	0.965153	0.960697	0.976756	1.01196	0.976374	0.989772	0.984797	0.987464	1.00672	4.00695	1.01325	1.01547	1.05689	1.04461	1.03574	1.02998	1.06218	1.06291	1.04385
		4.01389	0.972172	0.973035	0.98238	1.00332	0.974176	0.993431	0.990275	0.988196	1.01518	4.01389	1.01755	1.01957	1.07007	1.04691	1.03623	1.0278	1.05481	1.06132	1.04098
		4.02083	0.979504	0.973489	0.984738	1.01164	0.971085	0.993875	0.991221	0.990536	1.01563	4.02084	1.02156	1.01249	1.07391	1.04937	1.03394	1.02985	1.05579	1.0625	1.04645
		4.02777	0.973612	0.973945	0.989735	1.01262	0.971545	0.99478	0.986875	0.991275	1.016	4.02778
		4.03472	0.975919	0.976627	0.990766	1.0136	0.974656	0.993494	0.987823	0.992016	1.0057	4.03473
		4.04166	0.976575	0.972814	0.9918	1.01536	0.980949	0.99568	1.00918	0.99681	1.00352	4.04167
		4.04861	0.992753	0.977555	0.986872	1.01635	0.97559	1.00631	1.01016	1.00048	0.989006	4.04862
		4.05555	0.993425	0.964385	0.985549	1.01734	0.972704	1.00677	1.00688	1.00124	0.989371	4.05556
		4.0625	0.984936		0.978418			0.996759		0.995455		4.0625
		-0.59792										4.06945
		-0.59792										4.07639
		-0.59792										4.08334
		-0.59792										4.09028
		-0.59792										4.09723
		-0.59792										4.10417
		-0.59792										4.11112
		-0.59792										4.11806
		-0.59792										4.125
		-0.59792										4.13195
		-0.59792										4.13889
		-0.59792										4.14584
		-0.59792										4.15278
		-0.59792										4.15973
		-0.59792										4.16667
		-0.59792										4.17362
		-0.59792										4.18056
		-0.59792										4.1875
		-0.59792										4.19445
		-0.59792										4.20139
		-0.59792										4.20834
		-0.59792										4.21528
		-0.59792										4.22223
		-0.59792										4.22917
		-0.59792										4.23612
		-0.59792										4.24306
		-0.59792										4.25
		-0.59792										4.25695
		-0.59792										4.26389
		-0.59792										4.27084
		-0.59792										4.27778
		-0.59792										4.28473
		-0.59792										4.29167
		-0.59792										4.29862
		-0.59792										4.30556
		-0.59792										4.3125
		-0.59792										4.31945
		-0.59792										4.32639
		-0.59792										4.33334
		-0.59792										4.34028
		-0.59792										4.34723
		-0.59792										4.35417
		-0.59792										4.36112
		-0.59792										4.36806
		-0.59792										4.375
		-0.59792										4.38195
		-0.59792										4.38889
		-0.59792										4.39584
		-0.59792										4.40278
		-0.59792										4.40973
		-0.59792										4.41667
		-0.59792										4.42362
		-0.59792										4.43056
		-0.59792										4.4375
		-0.59792										4.44445
		-0.59792										4.45139
		-0.59792										4.45834
		-0.59792										4.46528
		-0.59792										4.47223
		-0.59792										4.47917
		-0.59792										4.48612
		-0.59792										4.49306
		-0.59792										4.5
		-0.59792										4.50695
		-0.59792										4.51389
		-0.59792										4.52084
		-0.59792										4.52778
		-0.59792										4.53473
		-0.59792										4.54167
		-0.59792										4.54862
		-0.59792										4.55556
		-0.59792										4.5625
		-0.59792										4.56945
		-0.59792										4.57639
		-0.59792										4.58334
		-0.59792										4.59028
		-0.59792										4.59723
		-0.59792										4.60417
		-0.59792										4.61112
		-0.59792										4.61806
		-0.59792										4.625
		-0.59792										4.63195
		-0.59792										4.63889
		-0.59792										4.64584
		-0.59792										4.65278
		-0.59792										4.65973
		-0.59792										4.66667
		-0.59792										4.67362
		-0.59792										4.68056
		-0.59792										4.6875
		-0.59792										4.69445
		-0.59792										4.70139
		-0.59792										4.70834
		-0.59792										4.71528
		-0.59792										4.72223
		-0.59792										4.72917
		-0.59792										4.73612
		-0.59792										4.74306
		-0.59792										4.75
		-0.59792										4.75695
		-0.59792										4.76389
		-0.59792										4.77084
		-0.59792										4.77778
		-0.59792										4.78473
		-0.59792										4.79167
		-0.59792										4.79862
		-0.59792										4.80556
		-0.59792										4.8125
		-0.59792										4.81945
		-0.59792										4.82639
		-0.59792										4.83334
		-0.59792										4.84028
		-0.59792										4.84723
		-0.59792										4.85417
		-0.59792										4.86112
		-0.59792										4.86806
		-0.59792										4.875
		-0.59792										4.88195
		-0.59792										4.88889
		-0.59792										4.89584
		-0.59792										4.90278
		-0.59792										4.90973
		-0.59792										4.91667
		-0.59792										4.92362
		-0.59792										4.93056
		-0.59792										4.9375
		-0.59792										4.94445
		-0.59792										4.95139
		-0.59792										4.95834
		-0.59792										4.96528
		-0.59792										4.97223
		-0.59792										4.97917
		-0.59792										4.98612
		-0.59792										4.99306
		-0.59792										5
		-0.59792										5.00695
		-0.59792										5.01389
		-0.59792										5.02084
		-0.59792										5.02778
		-0.59792										5.03473
		-0.59792										5.04167
		-0.59792										5.04862
		-0.59792										5.05556
		-0.59792										5.0625
		-0.59792										5.06945
		-0.59792										5.07639
		-0.59792										5.08334
		-0.59792										5.09028
		-0.59792										5.09723
		-0.59792										5.10417
		-0.59792										5.11112
		-0.59792										5.11806
		-0.59792										5.125
		-0.59792										5.13195
		-0.59792										5.13889
		-0.59792										5.14584
		-0.59792										5.15278
		-0.59792										5.15973
		-0.59792										5.16667
		-0.59792										5.17362
		-0.59792										5.18056
		-0.59792										5.1875
		-0.59792										5.19445
		-0.59792										5.20139
		-0.59792										5.20834
		-0.59792										5.21528
		-0.59792										5.22223
		-0.59792										5.22917
		-0.59792										5.23612
		-0.59792										5.24306
		-0.59792										5.25
		-0.59792										5.25695
		-0.59792										5.26389
		-0.59792										5.27084
		-0.59792										5.27778
		-0.59792										5.28473
		-0.59792										5.29167
		-0.59792										5.29862
		-0.59792										5.30556
		-0.59792										5.3125
		-0.59792										5.31945
		-0.59792										5.32639
		-0.59792										5.33334
		-0.59792										5.34028
		-0.59792										5.34723
		-0.59792										5.35417
		-0.59792										5.36112
		-0.59792										5.36806
		-0.59792										5.375
		-0.59792										5.38195
		-0.59792										5.38889
		-0.59792										5.39584
		-0.59792										5.40278
		-0.59792										5.40973
		-0.59792										5.41667
		-0.59792										5.42362
		-0.59792										5.43056
		-0.59792										5.4375
		-0.59792										5.44445
		-0.59792										5.45139
		-0.59792										5.45834
		-0.59792										5.46528
		-0.59792										5.47223
		-0.59792										5.47917
		-0.59792										5.48612
		-0.59792										5.49306
		-0.59792										5.5
		-0.59792										5.50695
		-0.59792										5.51389
		-0.59792										5.52084
		-0.59792										5.52778
		-0.59792										5.53473
		-0.59792										5.54167
		-0.59792										5.54862
		-0.59792										5.55556
		-0.59792										5.5625
		-0.59792										5.56945
		-0.59792										5.57639
		-0.59792										5.58334
		-0.59792										5.59028
		-0.59792										5.59723
		-0.59792										5.60417
		-0.59792										5.61112
		-0.59792										5.61806
		-0.59792										5.625
		-0.59792										5.63195
		-0.59792										5.63889
		-0.59792										5.64584
		-0.59792										5.65278
		-0.59792										5.65973
		-0.59792										5.66667
		-0.59792										5.67362
		-0.59792										5.68056
		-0.59792										5.6875
		-0.59792										5.69445
		-0.59792										5.70139
		-0.59792										5.70834
		-0.59792										5.71528
		-0.59792										5.72223
		-0.59792										5.72917
		-0.59792										5.73612
		-0.59792										5.74306
		-0.59792										5.75
		-0.59792										5.75695
		-0.59792										5.76389
		-0.59792										5.77084
		-0.59792										5.77778
		-0.59792										5.78473
		-0.59792										5.79167
		-0.59792										5.79862
		-0.59792
		-0.59792
		-0.59792
		-0.59792
		-0.59792
		-0.59792

## Sheet: Fig. 4B
Fig. 4B
				DMSO	MK	GDC
	phase		RepA	24.1668	25.3668	23.6834
			RepB	24.5333	24.8501	24.7334
			RepC	24.8333	24.9	23.7
				DMSO	MK	GDC
	period		RepA	25.3332	23.1665	25.3332
			RepB	24.3334	24	24.1666
			RepC	24	24	24.8333

## Sheet: Fig. S1A
	Fig. S1A
		CT	RepA	RepB
		20	0.147443	0.14858
		32	0.186364	0.181818
		44	0.245739	0.245312
		68	0.384943	0.327652
		82	0.546591	0.537121
		92	0.635227	0.686364

## Sheet: Fig. S1B
Fig. S1B
			G0G1			S phase			G2M
		CT	RepA	RepB	RepC	RepA	RepB	RepC	RepA	RepB	RepC
		20	0.5001	0.492	0.4874	0.3074	0.3027	0.3019	0.1386	0.1514	0.1583
		24	0.4639	0.4837	0.4717	0.293	0.2868	0.2948	0.1858	0.1745	0.1766
		28	0.5177	0.5251	0.5027	0.2501	0.2484	0.2557	0.1709	0.1813	0.1867
		32	0.5459	0.5407	0.5229	0.2391	0.2372	0.2309	0.1687	0.1748	0.1891
		36	0.5886	0.568	0.583	0.2111	0.2071	0.2091	0.1594	0.1724	0.1608
		40	0.6169	0.6012	0.6004	0.1951	0.198	0.1942	0.1472	0.1605	0.1578
		44	0.6165	0.6302	0.6165	0.1849	0.1762	0.1828	0.1509	0.1468	0.1466
		48	0.6639	0.6422	0.6442	0.1535	0.1687	0.1637	0.1466	0.1496	0.1491

## Sheet: Fig. S2A
Fig. S2A		Wild Type															Per1,2 -/-
																		Feed [g]
			Feed [g]				Moving Average (4h)				Sum of 4h for JTK							Feed [g]				Moving Average (4h)				Sum of 4h for JTK
		CT (h)	WTM1	WTM2	WTM3	WTM4	WTM1	WTM2	WTM3	WTM4	CT (h)	WTM1	WTM2	WTM3	WTM4		CT (h)	KOM1	KOM2	KOM3	KOM4	m1	m2	m3	m4	CT (h)	KOM1	KOM2	KOM3	KOM4
		0	0	0	0	0	0.0258824	0.0241176	0.0535294	0.0570588	0	0.18	0.15	0.28	0.17		0	0.01	0	0.02	0.01	0.0288235	0.0188235	0.0658824	0.0288235	0	0.26	0.06	0.67	0.29
		0.25	0	0	0	0.01	0.0252941	0.0241176	0.0382353	0.05	4	0.19	0.26	0.09	0.28		0.25	0.14	0.06	0	0	0.0323529	0.0223529	0.0658824	0.0252941	4	0.55	0.31	0.52	0.21
		0.5	0	0	0	0	0.0252941	0.0235294	0.0382353	0.0464706	8	0.45	0.49	0.49	0.41		0.5	0.01	0	0	0	0.0329412	0.0205882	0.0594118	0.0247059	8	0.48	0.26	0.42	0.2
		0.75	0	0	0	0.01	0.0235294	0.0141176	0.0364706	0.0470588	12	1.26	1.14	1.08	1.31		0.75	0	0	0	0	0.0329412	0.0205882	0.0470588	0.0188235	12	0.33	0.48	0.25	0.35
		1	0	0	0	0	0.0205882	0.0141176	0.0364706	0.0470588	16	0.53	0.56	0.77	0.9		1	0	0	0.17	0	0.0329412	0.0205882	0.0570588	0.00941176	16	0.54	0.27	0	0.28
		1.25	0	0	0	0	0.0205882	0.0141176	0.0311765	0.0470588	20	0.42	0.68	0.49	0.88		1.25	0	0	0	0	0.0329412	0.0205882	0.0570588	0.00941176	20	1.21	0.55	0.13	0.36
		1.5	0	0	0.14	0	0.0117647	0.0141176	0.0358824	0.0382353	24	0.23	0.03	0.31	0.42		1.5	0	0	0	0.05	0.0258824	0.0205882	0.0570588	0.0123529	24	0.16	0.19	0.55	0.77
		1.75	0	0	0	0	0.00764706	0.0141176	0.0358824	0.0305882	28	0.38	0.32	0.07	0.04		1.75	0.1	0	0	0.13	0.0229412	0.0205882	0.0570588	0.02	28	0.29	0.61	0.8	0.73
		2	0.04	0	0	0	0.00411765	0.0141176	0.0282353	0.0217647	32	0.51	0.89	0.76	0.49		2	0	0	0.12	0.07	0.0211765	0.0111765	0.0529412	0.0241176	32	0.54	0.82	0.75	0.35
		2.25	0.14	0	0	0.15	0.0123529	0.0141176	0.0282353	0.0305882	36	1.24	1.27	0.96	1.04		2.25	0	0	0.1	0	0.0176471	0.0111765	0.0505882	0.0241176	36	0.7	0.9	0.27	0.7
		2.5	0	0	0	0	0.0123529	0.01	0.0205882	0.0305882	40	0.82	0.48	0.73	1.01		2.5	0	0	0	0	0.0152941	0.00823529	0.0505882	0.0241176	40	0.4	0.84	0.53	1.11
		2.75	0	0	0	0	0.0123529	0.00823529	0.0194118	0.0305882	44	0.2	0.53	0.57	0.83		2.75	0	0	0	0	0.0152941	0.00705882	0.0505882	0.0241176	44	0.97	0.39	1.19	0.59
		3	0	0	0.06	0	0.0111765	0.00823529	0.0229412	0.0164706	48	0.34	0.22	0.42	0.36		3	0	0	0	0	0.0152941	0.00705882	0.0505882	0.0211765	48	0.64	0.53	0.69	0.39
		3.25	0	0	0.01	0	0.0105882	0.00823529	0.0123529	0.0141176							3.25	0	0	0	0	0.0152941	0.00705882	0.0452941	0.0158824
		3.5	0	0.15	0.03	0	0.0105882	0.00882353	0.0141176	0.0105882							3.5	0	0	0.26	0.03	0.0152941	0.00588235	0.04	0.0176471
		3.75	0	0	0.04	0	0.0105882	0.00882353	0.0164706	0.01							3.75	0	0	0	0	0.0152941	0.00352941	0.0394118	0.0176471
		4	0	0	0	0	0.0105882	0.00882353	0.0164706	0.01							4	0.32	0	0	0	0.0341176	0.00352941	0.0394118	0.0170588
		4.25	0	0	0	0	0.0105882	0.00882353	0.0164706	0.01							4.25	0	0	0	0	0.0335294	0.00352941	0.0382353	0.0164706
		4.5	0	0	0	0	0.0105882	0.00882353	0.0164706	0.00941176							4.5	0.02	0	0	0	0.0264706	0	0.0382353	0.0164706
		4.75	0	0	0	0	0.0105882	0.00882353	0.0164706	0.00941176							4.75	0	0	0	0	0.0258824	0	0.0382353	0.0164706
		5	0	0	0	0	0.0105882	0.00882353	0.0164706	0.00882353							5	0	0.08	0	0	0.0258824	0.00470588	0.0382353	0.0164706
		5.25	0	0	0	0	0.0105882	0.00882353	0.0164706	0.00882353							5.25	0	0.11	0.2	0.02	0.0258824	0.0111765	0.04	0.0176471
		5.5	0	0	0	0.09	0.0105882	0.00882353	0.0164706	0.0141176							5.5	0	0.01	0.11	0.02	0.0258824	0.0117647	0.0464706	0.0188235
		5.75	0	0	0	0.19	0.0105882	0.00882353	0.00823529	0.0252941							5.75	0	0	0	0.03	0.0258824	0.0117647	0.0464706	0.0176471
		6	0.19	0	0.01	0	0.0217647	0.00882353	0.00882353	0.0252941							6	0	0	0	0.02	0.02	0.0117647	0.0464706	0.0111765
		6.25	0	0	0	0	0.0194118	0.00882353	0.00882353	0.0252941							6.25	0	0	0	0.12	0.02	0.0117647	0.0394118	0.0141176
		6.5	0	0.16	0	0	0.0111765	0.0182353	0.00882353	0.0164706							6.5	0.02	0	0.21	0	0.0211765	0.0117647	0.0458824	0.0141176
		6.75	0	0.1	0	0	0.0111765	0.0241176	0.00882353	0.0164706							6.75	0.19	0	0	0	0.0323529	0.0117647	0.0458824	0.0141176
		7	0	0	0	0	0.0111765	0.0241176	0.00882353	0.0164706							7	0	0.02	0	0	0.0323529	0.0129412	0.0458824	0.0141176
		7.25	0	0	0.08	0	0.0111765	0.0241176	0.01	0.0164706							7.25	0	0.09	0	0	0.0323529	0.0182353	0.0458824	0.0141176
		7.5	0	0	0	0	0.0111765	0.0241176	0.00941176	0.0164706							7.5	0	0	0	0	0.0323529	0.0182353	0.0458824	0.0141176
		7.75	0	0	0	0	0.0111765	0.0152941	0.00764706	0.0164706							7.75	0	0	0	0	0.0323529	0.0182353	0.0305882	0.0123529
		8	0	0	0	0.16	0.0111765	0.0152941	0.00529412	0.0258824							8	0	0	0	0.01	0.0323529	0.0182353	0.0305882	0.0129412
		8.25	0	0	0	0	0.0111765	0.0152941	0.00529412	0.0258824							8.25	0	0.03	0.14	0	0.0135294	0.02	0.0388235	0.0129412
		8.5	0.06	0	0	0	0.0147059	0.0152941	0.00529412	0.0258824							8.5	0	0.14	0.1	0	0.0135294	0.0282353	0.0447059	0.0129412
		8.75	0.08	0	0	0	0.0194118	0.0152941	0.00529412	0.0258824							8.75	0.13	0.04	0	0	0.02	0.0305882	0.0447059	0.0129412
		9	0	0	0.05	0	0.0194118	0.0152941	0.00823529	0.0258824							9	0.07	0	0	0	0.0241176	0.0305882	0.0447059	0.0129412
		9.25	0	0	0.01	0	0.0194118	0.0152941	0.00882353	0.0258824							9.25	0.16	0	0	0.08	0.0335294	0.0258824	0.0447059	0.0176471
		9.5	0	0	0.02	0.01	0.0194118	0.0152941	0.01	0.0264706							9.5	0	0	0	0.11	0.0335294	0.0194118	0.0329412	0.0229412
		9.75	0.01	0.18	0	0.01	0.02	0.0258824	0.01	0.0217647							9.75	0	0	0	0	0.0335294	0.0188235	0.0264706	0.0217647
		10	0	0.01	0	0.01	0.02	0.0264706	0.01	0.0111765							10	0.03	0	0	0	0.0352941	0.0188235	0.0264706	0.02
		10.25	0.19	0	0.11	0.22	0.02	0.0264706	0.0158824	0.0241176							10.25	0.04	0	0.07	0	0.0376471	0.0188235	0.0305882	0.0188235
		10.5	0	0	0.15	0	0.02	0.0264706	0.0247059	0.0241176							10.5	0	0.05	0	0	0.0376471	0.0217647	0.0305882	0.0117647
		10.75	0	0	0	0	0.02	0.0170588	0.0247059	0.0241176							10.75	0	0	0	0	0.0364706	0.0217647	0.0182353	0.0117647
		11	0	0	0	0	0.02	0.0111765	0.0247059	0.0241176							11	0	0	0	0	0.0252941	0.0217647	0.0182353	0.0117647
		11.25	0.07	0.18	0	0	0.0241176	0.0217647	0.0247059	0.0241176							11.25	0	0	0.11	0	0.0252941	0.0205882	0.0247059	0.0117647
		11.5	0.04	0	0	0	0.0264706	0.0217647	0.02	0.0241176							11.5	0.05	0	0	0	0.0282353	0.0152941	0.0247059	0.0117647
		11.75	0	0.12	0.15	0	0.0264706	0.0288235	0.0288235	0.0241176							11.75	0	0	0	0	0.0282353	0.0152941	0.0247059	0.0117647
		12	0.12	0	0.01	0.01	0.0335294	0.0288235	0.0294118	0.0247059							12	0	0	0	0	0.0282353	0.0152941	0.0247059	0.0117647
		12.25	0.06	0	0.23	0.11	0.0370588	0.0288235	0.0429412	0.0217647							12.25	0	0.01	0	0	0.0282353	0.0158824	0.0247059	0.0111765
		12.5	0.15	0.23	0.01	0.01	0.0458824	0.0423529	0.0435294	0.0223529							12.5	0	0.19	0	0	0.0282353	0.0252941	0.0164706	0.0111765
		12.75	0	0.12	0.02	0.1	0.0423529	0.0494118	0.0447059	0.0282353							12.75	0	0.04	0	0.15	0.0282353	0.0194118	0.0105882	0.02
		13	0	0.01	0.17	0	0.0376471	0.05	0.0547059	0.0282353							13	0.12	0.08	0.1	0.01	0.0276471	0.0217647	0.0164706	0.0205882
		13.25	0.07	0	0.03	0	0.0417647	0.05	0.0535294	0.0282353							13.25	0.01	0	0.09	0.02	0.0241176	0.0217647	0.0217647	0.0217647
		13.5	0.17	0	0	0.3	0.0517647	0.05	0.0529412	0.0458824							13.5	0.14	0	0	0.11	0.0229412	0.0217647	0.0217647	0.0235294
		13.75	0	0	0	0	0.0517647	0.05	0.0517647	0.0452941							13.75	0.06	0	0.04	0	0.0264706	0.0217647	0.0241176	0.0170588
		14	0	0	0.04	0.17	0.0511765	0.0394118	0.0541176	0.0547059							14	0	0	0.02	0	0.0264706	0.0217647	0.0252941	0.0170588
		14.25	0.28	0.13	0.24	0.28	0.0676471	0.0464706	0.0682353	0.0705882							14.25	0	0	0	0	0.0247059	0.0217647	0.0252941	0.0170588
		14.5	0	0	0	0.01	0.0564706	0.0464706	0.0617647	0.0582353							14.5	0	0	0	0.06	0.0223529	0.0217647	0.0211765	0.0205882
		14.75	0	0.08	0.01	0	0.0564706	0.0511765	0.0535294	0.0582353							14.75	0	0	0	0	0.0223529	0.0188235	0.0211765	0.0205882
		15	0.12	0.04	0	0.02	0.0635294	0.0535294	0.0535294	0.0594118							15	0	0	0	0	0.0223529	0.0188235	0.0211765	0.0205882
		15.25	0.09	0.21	0	0.2	0.0688235	0.0658824	0.0535294	0.0711765							15.25	0	0.16	0	0	0.0223529	0.0282353	0.0211765	0.0205882
		15.5	0.2	0.32	0	0.1	0.0764706	0.0741176	0.0535294	0.0770588							15.5	0	0	0	0	0.0223529	0.0282353	0.0147059	0.0205882
		15.75	0	0	0.32	0	0.0741176	0.0741176	0.0723529	0.0770588							15.75	0	0	0	0	0.0194118	0.0282353	0.0147059	0.0205882
		16	0.01	0	0	0.01	0.0747059	0.0670588	0.0635294	0.0776471							16	0	0	0	0	0.0194118	0.0282353	0.0147059	0.0205882
		16.25	0.01	0	0	0	0.0682353	0.0670588	0.0629412	0.0770588							16.25	0	0	0	0	0.0194118	0.0282353	0.0147059	0.0205882
		16.5	0.24	0	0	0	0.0788235	0.0670588	0.0494118	0.0705882							16.5	0	0.01	0	0.07	0.0194118	0.0282353	0.0147059	0.0247059
		16.75	0	0	0.26	0	0.07	0.0535294	0.0641176	0.07							16.75	0.23	0	0	0	0.0329412	0.0170588	0.0147059	0.0247059
		17	0	0	0.02	0	0.07	0.0464706	0.0641176	0.0641176							17	0	0	0	0.03	0.0329412	0.0147059	0.0147059	0.0176471
		17.25	0	0.11	0	0	0.07	0.0523529	0.0541176	0.0641176							17.25	0	0.09	0	0.04	0.0258824	0.0152941	0.00882353	0.0194118
		17.5	0	0.2	0.02	0.29	0.0658824	0.0641176	0.0535294	0.0811765							17.5	0.17	0.16	0	0.02	0.0352941	0.0247059	0.00352941	0.0194118
		17.75	0	0.01	0	0	0.0558824	0.0647059	0.0535294	0.0635294							17.75	0.14	0	0	0.01	0.0352941	0.0247059	0.00352941	0.0135294
		18	0	0	0.27	0.23	0.0558824	0.0647059	0.0694118	0.0770588							18	0	0.01	0	0.01	0.0317647	0.0252941	0.00117647	0.0141176
		18.25	0	0	0.05	0	0.0558824	0.0647059	0.07	0.0670588							18.25	0	0	0	0	0.0317647	0.0252941	0	0.0141176
		18.5	0.16	0	0	0	0.0488235	0.0570588	0.0558824	0.0505882							18.5	0	0	0	0	0.0317647	0.0252941	0	0.0141176
		18.75	0.11	0	0	0	0.0552941	0.0570588	0.0558824	0.05							18.75	0	0	0	0	0.0317647	0.0252941	0	0.0105882
		19	0	0	0.12	0	0.0552941	0.0523529	0.0623529	0.05							19	0	0	0	0	0.0317647	0.0252941	0	0.0105882
		19.25	0	0.23	0.02	0	0.0482353	0.0635294	0.0635294	0.0488235							19.25	0	0	0	0.03	0.0317647	0.0252941	0	0.0123529
		19.5	0	0.01	0	0.15	0.0429412	0.0517647	0.0635294	0.0458824							19.5	0	0	0	0	0.0317647	0.0158824	0	0.0123529
		19.75	0	0	0.01	0.22	0.0311765	0.0329412	0.0641176	0.0529412							19.75	0	0	0	0.07	0.0317647	0.0158824	0	0.0164706
		20	0.19	0	0	0	0.0423529	0.0329412	0.0452941	0.0529412							20	0	0	0	0	0.0317647	0.0158824	0	0.0164706
		20.25	0	0	0.27	0	0.0417647	0.0329412	0.0611765	0.0523529							20.25	0	0.02	0	0	0.0317647	0.0170588	0	0.0164706
		20.5	0	0	0	0	0.0411765	0.0329412	0.0611765	0.0523529							20.5	0.25	0	0	0.03	0.0464706	0.0170588	0	0.0182353
		20.75	0	0.16	0	0	0.0270588	0.0423529	0.0611765	0.0523529							20.75	0.05	0.23	0	0	0.0494118	0.03	0	0.0141176
		21	0	0.24	0	0	0.0270588	0.0564706	0.0458824	0.0523529							21	0	0	0	0	0.0358824	0.03	0	0.0141176
		21.25	0	0	0	0.35	0.0270588	0.0564706	0.0447059	0.0729412							21.25	0.45	0.11	0	0.17	0.0623529	0.0364706	0	0.0223529
		21.5	0.21	0	0	0.02	0.0394118	0.05	0.0447059	0.0741176							21.5	0.03	0	0	0.09	0.0641176	0.0311765	0	0.0252941
		21.75	0.01	0	0	0.21	0.04	0.0382353	0.0435294	0.0694118							21.75	0	0	0	0.07	0.0541176	0.0217647	0	0.0282353
		22	0.01	0	0	0	0.0405882	0.0376471	0.0435294	0.0694118							22	0	0	0	0	0.0458824	0.0217647	0	0.0276471
		22.25	0	0.07	0	0	0.0405882	0.0417647	0.0276471	0.0558824							22.25	0	0	0.03	0	0.0458824	0.0211765	0.00176471	0.0270588
		22.5	0	0.05	0	0	0.0405882	0.0447059	0.0247059	0.0558824							22.5	0	0	0.04	0	0.0458824	0.0211765	0.00411765	0.0270588
		22.75	0	0	0.22	0.02	0.0311765	0.0447059	0.0376471	0.0570588							22.75	0	0	0.06	0	0.0458824	0.0211765	0.00764706	0.0270588
		23	0	0	0	0	0.0247059	0.0447059	0.0376471	0.0570588							23	0	0	0	0	0.0458824	0.0211765	0.00764706	0.0270588
		23.25	0	0	0	0.04	0.0247059	0.0447059	0.0305882	0.0594118							23.25	0	0.1	0	0	0.0458824	0.0270588	0.00764706	0.0270588
		23.5	0	0.16	0	0.21	0.0247059	0.0405882	0.0294118	0.0717647							23.5	0.19	0.05	0	0	0.0570588	0.03	0.00764706	0.0252941
		23.75	0	0	0	0.03	0.0247059	0.04	0.0294118	0.0647059							23.75	0.24	0.04	0	0	0.0711765	0.0323529	0.00764706	0.0252941
		24	0	0.02	0.18	0	0.0247059	0.0411765	0.0394118	0.0517647							24	0	0	0	0.15	0.0711765	0.0323529	0.00764706	0.03
		24.25	0	0.01	0.02	0	0.0135294	0.0417647	0.0405882	0.0517647							24.25	0	0	0	0.11	0.0711765	0.0323529	0.00764706	0.0364706
		24.5	0	0	0.04	0.18	0.0135294	0.0417647	0.0270588	0.0623529							24.5	0	0	0	0.28	0.0711765	0.0311765	0.00764706	0.0529412
		24.75	0.06	0	0	0	0.0170588	0.0417647	0.0270588	0.0623529							24.75	0	0	0	0	0.0564706	0.0311765	0.00764706	0.0511765
		25	0.01	0	0.01	0	0.0176471	0.0323529	0.0276471	0.0623529							25	0	0	0.06	0	0.0535294	0.0176471	0.0111765	0.0511765
		25.25	0	0	0	0	0.0176471	0.0182353	0.0276471	0.0623529							25.25	0	0	0.07	0	0.0535294	0.0176471	0.0152941	0.0511765
		25.5	0	0	0	0	0.0176471	0.0182353	0.0276471	0.0417647							25.5	0	0	0.11	0	0.0270588	0.0111765	0.0217647	0.0411765
		25.75	0	0	0	0	0.00529412	0.0182353	0.0276471	0.0405882							25.75	0	0	0.31	0	0.0252941	0.0111765	0.04	0.0358824
		26	0	0	0	0	0.00470588	0.0182353	0.0276471	0.0282353							26	0.02	0	0	0	0.0264706	0.0111765	0.04	0.0317647
		26.25	0	0	0	0.02	0.00411765	0.0182353	0.0276471	0.0294118							26.25	0.03	0.19	0	0	0.0282353	0.0223529	0.04	0.0317647
		26.5	0	0	0	0	0.00411765	0.0141176	0.0276471	0.0294118							26.5	0.11	0	0	0	0.0347059	0.0223529	0.0382353	0.0317647
		26.75	0	0	0	0.01	0.00411765	0.0111765	0.0276471	0.03							26.75	0	0	0	0.23	0.0347059	0.0223529	0.0358824	0.0452941
		27	0	0	0	0.09	0.00411765	0.0111765	0.0147059	0.0341176							27	0	0	0	0	0.0347059	0.0223529	0.0323529	0.0452941
		27.25	0.15	0	0.06	0	0.0129412	0.0111765	0.0182353	0.0341176							27.25	0	0	0	0	0.0347059	0.0223529	0.0323529	0.0452941
		27.5	0.01	0	0	0.04	0.0135294	0.0111765	0.0182353	0.0341176							27.5	0	0	0	0	0.0347059	0.0164706	0.0323529	0.0452941
		27.75	0	0	0	0.08	0.0135294	0.00176471	0.0182353	0.0264706							27.75	0	0	0	0	0.0235294	0.0135294	0.0323529	0.0452941
		28	0	0	0	0.04	0.0135294	0.00176471	0.0182353	0.0270588							28	0	0	0	0	0.00941176	0.0111765	0.0323529	0.0452941
		28.25	0	0	0	0	0.0135294	0.000588235	0.00764706	0.0270588							28.25	0	0.01	0	0	0.00941176	0.0117647	0.0323529	0.0364706
		28.5	0	0	0	0	0.0135294	0	0.00647059	0.0270588							28.5	0	0.19	0.34	0	0.00941176	0.0229412	0.0523529	0.03
		28.75	0	0	0.02	0	0.0135294	0	0.00529412	0.0164706							28.75	0.17	0.01	0.21	0.06	0.0194118	0.0235294	0.0647059	0.0170588
		29	0	0	0	0	0.01	0	0.00529412	0.0164706							29	0.04	0.04	0	0	0.0217647	0.0258824	0.0647059	0.0170588
		29.25	0.16	0	0	0	0.0188235	0	0.00470588	0.0164706							29.25	0	0	0.04	0.1	0.0217647	0.0258824	0.0635294	0.0229412
		29.5	0	0.16	0	0	0.0188235	0.00941176	0.00470588	0.0164706							29.5	0	0	0	0	0.0217647	0.0258824	0.0594118	0.0229412
		29.75	0	0.16	0	0	0.0188235	0.0188235	0.00470588	0.0164706							29.75	0	0	0	0	0.0217647	0.0258824	0.0529412	0.0229412
		30	0	0	0	0	0.0188235	0.0188235	0.00470588	0.0164706							30	0	0	0	0	0.0217647	0.0258824	0.0347059	0.0229412
		30.25	0	0	0	0	0.0188235	0.0188235	0.00470588	0.0164706							30.25	0.08	0	0	0	0.0252941	0.0258824	0.0347059	0.0229412
		30.5	0	0	0	0	0.0188235	0.0188235	0.00470588	0.0152941							30.5	0	0	0	0.1	0.0235294	0.0147059	0.0347059	0.0288235
		30.75	0	0	0	0	0.0188235	0.0188235	0.00470588	0.0152941							30.75	0	0.03	0	0	0.0170588	0.0164706	0.0347059	0.0288235
		31	0.17	0	0.05	0	0.0288235	0.0188235	0.00764706	0.0147059							31	0	0.1	0	0.32	0.0170588	0.0223529	0.0347059	0.0341176
		31.25	0.05	0	0	0	0.0317647	0.0188235	0.00764706	0.00941176							31.25	0	0.08	0	0.12	0.0170588	0.0270588	0.0347059	0.0411765
		31.5	0	0	0	0	0.0229412	0.0188235	0.00411765	0.00941176							31.5	0	0.15	0	0.03	0.0170588	0.0358824	0.0347059	0.0429412
		31.75	0	0	0	0	0.0223529	0.0188235	0.00411765	0.00705882							31.75	0	0	0.21	0	0.0170588	0.0358824	0.0470588	0.0429412
		32	0	0	0	0	0.0223529	0.0188235	0.00411765	0.00235294							32	0.14	0	0.22	0	0.0252941	0.0358824	0.06	0.0429412
		32.25	0	0	0.13	0	0.0223529	0.0188235	0.0117647	0							32.25	0.1	0	0.02	0	0.0311765	0.0358824	0.0611765	0.0429412
		32.5	0	0	0.08	0.01	0.0223529	0.0188235	0.0164706	0.000588235							32.5	0.08	0	0.15	0	0.0358824	0.0352941	0.07	0.0429412
		32.75	0.01	0	0	0.08	0.0229412	0.0188235	0.0164706	0.00529412							32.75	0.06	0	0.01	0	0.0394118	0.0241176	0.0505882	0.0429412
		33	0.13	0	0	0	0.0305882	0.0188235	0.0152941	0.00529412							33	0	0.08	0.01	0	0.0294118	0.0282353	0.0388235	0.0394118
		33.25	0.01	0	0	0	0.0311765	0.0188235	0.0152941	0.00529412							33.25	0	0.29	0	0	0.0270588	0.0429412	0.0388235	0.0394118
		33.5	0	0.52	0.01	0	0.0217647	0.0494118	0.0158824	0.00529412							33.5	0	0.06	0	0.08	0.0270588	0.0464706	0.0364706	0.0382353
		33.75	0	0	0.2	0	0.0217647	0.04	0.0276471	0.00529412							33.75	0	0	0	0.19	0.0270588	0.0464706	0.0364706	0.0494118
		34	0	0	0	0.13	0.0217647	0.0305882	0.0276471	0.0129412							34	0	0	0	0.06	0.0270588	0.0464706	0.0364706	0.0529412
		34.25	0.01	0	0	0.06	0.0223529	0.0305882	0.0276471	0.0164706							34.25	0	0	0	0	0.0270588	0.0464706	0.0364706	0.0529412
		34.5	0.06	0	0.02	0.09	0.0258824	0.0305882	0.0288235	0.0217647							34.5	0	0	0	0	0.0223529	0.0464706	0.0364706	0.0529412
		34.75	0.16	0	0	0	0.0352941	0.0305882	0.0288235	0.0217647							34.75	0	0	0	0	0.0223529	0.0464706	0.0364706	0.0470588
		35	0	0	0.31	0	0.0352941	0.0305882	0.0470588	0.0217647							35	0	0	0.23	0	0.0223529	0.0447059	0.05	0.0470588
		35.25	0	0.02	0	0	0.0252941	0.0317647	0.0441176	0.0217647							35.25	0.07	0.02	0.11	0	0.0264706	0.04	0.0564706	0.0282353
		35.5	0.13	0.03	0	0	0.03	0.0335294	0.0441176	0.0217647							35.5	0.05	0.04	0	0.01	0.0294118	0.0376471	0.0564706	0.0217647
		35.75	0	0.32	0.01	0.12	0.03	0.0523529	0.0447059	0.0288235							35.75	0.04	0.33	0	0.01	0.0317647	0.0482353	0.0564706	0.0205882
		36	0.06	0	0.01	0.03	0.0335294	0.0523529	0.0452941	0.0305882							36	0.1	0.04	0	0	0.0376471	0.0505882	0.0441176	0.0205882
		36.25	0.05	0.03	0.1	0.01	0.0364706	0.0541176	0.0511765	0.0311765							36.25	0.13	0.07	0	0	0.0370588	0.0547059	0.0311765	0.0205882
		36.5	0	0	0.31	0	0.0364706	0.0541176	0.0617647	0.0311765							36.5	0	0.03	0	0.2	0.0311765	0.0564706	0.03	0.0323529
		36.75	0.34	0.35	0	0.13	0.0564706	0.0747059	0.0570588	0.0382353							36.75	0.14	0.03	0.03	0.03	0.0347059	0.0582353	0.0229412	0.0341176
		37	0	0	0	0	0.0558824	0.0747059	0.0570588	0.0335294							37	0	0.07	0.04	0.05	0.0311765	0.0623529	0.0247059	0.0370588
		37.25	0.09	0	0	0.02	0.0535294	0.0747059	0.0570588	0.0347059							37.25	0	0	0	0	0.0311765	0.0576471	0.0241176	0.0370588
		37.5	0.17	0.25	0.14	0.23	0.0629412	0.0894118	0.0652941	0.0482353							37.5	0.08	0	0.01	0.34	0.0358824	0.0405882	0.0247059	0.0570588
		37.75	0	0.02	0	0	0.0629412	0.06	0.0647059	0.0482353							37.75	0.04	0	0	0.08	0.0382353	0.0370588	0.0247059	0.0570588
		38	0	0	0	0.21	0.0629412	0.06	0.0529412	0.0605882							38	0	0.01	0	0	0.0382353	0.0376471	0.0247059	0.0458824
		38.25	0.16	0	0.01	0	0.0723529	0.06	0.0535294	0.0529412							38.25	0	0.01	0	0	0.0382353	0.0382353	0.0247059	0.0423529
		38.5	0	0.09	0	0.06	0.0717647	0.0652941	0.0535294	0.0529412							38.5	0	0	0	0	0.0382353	0.0382353	0.0247059	0.0423529
		38.75	0.02	0.18	0.21	0.11	0.0694118	0.0758824	0.0647059	0.0541176							38.75	0	0	0.08	0	0.0382353	0.0382353	0.0294118	0.0423529
		39	0	0.02	0.17	0.06	0.06	0.0770588	0.0747059	0.0576471							39	0	0.57	0.02	0	0.0382353	0.0717647	0.0305882	0.0423529
		39.25	0.12	0.28	0	0	0.0670588	0.0935294	0.0564706	0.0576471							39.25	0	0.07	0	0	0.0382353	0.0758824	0.0170588	0.0423529
		39.5	0.13	0	0.01	0.04	0.0747059	0.0923529	0.0570588	0.06							39.5	0	0	0	0	0.0341176	0.0747059	0.0105882	0.0423529
		39.75	0.1	0.05	0	0.14	0.0729412	0.0935294	0.0570588	0.0682353							39.75	0.21	0	0.09	0	0.0435294	0.0723529	0.0158824	0.0417647
		40	0.11	0.21	0.27	0.03	0.0794118	0.0870588	0.0723529	0.0629412							40	0.04	0	0.02	0.08	0.0435294	0.0529412	0.0170588	0.0458824
		40.25	0	0	0.15	0.43	0.0758824	0.0870588	0.0805882	0.0864706							40.25	0	0	0	0.31	0.0376471	0.0505882	0.0170588	0.0641176
		40.5	0	0	0	0	0.0729412	0.0852941	0.0747059	0.0858824							40.5	0.11	0	0	0.05	0.0364706	0.0464706	0.0170588	0.0670588
		40.75	0	0	0	0	0.0729412	0.0852941	0.0564706	0.0858824							40.75	0.11	0.01	0	0	0.0429412	0.0452941	0.0170588	0.0552941
		41	0.12	0	0	0.01	0.06	0.0647059	0.0564706	0.0788235							41	0.01	0.13	0	0	0.0352941	0.0511765	0.0152941	0.0535294
		41.25	0.2	0	0	0	0.0717647	0.0647059	0.0564706	0.0788235							41.25	0	0.2	0	0	0.0352941	0.0588235	0.0129412	0.0505882
		41.5	0.05	0	0.07	0	0.0694118	0.0647059	0.0605882	0.0776471							41.5	0	0.04	0	0.07	0.0352941	0.0611765	0.0129412	0.0547059
		41.75	0.13	0	0.24	0.24	0.0670588	0.05	0.0664706	0.0782353							41.75	0	0	0	0.01	0.0305882	0.0611765	0.0123529	0.0352941
		42	0	0.26	0	0.07	0.0670588	0.0641176	0.0664706	0.0823529							42	0	0.01	0	0	0.0282353	0.0617647	0.0123529	0.0305882
		42.25	0	0	0	0	0.0670588	0.0641176	0.0664706	0.07							42.25	0	0	0	0.13	0.0282353	0.0611765	0.0123529	0.0382353
		42.5	0	0	0	0.02	0.0576471	0.0641176	0.0658824	0.0711765							42.5	0	0	0	0.09	0.0282353	0.0605882	0.0123529	0.0435294
		42.75	0	0.01	0	0	0.0576471	0.0594118	0.0658824	0.0676471							42.75	0.09	0	0	0.33	0.0335294	0.0605882	0.0123529	0.0629412
		43	0	0	0	0	0.0564706	0.0488235	0.0535294	0.0611765							43	0.04	0	0	0.04	0.0358824	0.0605882	0.00764706	0.0652941
		43.25	0	0	0	0	0.0564706	0.0476471	0.0435294	0.0576471							43.25	0	0.36	0.17	0	0.0358824	0.0482353	0.0164706	0.0652941
		43.5	0.01	0	0	0.2	0.05	0.0311765	0.0435294	0.0694118							43.5	0	0.09	0.2	0	0.0358824	0.0494118	0.0282353	0.0652941
		43.75	0.2	0	0	0.01	0.0541176	0.0311765	0.0429412	0.0676471							43.75	0	0	0.14	0	0.0358824	0.0494118	0.0364706	0.0652941
		44	0	0	0	0	0.0482353	0.0282353	0.0429412	0.0594118							44	0.19	0	0.2	0	0.0347059	0.0494118	0.0429412	0.0652941
		44.25	0.02	0.17	0	0	0.0429412	0.0258824	0.0270588	0.0576471							44.25	0.11	0.01	0	0	0.0388235	0.05	0.0417647	0.0605882
		44.5	0	0.01	0	0.01	0.0429412	0.0264706	0.0182353	0.0329412							44.5	0	0	0	0	0.0388235	0.05	0.0417647	0.0423529
		44.75	0	0	0.18	0.12	0.0429412	0.0264706	0.0288235	0.04							44.75	0.24	0	0	0	0.0464706	0.05	0.0417647	0.0394118
		45	0	0.14	0	0.24	0.0429412	0.0347059	0.0288235	0.0541176							45	0.08	0	0	0	0.0447059	0.0494118	0.0417647	0.0394118
		45.25	0	0.1	0.02	0	0.0358824	0.0405882	0.03	0.0535294							45.25	0	0.01	0	0	0.0441176	0.0423529	0.0417647	0.0394118
		45.5	0.17	0	0	0	0.0341176	0.0405882	0.03	0.0535294							45.5	0	0	0	0	0.0441176	0.0305882	0.0417647	0.0394118
		45.75	0.01	0	0	0	0.0317647	0.0405882	0.0258824	0.0535294							45.75	0	0.02	0	0	0.0441176	0.0294118	0.0417647	0.0352941
		46	0	0	0	0	0.0241176	0.0405882	0.0117647	0.0394118							46	0	0.01	0	0	0.0441176	0.03	0.0417647	0.0347059
		46.25	0	0	0	0.11	0.0241176	0.0252941	0.0117647	0.0417647							46.25	0	0	0	0.23	0.0441176	0.0294118	0.0417647	0.0482353
		46.5	0	0.11	0.28	0.04	0.0241176	0.0317647	0.0282353	0.0441176							46.5	0	0	0	0.3	0.0441176	0.0294118	0.0417647	0.0582353
		46.75	0	0	0.09	0	0.0241176	0.0317647	0.0335294	0.0429412							46.75	0	0	0	0.06	0.0441176	0.0294118	0.0417647	0.0564706
		47	0	0	0	0	0.0241176	0.0311765	0.0335294	0.0429412							47	0	0	0.13	0	0.0388235	0.0294118	0.0494118	0.0370588
		47.25	0	0	0	0.26	0.0241176	0.0311765	0.0335294	0.0582353							47.25	0	0	0.43	0	0.0364706	0.0294118	0.0747059	0.0347059
		47.5	0	0	0	0.04	0.0241176	0.0311765	0.0335294	0.0605882							47.5	0	0.24	0.08	0	0.0364706	0.0223529	0.0694118	0.0347059
		47.75	0	0	0	0.01	0.0235294	0.0311765	0.0335294	0.0494118							47.75	0.35	0.1	0.35	0	0.0570588	0.0229412	0.0782353	0.0347059
		48	0	0	0	0	0.0117647	0.0311765	0.0335294	0.0488235							48	0.02	0.25	0	0	0.0582353	0.0376471	0.07	0.0347059

## Sheet: Fig. S2B
Fig. S2B
	ADJ.P	Period (h)	WTM1	WTM2	WTM3	WTM4	KOM1	KOM2	KOM3	KOM4
		16	1	1	1	1	1	1	0.487827	1
		20	1	1	0.543495	1	0.889838	0.427711	1	1
		24	0.00021158	1.17e-05	0.00045046	0.0003362	1	1	0.398751	1
		28	0.159427	0.0639346	0.269726	4.08802e-05	0.716536	0.853698	1	1
		32	1	1	1	0.604177	1	1	1	1
	-LOG10	Period (h)	WTM1	WTM2	WTM3	WTM4	KOM1	KOM2	KOM3	KOM4
		16	0	0	0	0	0	0	0.311734	0
		20	0	0	0.264805	0	0.050689	0.36885	0	0
		24	3.67453	4.93181	3.34634	3.4734	0	0	0.399298	0
		28	0.797438	1.19426	0.569077	4.38849	0.144762	0.0686959	0	0
		32	0	0	0	0.218836	0	0	0	0

[truncated: 2 more sheets: Fig. S4B, Fig. S4C]
